# Supplementary material for: Identification and Characterization of Two Regiospecific Tricetin UDP-Dependent Glycosyltransferases from Pomegranate (Punica granatum L.)
Source: Plants (Basel). 2022 Mar 18;11(6):810. doi: 10.3390/plants11060810 (PMC8948884; doi:10.3390/plants11060810)
Supplement: Supplementary file 1 [file plants-11-00810-s001.zip]

Archive with 4 entries (4 files):
- Figure S1.pdf
- Table S1-S4.pdf
- Table S5.xlsx
- Table S6.xlsx
