# Supplementary material for: Identification and Characterization of Two Regiospecific Tricetin UDP-Dependent Glycosyltransferases from Pomegranate (Punica granatum L.)
Source: Plants (Basel). 2022 Mar 18;11(6):810. doi: 10.3390/plants11060810 (PMC8948884; doi:10.3390/plants11060810)
Supplement: Supplementary file 1 [file plants-11-00810-s001.zip › Table S5.xlsx]

## Sheet: Table S5
ID	Pg_anther	Pg_petal	foldchange	pvalue	Chromosome	Start Site	End Site	Direction	Length	Name	GO	KEGG	eggNOG	eggNOG_Category	Swissprot	NR
CDL15_Pgr004208	0	9.03622	Inf	0.0376386	MTKT01001810.1	2313700	2314194	+	495	CDL15_Pgr004208	-	-	euNOG18747;virNOG25380	S	-	gi|1035899865|gb|OAY29466.1| hypothetical protein MANES_15G147000 [Manihot esculenta]
CDL15_Pgr028950	13.2169	140.314	10.6163	0.0497675	MTKT01002590.1	893531	896340	+	2810	CDL15_Pgr028950	-	-	KOG0504;virNOG02200;virNOG33344;virNOG12184	STR	sp|A2CIR5|NPR4_ORYSJ Ankyrin repeat-containing protein NPR4 OS=Oryza sativa subsp. japonica GN=NPR4 PE=2 SV=1	gi|595813814|ref|XP_007203639.1| hypothetical protein PRUPE_ppa004188mg [Prunus persica] gi|462399170|gb|EMJ04838.1| hypothetical protein PRUPE_ppa004188mg [Prunus persica]
CDL15_Pgr015885	9.91271	134.537	13.5722	0.0281399	MTKT01001080.1	3041248	3042231	-	984	CDL15_Pgr015885	-	-	virNOG21564	K	-	gi|568824007|ref|XP_006466398.1| PREDICTED: agamous-like MADS-box protein AGL61 [Citrus sinensis] gi|568824009|ref|XP_006466399.1| PREDICTED: agamous-like MADS-box protein AGL61 [Citrus sinensis] gi|568824011|ref|XP_006466400.1| PREDICTED: agamous-like MADS-box protein AGL61 [Citrus sinensis]
CDL15_Pgr003766	51.5422	391.016	7.58633	0.0478231	MTKT01000797.1	1478471	1480765	-	2295	CDL15_Pgr003766	GO:0009653;GO:0003677;GO:0006355;GO:0048731	K09338	virNOG01640	K	sp|Q05466|HAT4_ARATH Homeobox-leucine zipper protein HAT4 OS=Arabidopsis thaliana GN=HAT4 PE=1 SV=1	gi|225469372|ref|XP_002263193.1| PREDICTED: homeobox-leucine zipper protein HAT4 [Vitis vinifera] gi|296085703|emb|CBI29502.3| unnamed protein product [Vitis vinifera]
CDL15_Pgr025715	22.596	459.926	20.3543	0.0371089	MTKT01004810.1	1771348	1772962	+	1615	CDL15_Pgr025715	-	-	virNOG22118;virNOG20149	K	sp|Q93WU8|WRK54_ARATH Probable WRKY transcription factor 54 OS=Arabidopsis thaliana GN=WRKY54 PE=2 SV=2	gi|702425245|ref|XP_010067621.1| PREDICTED: probable WRKY transcription factor 70 [Eucalyptus grandis] gi|629100025|gb|KCW65790.1| hypothetical protein EUGRSUZ_G03145 [Eucalyptus grandis]
CDL15_Pgr015515	27.7207	244.549	8.82192	0.0408211	MTKT01005556.1	2927163	2930618	+	3456	CDL15_Pgr015515	GO:0004553;GO:0005975;GO:0016021	-	virNOG08270	R	sp|Q9FJU9|E1313_ARATH Glucan endo-1,3-beta-glucosidase 13 OS=Arabidopsis thaliana GN=At5g56590 PE=1 SV=1	gi|702304669|ref|XP_010049602.1| PREDICTED: glucan endo-1,3-beta-glucosidase 13 [Eucalyptus grandis] gi|629117628|gb|KCW82303.1| hypothetical protein EUGRSUZ_C03710 [Eucalyptus grandis]
CDL15_Pgr007754	396.467	6251.65	15.7684	0.0131141	MTKT01002214.1	8449137	8454043	+	4907	CDL15_Pgr007754	GO:0016021	K13946	virNOG02353	E	sp|Q9FEL7|LAX2_MEDTR Auxin transporter-like protein 2 OS=Medicago truncatula GN=LAX2 PE=2 SV=1	gi|643710268|gb|KDP24475.1| hypothetical protein JCGZ_25039 [Jatropha curcas]
CDL15_Pgr009009	11.1973	163.617	14.6121	0.00813346	MTKT01005615.1	2085513	2087267	+	1755	CDL15_Pgr009009	-	-	KOG0504;virNOG01865	R	sp|Q9C7A2|ITN1_ARATH Ankyrin repeat-containing protein ITN1 OS=Arabidopsis thaliana GN=ITN1 PE=1 SV=1	gi|223539431|gb|EEF41021.1| protein binding protein, putative [Ricinus communis]
CDL15_Pgr011296	8.02457	234.809	29.2612	0.0499604	MTKT01004486.1	1092757	1093336	+	580	CDL15_Pgr011296	GO:0006952;GO:0009607	-	virNOG05080	S	sp|O50001|PRU1_PRUAR Major allergen Pru ar 1 OS=Prunus armeniaca PE=1 SV=1	gi|702461573|ref|XP_010028225.1| PREDICTED: major allergen Pru ar 1-like [Eucalyptus grandis] gi|629088671|gb|KCW54924.1| hypothetical protein EUGRSUZ_I00894 [Eucalyptus grandis]
CDL15_Pgr015540	0.944067	20.6878	21.9135	0.0428106	MTKT01005556.1	3112523	3115485	-	2963	CDL15_Pgr015540	-	-	virNOG05936	K	sp|Q9LTS4|BH041_ARATH Putative transcription factor bHLH041 OS=Arabidopsis thaliana GN=BHLH41 PE=3 SV=1	gi|629117428|gb|KCW82103.1| hypothetical protein EUGRSUZ_C03476 [Eucalyptus grandis]
CDL15_Pgr011319	166.061	2428.68	14.6252	0.0229077	MTKT01004486.1	1317819	1321457	-	3639	CDL15_Pgr011319	GO:0016829;GO:0005975;GO:0004650	-	virNOG01476	R	sp|A7PZL3|PGLR_VITVI Probable polygalacturonase OS=Vitis vinifera GN=GSVIVT00026920001 PE=1 SV=1	gi|590661459|ref|XP_007035679.1| Pectin lyase-like superfamily protein [Theobroma cacao] gi|508714708|gb|EOY06605.1| Pectin lyase-like superfamily protein [Theobroma cacao]
CDL15_Pgr001746	2.53813	41.1565	16.2153	0.0115257	MTKT01002011.1	1409967	1411570	-	1604	CDL15_Pgr001746	-	-	virNOG03918	S	-	gi|225438716|ref|XP_002282505.1| PREDICTED: uncharacterized protein LOC100262755 [Vitis vinifera]
CDL15_Pgr001728	6.13644	122.579	19.9756	0.011396	MTKT01002011.1	1206405	1208148	-	1744	CDL15_Pgr001728	GO:0016020	-	virNOG06128	S	sp|Q9SD53|Y3720_ARATH UPF0481 protein At3g47200 OS=Arabidopsis thaliana GN=At3g47200 PE=2 SV=1	gi|225438811|ref|XP_002278393.1| PREDICTED: UPF0481 protein At3g47200 [Vitis vinifera]
CDL15_Pgr016677	0.236017	22.6462	95.9518	0.00683978	MTKT01000799.1	812363	813294	-	932	CDL15_Pgr016677	GO:0006952;GO:0009607	-	virNOG05080	S	sp|O50001|PRU1_PRUAR Major allergen Pru ar 1 OS=Prunus armeniaca PE=1 SV=1	gi|702461589|ref|XP_010028229.1| PREDICTED: pathogenesis-related protein STH-21-like [Eucalyptus grandis]
CDL15_Pgr013304	9.25931	204.292	22.0634	0.00557384	MTKT01003779.1	1329690	1331395	-	1706	CDL15_Pgr013304	GO:0004674;GO:0005524;GO:0004715;GO:0018108	-	virNOG05787	T	sp|Q9ZUF4|RIPK_ARATH Serine/threonine-protein kinase RIPK OS=Arabidopsis thaliana GN=RIPK PE=1 SV=1	gi|702303310|ref|XP_010049350.1| PREDICTED: serine/threonine-protein kinase At5g01020-like [Eucalyptus grandis] gi|629117220|gb|KCW81895.1| hypothetical protein EUGRSUZ_C03262 [Eucalyptus grandis]
CDL15_Pgr017053	1.45879	24.2432	16.6187	0.0387531	MTKT01002534.1	3525730	3526410	+	681	CDL15_Pgr017053	GO:0016021	-	virNOG11433	S	sp|Q9FI03|NHL26_ARATH NDR1/HIN1-like protein 26 OS=Arabidopsis thaliana GN=NHL26 PE=2 SV=1	gi|703067866|ref|XP_010088080.1| hypothetical protein L484_014826 [Morus notabilis] gi|587840778|gb|EXB31399.1| hypothetical protein L484_014826 [Morus notabilis]
CDL15_Pgr005893	205.08	2191.61	10.6866	0.022111	MTKT01004399.1	2491089	2493046	+	1958	CDL15_Pgr005893	GO:0016491	-	virNOG03627;virNOG12626	Q	sp|Q945B6|AOP1L_ARATH Probable 2-oxoglutarate-dependent dioxygenase AOP1.2 OS=Arabidopsis thaliana GN=AOP1.2 PE=2 SV=1	gi|702293932|ref|XP_010047771.1| PREDICTED: probable 2-oxoglutarate-dependent dioxygenase AOP1 [Eucalyptus grandis] gi|629115075|gb|KCW79750.1| hypothetical protein EUGRSUZ_C01096 [Eucalyptus grandis]
CDL15_Pgr024388	28.1087	364.645	12.9727	0.00563958	MTKT01000666.1	2681980	2685336	+	3357	CDL15_Pgr024388	GO:0007165;GO:0009638;GO:0004871	-	virNOG08647	R	sp|Q682S0|RPT2_ARATH Root phototropism protein 2 OS=Arabidopsis thaliana GN=RPT2 PE=1 SV=2	gi|1009116280|ref|XP_015874685.1| PREDICTED: root phototropism protein 2 [Ziziphus jujuba]
CDL15_Pgr014047	3.77627	75.2629	19.9305	0.0148059	MTKT01004864.1	1514321	1514983	+	663	CDL15_Pgr014047	GO:0006351	-	virNOG18480	K	sp|Q94AW5|ERF03_ARATH Ethylene-responsive transcription factor ERF003 OS=Arabidopsis thaliana GN=ERF003 PE=2 SV=1	gi|702380864|ref|XP_010063547.1| PREDICTED: ethylene-responsive transcription factor ERF003-like [Eucalyptus grandis] gi|629105318|gb|KCW70787.1| hypothetical protein EUGRSUZ_F03947 [Eucalyptus grandis]
CDL15_Pgr013648	0	15.5207	Inf	0.0114997	MTKT01005554.1	2710680	2714413	-	3734	CDL15_Pgr013648	-	-	virNOG12933	T	sp|Q9STE5|R13L2_ARATH Putative disease resistance RPP13-like protein 2 OS=Arabidopsis thaliana GN=RPP13L2 PE=3 SV=1	gi|702507758|ref|XP_010040027.1| PREDICTED: disease resistance protein RPP13-like [Eucalyptus grandis]
CDL15_Pgr003510	0	19.9036	Inf	0.00688373	MTKT01002492.1	4989529	4990518	-	990	CDL15_Pgr003510	-	-	virNOG17932	R	sp|A8Z522|FOSB_STAAT Metallothiol transferase FosB OS=Staphylococcus aureus (strain USA300 / TCH1516) GN=fosB PE=3 SV=1	gi|702388918|ref|XP_010065333.1| PREDICTED: uncharacterized protein LOC104452578 [Eucalyptus grandis] gi|629096987|gb|KCW62752.1| hypothetical protein EUGRSUZ_G00342 [Eucalyptus grandis]
CDL15_Pgr016657	7.14693	61.2531	8.57055	0.0490868	MTKT01000799.1	710122	711891	-	1770	CDL15_Pgr016657	-	-	virNOG35714	S	-	gi|802700677|ref|XP_012083797.1| PREDICTED: leucine-rich repeat extensin-like protein 1 [Jatropha curcas] gi|643716591|gb|KDP28217.1| hypothetical protein JCGZ_13988 [Jatropha curcas]
CDL15_Pgr003596	6.21005	89.0227	14.3353	0.0265859	MTKT01000797.1	292838	298616	+	5779	CDL15_Pgr003596	GO:0016174;GO:0016021;GO:0055114	K00521	virNOG01268	QP	sp|P92949|FRO2_ARATH Ferric reduction oxidase 2 OS=Arabidopsis thaliana GN=FRO2 PE=1 SV=2	gi|702334084|ref|XP_010055096.1| PREDICTED: ferric reduction oxidase 2-like isoform X2 [Eucalyptus grandis]
CDL15_Pgr013593	2.12415	42.5906	20.0507	0.02262	MTKT01005554.1	2242657	2242923	-	267	CDL15_Pgr013593	-	-	virNOG23401;virNOG22997;virNOG23614;virNOG24184	OK	sp|F4JVB8|RADL1_ARATH Protein RADIALIS-like 1 OS=Arabidopsis thaliana GN=RL1 PE=2 SV=1	gi|694441596|ref|XP_009347537.1| PREDICTED: protein RADIALIS-like 4 [Pyrus x bretschneideri]
CDL15_Pgr024274	0.98676	33.6523	34.1039	0.00687129	MTKT01000666.1	1767036	1768268	+	1233	CDL15_Pgr024274	-	-	virNOG09247;NOG13876	SB	sp|P9WLW7|Y1502_MYCTU Uncharacterized protein Rv1502 OS=Mycobacterium tuberculosis (strain ATCC 25618 / H37Rv) GN=Rv1502 PE=1 SV=1	gi|359496130|ref|XP_002266005.2| PREDICTED: uncharacterized protein LOC100260888 [Vitis vinifera]
CDL15_Pgr003296	708.308	5327.19	7.52101	0.0428397	MTKT01002492.1	3396552	3399083	-	2532	CDL15_Pgr003296	-	-	virNOG12336;virNOG04197	S	-	gi|641830414|gb|KDO49502.1| hypothetical protein CISIN_1g012226mg [Citrus sinensis]
CDL15_Pgr011443	50.0947	804.292	16.0554	0.0133627	MTKT01004486.1	2453025	2457359	+	4335	CDL15_Pgr011443	GO:0004674;GO:0005524;GO:0016021;GO:0006468	-	virNOG09096	T	sp|C0LGR3|RGI3_ARATH LRR receptor-like serine/threonine-protein kinase OS=Arabidopsis thaliana GN=RGI3 PE=1 SV=1	gi|1000941220|ref|XP_015582702.1| PREDICTED: LOW QUALITY PROTEIN: probable LRR receptor-like serine/threonine-protein kinase At4g26540 [Ricinus communis]
CDL15_Pgr008893	7.42205	64.7973	8.73038	0.0437509	MTKT01005615.1	1290487	1291710	-	1224	CDL15_Pgr008893	-	K00799	virNOG18104	O	sp|Q9FUT0|GSTU9_ARATH Glutathione S-transferase U9 OS=Arabidopsis thaliana GN=GSTU9 PE=2 SV=1	gi|702258048|ref|XP_010029777.1| PREDICTED: glutathione S-transferase U9-like [Eucalyptus grandis] gi|629119114|gb|KCW83604.1| hypothetical protein EUGRSUZ_B00499 [Eucalyptus grandis]
CDL15_Pgr002360	1.88813	32.1185	17.0107	0.0401644	MTKT01000790.1	635469	637112	-	1644	CDL15_Pgr002360	-	-	virNOG06159	R	sp|Q9ZVA4|EP1L3_ARATH EP1-like glycoprotein 3 OS=Arabidopsis thaliana GN=At1g78850 PE=1 SV=1	gi|645240281|ref|XP_008226532.1| PREDICTED: epidermis-specific secreted glycoprotein EP1-like [Prunus mume]
CDL15_Pgr024124	50.6492	465.525	9.19116	0.0228058	MTKT01000666.1	655428	656884	+	1457	CDL15_Pgr024124	GO:0016757;GO:0005794;GO:0000271	-	virNOG12135	G	sp|Q0V7R1|GATL3_ARATH Probable galacturonosyltransferase-like 3 OS=Arabidopsis thaliana GN=GATL3 PE=2 SV=1	gi|470122216|ref|XP_004297141.1| PREDICTED: probable galacturonosyltransferase-like 3 [Fragaria vesca subsp. vesca]
CDL15_Pgr024869	35.6662	480.625	13.4756	0.00879633	MTKT01000189.1	264114	268891	-	4778	CDL15_Pgr024869	GO:0046872;GO:0045490;GO:0030570	K01728	virNOG05110	R	sp|Q944R1|PLY15_ARATH Probable pectate lyase 15 OS=Arabidopsis thaliana GN=At4g13710 PE=2 SV=1	gi|694388723|ref|XP_009370039.1| PREDICTED: probable pectate lyase 8 [Pyrus x bretschneideri]
CDL15_Pgr027710	1.4161	103.339	72.9742	0.0036493	MTKT01001287.1	1937540	1939010	+	1471	CDL15_Pgr027710	GO:0020037;GO:0055114;GO:0006979;GO:0046872;GO:0098869;GO:0004601;GO:0005576;GO:0042744	K00430	virNOG02928	G	sp|Q02200|PERX_NICSY Lignin-forming anionic peroxidase OS=Nicotiana sylvestris PE=2 SV=1	gi|702468864|ref|XP_010030093.1| PREDICTED: lignin-forming anionic peroxidase-like [Eucalyptus grandis]
CDL15_Pgr018813	3.77627	130.311	34.5078	0.0029872	MTKT01005815.1	1301035	1305675	+	4641	CDL15_Pgr018813	GO:0005488	-	virNOG04714	K	sp|Q9FN69|GL3_ARATH Transcription factor GLABRA 3 OS=Arabidopsis thaliana GN=GL3 PE=1 SV=1	gi|702326879|ref|XP_010053704.1| PREDICTED: transcription factor EGL1 [Eucalyptus grandis] gi|629113104|gb|KCW78064.1| hypothetical protein EUGRSUZ_D02287 [Eucalyptus grandis]
CDL15_Pgr018110	105.321	1125.43	10.6857	0.0271661	MTKT01004293.1	3878544	3879946	-	1403	CDL15_Pgr018110	GO:0042973;GO:0016021;GO:0005975	-	virNOG14497	R	sp|Q9FHX5|E1310_ARATH Glucan endo-1,3-beta-glucosidase 10 OS=Arabidopsis thaliana GN=At5g42100 PE=1 SV=1	gi|255555789|ref|XP_002518930.1| PREDICTED: glucan endo-1,3-beta-glucosidase 11 [Ricinus communis] gi|223541917|gb|EEF43463.1| Glucan endo-1,3-beta-glucosidase precursor, putative [Ricinus communis]
CDL15_Pgr006243	24.8328	242.19	9.7528	0.038014	MTKT01002371.1	228235	229620	+	1386	CDL15_Pgr006243	-	-	virNOG12521	R	sp|Q9LM18|FB303_ARATH F-box protein At1g22220 OS=Arabidopsis thaliana GN=At1g22220 PE=2 SV=1	gi|802569024|ref|XP_012067843.1| PREDICTED: F-box protein At1g22220 [Jatropha curcas] gi|643734692|gb|KDP41362.1| hypothetical protein JCGZ_15769 [Jatropha curcas]
CDL15_Pgr020112	311.529	8491.49	27.2575	0.0073762	MTKT01006319.1	2625548	2627823	-	2276	CDL15_Pgr020112	GO:0005774;GO:0046658	-	virNOG14982	R	sp|Q9SU13|FLA2_ARATH Fasciclin-like arabinogalactan protein 2 OS=Arabidopsis thaliana GN=FLA2 PE=1 SV=1	gi|702434762|ref|XP_010069727.1| PREDICTED: fasciclin-like arabinogalactan protein 2 [Eucalyptus grandis]
CDL15_Pgr010754	0	32.5147	Inf	0.00599457	MTKT01005370.1	397792	400459	-	2668	CDL15_Pgr010754	-	-	virNOG22620	S	sp|P0CW97|PCR3_ARATH Protein PLANT CADMIUM RESISTANCE 3 OS=Arabidopsis thaliana GN=PCR3 PE=3 SV=1	gi|567911765|ref|XP_006448196.1| hypothetical protein CICLE_v10016920mg [Citrus clementina] gi|557550807|gb|ESR61436.1| hypothetical protein CICLE_v10016920mg [Citrus clementina]
CDL15_Pgr016227	0.70805	22.0874	31.1947	0.0240331	MTKT01002495.1	1281251	1283154	+	1904	CDL15_Pgr016227	GO:0004252;GO:0006508	-	virNOG08728	O	sp|F4HSQ2|SBT51_ARATH Subtilisin-like protease SBT5.1 OS=Arabidopsis thaliana GN=SBT5.1 PE=3 SV=1	gi|629100063|gb|KCW65828.1| hypothetical protein EUGRSUZ_G03177 [Eucalyptus grandis]
CDL15_Pgr019292	0.236017	21.7834	92.2958	0.0200924	MTKT01000817.1	124550	126036	-	1487	CDL15_Pgr019292	GO:0003677;GO:0005634	-	virNOG23401;virNOG22997;virNOG22977;virNOG26143	OK	sp|Q1A173|RADL6_ARATH Protein RADIALIS-like 6 OS=Arabidopsis thaliana GN=RL6 PE=2 SV=1	gi|566171000|ref|XP_006383186.1| hypothetical protein POPTR_0005s12390g [Populus trichocarpa] gi|550338768|gb|ERP60983.1| hypothetical protein POPTR_0005s12390g [Populus trichocarpa]
CDL15_Pgr014273	22.7525	406.207	17.8533	0.00428558	MTKT01004609.1	369866	373869	+	4004	CDL15_Pgr014273	-	-	virNOG08520	S	sp|Q93YU8|NRG2_ARATH Nitrate regulatory gene2 protein OS=Arabidopsis thaliana GN=NRG2 PE=1 SV=1	gi|702378888|ref|XP_010063118.1| PREDICTED: uncharacterized protein LOC104450310 [Eucalyptus grandis] gi|629104834|gb|KCW70303.1| hypothetical protein EUGRSUZ_F03546 [Eucalyptus grandis]
CDL15_Pgr014946	8.00561	77.5739	9.68994	0.0465776	MTKT01002501.1	315805	317667	+	1863	CDL15_Pgr014946	-	-	virNOG02072;NOG129575	R	sp|O48716|JGB_ARATH Protein JINGUBANG OS=Arabidopsis thaliana GN=JGB PE=1 SV=1	gi|702375850|ref|XP_010062507.1| PREDICTED: WD repeat-containing protein tag-125-like [Eucalyptus grandis]
CDL15_Pgr002311	4.42267	46.4965	10.5132	0.0408856	MTKT01000790.1	290522	293180	-	2659	CDL15_Pgr002311	GO:0016702;GO:0055114	K09840	virNOG05544	Q	sp|Q9M6E8|NCED1_PHAVU 9-cis-epoxycarotenoid dioxygenase NCED1, chloroplastic OS=Phaseolus vulgaris GN=NCED1 PE=2 SV=1	gi|1009109982|ref|XP_015893126.1| PREDICTED: 9-cis-epoxycarotenoid dioxygenase NCED1, chloroplastic-like [Ziziphus jujuba]
CDL15_Pgr001555	62.0724	887.8	14.3026	0.019169	MTKT01002384.1	554933	555565	+	633	CDL15_Pgr001555	-	-	virNOG13595	R	sp|Q9ZRA4|AB19A_PRUPE Auxin-binding protein ABP19a OS=Prunus persica GN=ABP19A PE=3 SV=1	gi|698474047|ref|XP_009784603.1| PREDICTED: auxin-binding protein ABP19a-like [Nicotiana sylvestris]
CDL15_Pgr027235	1.18008	35.3873	29.9871	0.0137078	MTKT01002714.1	51377	52363	-	987	CDL15_Pgr027235	-	-	virNOG05029	S	-	gi|702360362|ref|XP_010059740.1| PREDICTED: uncharacterized protein LOC104447732 [Eucalyptus grandis]
CDL15_Pgr014439	2.59618	70.4896	27.1512	0.0470382	MTKT01004609.1	1592714	1593740	+	1027	CDL15_Pgr014439	-	-	virNOG23755;virNOG20261	S	-	gi|731428937|ref|XP_010664495.1| PREDICTED: uncharacterized protein LOC100854033 [Vitis vinifera]
CDL15_Pgr007878	2.36017	58.4	24.744	0.0273552	MTKT01002214.1	9225853	9227605	+	1753	CDL15_Pgr007878	GO:0004553;GO:0030247;GO:0005975;GO:0046658	-	virNOG13056	R	sp|Q8L868|E1311_ARATH Glucan endo-1,3-beta-glucosidase 11 OS=Arabidopsis thaliana GN=At1g32860 PE=1 SV=1	gi|731402779|ref|XP_010654796.1| PREDICTED: glucan endo-1,3-beta-glucosidase 14 isoform X1 [Vitis vinifera]
CDL15_Pgr022560	60.7844	977.969	16.0891	0.0130803	MTKT01000813.1	1254050	1255334	+	1285	CDL15_Pgr022560	GO:0016020;GO:0046872	-	virNOG03576;virNOG19567	A	-	gi|747060631|ref|XP_011076755.1| PREDICTED: uncharacterized protein LOC105160925 [Sesamum indicum]
CDL15_Pgr007752	70.0936	1088.28	15.526	0.012443	MTKT01002214.1	8403563	8407499	-	3937	CDL15_Pgr007752	GO:0009908;GO:0010143;GO:0090447;GO:0016021;GO:0016311;GO:0016791	K13508	virNOG08633	I	sp|O80437|GPAT6_ARATH Glycerol-3-phosphate 2-O-acyltransferase 6 OS=Arabidopsis thaliana GN=GPAT6 PE=1 SV=1	gi|1035911865|gb|OAY41459.1| hypothetical protein MANES_09G103500 [Manihot esculenta]
CDL15_Pgr025165	603.643	5742.9	9.51374	0.0326885	MTKT01004939.1	1979030	1985437	-	6408	CDL15_Pgr025165	GO:0006810;GO:0005524;GO:0016021;GO:0016887	-	virNOG30843;virNOG02670	Q	sp|Q2PCF1|PDR2_NICPL Pleiotropic drug resistance protein 2 OS=Nicotiana plumbaginifolia GN=PDR2 PE=2 SV=1	gi|702473979|ref|XP_010031471.1| PREDICTED: pleiotropic drug resistance protein 2-like [Eucalyptus grandis]
CDL15_Pgr009092	27.4954	330.468	12.019	0.0181375	MTKT01005615.1	2659550	2661295	-	1746	CDL15_Pgr009092	GO:0008152;GO:0016788	K01114	virNOG00558	I	sp|Q8H965|NPC6_ARATH Non-specific phospholipase C6 OS=Arabidopsis thaliana GN=NPC6 PE=2 SV=1	gi|764576922|ref|XP_011463255.1| PREDICTED: non-specific phospholipase C6 [Fragaria vesca subsp. vesca]
CDL15_Pgr007033	18.7734	221.301	11.788	0.0459736	MTKT01002214.1	3432618	3433634	-	1017	CDL15_Pgr007033	-	-	-	-	-	-
CDL15_Pgr007071	10.8961	117.958	10.8257	0.023342	MTKT01002214.1	3702149	3703708	-	1560	CDL15_Pgr007071	GO:0005524;GO:0004672;GO:0006468	-	virNOG09654	T	sp|Q9LUL2|WAG2_ARATH Serine/threonine-protein kinase WAG2 OS=Arabidopsis thaliana GN=WAG2 PE=2 SV=1	gi|702377020|ref|XP_010062722.1| PREDICTED: serine/threonine-protein kinase WAG1 [Eucalyptus grandis]
CDL15_Pgr019942	28.9921	1429.85	49.3186	0.0183074	MTKT01006319.1	620025	623239	-	3215	CDL15_Pgr019942	GO:0005524;GO:0004672;GO:0016021;GO:0006468	-	virNOG07828	T	sp|Q9LP77|Y1848_ARATH Probable inactive receptor kinase At1g48480 OS=Arabidopsis thaliana GN=RKL1 PE=2 SV=1	gi|702433500|ref|XP_010069429.1| PREDICTED: probable inactive receptor kinase At1g48480 [Eucalyptus grandis] gi|629091788|gb|KCW57783.1| hypothetical protein EUGRSUZ_H00539 [Eucalyptus grandis]
CDL15_Pgr007470	10.0408	411.552	40.988	0.00283418	MTKT01002214.1	6487635	6489384	+	1750	CDL15_Pgr007470	-	-	virNOG19004;virNOG03470	K	sp|F4IN23|BZP34_ARATH Basic leucine zipper 34 OS=Arabidopsis thaliana GN=BZIP34 PE=1 SV=1	gi|720075026|ref|XP_010279202.1| PREDICTED: basic leucine zipper 61-like [Nelumbo nucifera]
CDL15_Pgr006298	0	8.84371	Inf	0.0389141	MTKT01002371.1	653360	654952	+	1593	CDL15_Pgr006298	-	-	-	-	-	gi|566171875|ref|XP_006383506.1| hypothetical protein POPTR_0005s17500g [Populus trichocarpa] gi|550339173|gb|ERP61303.1| hypothetical protein POPTR_0005s17500g [Populus trichocarpa]
CDL15_Pgr001125	6.97257	420.506	60.3086	0.000500572	MTKT01003953.1	605779	608682	-	2904	CDL15_Pgr001125	-	-	virNOG07082	R	sp|Q9FK75|GDL82_ARATH GDSL esterase/lipase At5g45670 OS=Arabidopsis thaliana GN=At5g45670 PE=2 SV=1	gi|747107776|ref|XP_011102202.1| PREDICTED: uncharacterized protein LOC105180227 [Sesamum indicum]
CDL15_Pgr013601	10.7061	152.006	14.198	0.0213984	MTKT01005554.1	2342827	2345599	+	2773	CDL15_Pgr013601	GO:0046274;GO:0048046;GO:0045330;GO:0055114;GO:0030599;GO:0052716;GO:0005618;GO:0005507;GO:0042545	K05909	virNOG08946	Q	sp|Q8VZA1|LAC11_ARATH Laccase-11 OS=Arabidopsis thaliana GN=LAC11 PE=2 SV=1	gi|702443840|ref|XP_010024157.1| PREDICTED: laccase-11 [Eucalyptus grandis] gi|629094590|gb|KCW60585.1| hypothetical protein EUGRSUZ_H03315 [Eucalyptus grandis]
CDL15_Pgr009006	0	15.3854	Inf	0.0079204	MTKT01005615.1	2047995	2049607	-	1613	CDL15_Pgr009006	-	-	virNOG14922	K	sp|Q8LPH6|MYB86_ARATH Transcription factor MYB86 OS=Arabidopsis thaliana GN=MYB86 PE=2 SV=1	gi|702256578|ref|XP_010027307.1| PREDICTED: protein ODORANT1-like [Eucalyptus grandis] gi|629118807|gb|KCW83297.1| hypothetical protein EUGRSUZ_B00229 [Eucalyptus grandis]
CDL15_Pgr010557	103.705	3895.32	37.5613	0.000816541	MTKT01000670.1	874659	875759	-	1101	CDL15_Pgr010557	GO:0048046;GO:0004553;GO:0016762;GO:0005618;GO:0010411;GO:0042546;GO:0071555	K08235	virNOG07037	R	sp|Q38910|XTH23_ARATH Probable xyloglucan endotransglucosylase/hydrolase protein 23 OS=Arabidopsis thaliana GN=XTH23 PE=2 SV=1	gi|1035901866|gb|OAY31466.1| hypothetical protein MANES_14G114400 [Manihot esculenta]
CDL15_Pgr021117	254.353	2029.52	7.97913	0.0471317	MTKT01003978.1	190414	194324	+	3911	CDL15_Pgr021117	-	-	virNOG06842	S	sp|Q56X72|RTNLS_ARATH Reticulon-like protein B21 OS=Arabidopsis thaliana GN=RTNLB21 PE=2 SV=2	gi|698526576|ref|XP_009760122.1| PREDICTED: reticulon-like protein B21 [Nicotiana sylvestris]
CDL15_Pgr013071	0.514727	11.464	22.272	0.0465808	MTKT01004273.1	413919	417394	+	3476	CDL15_Pgr013071	-	-	virNOG08928	H	sp|Q9ZSK1|GTOMC_ARATH Tocopherol O-methyltransferase, chloroplastic OS=Arabidopsis thaliana GN=VTE4 PE=1 SV=2	gi|590639563|ref|XP_007029706.1| Gamma-tocopherol methyltransferase [Theobroma cacao] gi|508718311|gb|EOY10208.1| Gamma-tocopherol methyltransferase [Theobroma cacao]
CDL15_Pgr011377	65.4093	584.105	8.93	0.0273871	MTKT01004486.1	1814759	1815450	-	692	CDL15_Pgr011377	-	-	virNOG21952	S	sp|Q0E1D7|FLP3_ORYSJ Flowering-promoting factor 1-like protein 3 OS=Oryza sativa subsp. japonica GN=Os02g0460200 PE=2 SV=1	gi|702262887|ref|XP_010037383.1| PREDICTED: flowering-promoting factor 1-like protein 3 [Eucalyptus grandis] gi|629119978|gb|KCW84468.1| hypothetical protein EUGRSUZ_B01304 [Eucalyptus grandis]
CDL15_Pgr026914	0.514727	22.121	42.9762	0.0210591	MTKT01000605.1	13170	14057	-	888	CDL15_Pgr026914	GO:0043231;GO:0080043;GO:0080044;GO:0009813;GO:0052696	-	NOG76897;KOG1192	CG	sp|F8WKW1|UGT2_GARJA 7-deoxyloganetin glucosyltransferase OS=Gardenia jasminoides GN=UGT85A24 PE=1 SV=1	gi|566174093|ref|XP_002308831.2| hypothetical protein POPTR_0006s02390g [Populus trichocarpa] gi|550335298|gb|EEE92354.2| hypothetical protein POPTR_0006s02390g [Populus trichocarpa]
CDL15_Pgr013481	0.236017	22.4391	95.0741	0.00886823	MTKT01005554.1	1176750	1181942	-	5193	CDL15_Pgr013481	GO:0016787;GO:0006629	-	virNOG02436	I	sp|Q0CBM7|FAEA_ASPTN Probable feruloyl esterase A OS=Aspergillus terreus (strain NIH 2624 / FGSC A1156) GN=faeA PE=3 SV=1	gi|702453797|ref|XP_010026301.1| PREDICTED: uncharacterized protein LOC104416639 [Eucalyptus grandis]
CDL15_Pgr020411	12.7876	144.198	11.2764	0.0401541	MTKT01005809.1	727161	727766	+	606	CDL15_Pgr020411	-	-	-	-	-	-
CDL15_Pgr023100	5.11894	40.5587	7.92326	0.0351614	MTKT01002440.1	2281086	2281620	+	535	CDL15_Pgr023100	GO:0046872;GO:0055114;GO:0051213	-	NOG138994;virNOG12867;virNOG03656	SQ	sp|Q9FLV0|DMR6_ARATH Protein DOWNY MILDEW RESISTANCE 6 OS=Arabidopsis thaliana GN=DMR6 PE=1 SV=1	gi|728824488|gb|KHG05803.1| Naringenin,2-oxoglutarate 3-dioxygenase [Gossypium arboreum] gi|728838624|gb|KHG18067.1| Naringenin,2-oxoglutarate 3-dioxygenase [Gossypium arboreum]
CDL15_Pgr023969	10.7335	99.8576	9.30339	0.0416145	MTKT01003206.1	234643	236812	+	2170	CDL15_Pgr023969	GO:0006351	K09286	virNOG20000	K	sp|Q9LYD3|DREB3_ARATH Dehydration-responsive element-binding protein 3 OS=Arabidopsis thaliana GN=DREB3 PE=2 SV=1	gi|629114427|gb|KCW79102.1| hypothetical protein EUGRSUZ_C00546 [Eucalyptus grandis]
CDL15_Pgr026489	2022.54	9183.76	4.54071	0.0477114	MTKT01003950.1	45540	46056	-	517	CDL15_Pgr026489	-	-	-	-	-	-
CDL15_Pgr017033	18.8173	229.5	12.1962	0.0170108	MTKT01002534.1	3375832	3377505	-	1674	CDL15_Pgr017033	-	-	virNOG05426;euNOG22836	R	-	gi|702319587|ref|XP_010052462.1| PREDICTED: uncharacterized protein LOC104441152 [Eucalyptus grandis] gi|629111503|gb|KCW76463.1| hypothetical protein EUGRSUZ_D00857 [Eucalyptus grandis]
CDL15_Pgr014788	142.465	1169.3	8.20759	0.0391833	MTKT01000548.1	1181621	1183807	-	2187	CDL15_Pgr014788	GO:0004766;GO:0006596	-	virNOG33534;virNOG07546	E	sp|Q96557|SPD2_DATST Spermidine synthase 2 OS=Datura stramonium PE=2 SV=1	gi|590663284|ref|XP_007036170.1| Spermidine synthase 1 [Theobroma cacao] gi|508773415|gb|EOY20671.1| Spermidine synthase 1 [Theobroma cacao]
CDL15_Pgr004747	5.19237	427.464	82.3254	0.00459091	MTKT01005034.1	720904	721785	-	882	CDL15_Pgr004747	-	-	virNOG06008	S	-	gi|590702139|ref|XP_007046554.1| Uncharacterized protein TCM_000101 [Theobroma cacao] gi|508698815|gb|EOX90711.1| Uncharacterized protein TCM_000101 [Theobroma cacao]
CDL15_Pgr005103	383.099	5147.83	13.4373	0.0322427	MTKT01003711.1	131893	132614	-	722	CDL15_Pgr005103	GO:0050794;GO:0006351	-	virNOG18288;virNOG18311;virNOG18334	SK	sp|O24542|AX22D_VIGRR Auxin-induced protein 22D OS=Vigna radiata var. radiata GN=AUX22D PE=2 SV=1	gi|1035920209|gb|OAY49799.1| hypothetical protein MANES_05G084200 [Manihot esculenta]
CDL15_Pgr018318	5.60275	75.5803	13.4899	0.0210889	MTKT01004293.1	5443961	5447118	+	3158	CDL15_Pgr018318	-	-	-	-	-	gi|802582167|ref|XP_012070036.1| PREDICTED: uncharacterized protein LOC105632300 isoform X2 [Jatropha curcas] gi|643732915|gb|KDP39904.1| hypothetical protein JCGZ_03435 [Jatropha curcas]
CDL15_Pgr006130	0	17.9322	Inf	0.0143511	MTKT01005880.1	2048321	2048680	-	360	CDL15_Pgr006130	-	-	-	-	-	-
CDL15_Pgr016871	2.91759	58.5805	20.0784	0.0110209	MTKT01002534.1	1615845	1618442	-	2598	CDL15_Pgr016871	-	-	NOG56303;virNOG17458	S	-	gi|255556047|ref|XP_002519058.1| PREDICTED: uncharacterized protein LOC8279499 [Ricinus communis] gi|223541721|gb|EEF43269.1| conserved hypothetical protein [Ricinus communis]
CDL15_Pgr028063	0	31.0785	Inf	0.00711883	MTKT01001287.1	4655419	4656006	+	588	CDL15_Pgr028063	GO:0016021	-	virNOG35483	S	sp|Q6DST1|Y1465_ARATH Late embryogenesis abundant protein At1g64065 OS=Arabidopsis thaliana GN=At1g64065 PE=2 SV=1	gi|702353811|ref|XP_010058290.1| PREDICTED: uncharacterized protein LOC104446081 [Eucalyptus grandis] gi|629107184|gb|KCW72330.1| hypothetical protein EUGRSUZ_E00788 [Eucalyptus grandis]
CDL15_Pgr002213	8.73262	181.893	20.8291	0.00893293	MTKT01002011.1	4721926	4723680	-	1755	CDL15_Pgr002213	-	-	virNOG19855	R	sp|P93751|ZFP8_ARATH Zinc finger protein 8 OS=Arabidopsis thaliana GN=ZFP8 PE=1 SV=1	gi|359482158|ref|XP_003632719.1| PREDICTED: zinc finger protein 8 [Vitis vinifera]
CDL15_Pgr003854	2.59618	42.8216	16.4941	0.0328717	MTKT01000797.1	2103433	2104965	+	1533	CDL15_Pgr003854	GO:0016021	-	virNOG04435	R	sp|P50699|TLPH_ARATH Thaumatin-like protein OS=Arabidopsis thaliana GN=At1g18250 PE=2 SV=2	gi|1009136617|ref|XP_015885619.1| PREDICTED: pathogenesis-related protein 5 [Ziziphus jujuba]
CDL15_Pgr006287	8.80623	281.551	31.9718	0.0012975	MTKT01002371.1	575327	578600	+	3274	CDL15_Pgr006287	GO:0016020;GO:0046872;GO:0005576;GO:0044710;GO:0016491	-	virNOG28516;COG2132	Q	sp|Q6Z8L2|LAC9_ORYSJ Putative laccase-9 OS=Oryza sativa subsp. japonica GN=LAC9 PE=3 SV=1	gi|470112569|ref|XP_004292505.1| PREDICTED: putative laccase-9 [Fragaria vesca subsp. vesca]
CDL15_Pgr003773	0.236017	13.5045	57.2183	0.0317856	MTKT01000797.1	1552980	1553971	+	992	CDL15_Pgr003773	-	-	virNOG34377;virNOG28572;virNOG07718	SK	sp|Q96276|MYB23_ARATH Transcription factor MYB23 OS=Arabidopsis thaliana GN=MYB23 PE=1 SV=1	gi|953704578|gb|ALO81018.1| R2R3-MYB transcription factor [Prunus persica]
CDL15_Pgr004597	24.0276	598.847	24.9233	0.00250398	MTKT01003433.1	768567	774458	-	5892	CDL15_Pgr004597	GO:0006508;GO:0004185	K16297	virNOG00487	O	sp|Q8L9Y0|SCP25_ARATH Serine carboxypeptidase-like 25 OS=Arabidopsis thaliana GN=SCPL25 PE=2 SV=2	gi|702478379|ref|XP_010032541.1| PREDICTED: serine carboxypeptidase-like 25 [Eucalyptus grandis] gi|629085569|gb|KCW51926.1| hypothetical protein EUGRSUZ_J01381 [Eucalyptus grandis]
CDL15_Pgr028169	0	29.6888	Inf	0.00552284	MTKT01001774.1	362709	363868	-	1160	CDL15_Pgr028169	-	-	virNOG18396	R	sp|Q8LEJ6|FLA11_ARATH Fasciclin-like arabinogalactan protein 11 OS=Arabidopsis thaliana GN=FLA11 PE=2 SV=2	gi|976902866|gb|KVH90799.1| FAS1 domain-containing protein [Cynara cardunculus var. scolymus]
CDL15_Pgr010653	1.88813	37.961	20.105	0.0324272	MTKT01006106.1	781428	782144	-	717	CDL15_Pgr010653	-	-	virNOG06671	D	sp|Q9FPT1|UBP12_ARATH Ubiquitin carboxyl-terminal hydrolase 12 OS=Arabidopsis thaliana GN=UBP12 PE=1 SV=2	gi|702270609|ref|XP_010043366.1| PREDICTED: MATH domain and coiled-coil domain-containing protein At3g58270-like isoform X2 [Eucalyptus grandis]
CDL15_Pgr025459	9.96377	131.196	13.1673	0.01124	MTKT01004939.1	3876867	3879283	+	2417	CDL15_Pgr025459	-	-	virNOG00844	S	sp|Q9LHN9|IQM2_ARATH IQ domain-containing protein IQM2 OS=Arabidopsis thaliana GN=IQM2 PE=2 SV=1	gi|658060592|ref|XP_008366137.1| PREDICTED: uncharacterized protein LOC103429785 [Malus domestica]
CDL15_Pgr000808	13.4957	251.111	18.6068	0.0103418	MTKT01005400.1	3052760	3053266	-	507	CDL15_Pgr000808	-	-	virNOG29601;virNOG19228;virNOG34489	K	sp|Q9FNV9|MY113_ARATH Transcription factor MYB113 OS=Arabidopsis thaliana GN=MYB113 PE=1 SV=1	gi|702456960|ref|XP_010027133.1| PREDICTED: transcription factor MYB113-like [Eucalyptus grandis] gi|629095434|gb|KCW61429.1| hypothetical protein EUGRSUZ_H04157 [Eucalyptus grandis]
CDL15_Pgr026594	0	25.4165	Inf	0.0328206	MTKT01003950.1	923086	924668	-	1583	CDL15_Pgr026594	-	-	-	-	-	gi|747067152|ref|XP_011080281.1| PREDICTED: extensin-2-like [Sesamum indicum]
CDL15_Pgr008798	0	10.2113	Inf	0.026446	MTKT01005615.1	601438	602318	-	881	CDL15_Pgr008798	-	-	virNOG33160;virNOG16885	S	-	gi|595848500|ref|XP_007209540.1| hypothetical protein PRUPE_ppa010753mg [Prunus persica] gi|462405275|gb|EMJ10739.1| hypothetical protein PRUPE_ppa010753mg [Prunus persica]
CDL15_Pgr017924	496.233	6219.61	12.5336	0.0218673	MTKT01004293.1	2125347	2126147	+	801	CDL15_Pgr017924	GO:0005874;GO:0007017;GO:0005525;GO:0005200;GO:0005737;GO:0003924	-	virNOG16539	Z	sp|P18025|TBB1_MAIZE Tubulin beta-1 chain OS=Zea mays GN=TUBB1 PE=2 SV=1	gi|728849199|gb|KHG28642.1| Tubulin beta-7 chain [Gossypium arboreum]
CDL15_Pgr007122	111.083	846.573	7.62111	0.024389	MTKT01002214.1	4103832	4106744	-	2913	CDL15_Pgr007122	-	-	virNOG05621	S	-	gi|743782195|ref|XP_011013843.1| PREDICTED: uncharacterized protein LOC105117756 [Populus euphratica]
CDL15_Pgr003236	33.6781	224.535	6.66708	0.0328102	MTKT01002492.1	2997060	2997892	-	833	CDL15_Pgr003236	GO:0016021;GO:0071555;GO:0005886	-	virNOG21387;virNOG30043;virNOG21030	SR	sp|B9SX12|CASP1_RICCO Casparian strip membrane protein 1 OS=Ricinus communis GN=RCOM_1259250 PE=2 SV=1	gi|743921246|ref|XP_011004684.1| PREDICTED: casparian strip membrane protein 2-like [Populus euphratica]
CDL15_Pgr027663	326.545	2887.92	8.84386	0.0429924	MTKT01001287.1	1676673	1677914	-	1242	CDL15_Pgr027663	GO:0016829;GO:0016740	-	virNOG17932	R	sp|A9VRT9|FOSB_BACWK Metallothiol transferase FosB OS=Bacillus weihenstephanensis (strain KBAB4) GN=fosB PE=3 SV=1	gi|702388918|ref|XP_010065333.1| PREDICTED: uncharacterized protein LOC104452578 [Eucalyptus grandis] gi|629096987|gb|KCW62752.1| hypothetical protein EUGRSUZ_G00342 [Eucalyptus grandis]
CDL15_Pgr016681	0.236017	12.9986	55.0749	0.0351236	MTKT01000799.1	831914	832682	-	769	CDL15_Pgr016681	GO:0006952;GO:0009607	-	virNOG05080	S	sp|P17641|PRS1_SOLTU Pathogenesis-related protein STH-21 OS=Solanum tuberosum GN=STH-21 PE=2 SV=1	gi|702461593|ref|XP_010028230.1| PREDICTED: pathogenesis-related protein STH-21-like [Eucalyptus grandis] gi|629088676|gb|KCW54929.1| hypothetical protein EUGRSUZ_I00900 [Eucalyptus grandis]
CDL15_Pgr020044	25.4898	456.328	17.9024	0.0109276	MTKT01006319.1	1785295	1786791	+	1497	CDL15_Pgr020044	GO:0016740	-	virNOG08523;KOG1584;virNOG03572	R	sp|Q8L5A7|SOT15_ARATH Cytosolic sulfotransferase 15 OS=Arabidopsis thaliana GN=SOT15 PE=1 SV=1	gi|567896650|ref|XP_006440813.1| hypothetical protein CICLE_v10020894mg [Citrus clementina] gi|557543075|gb|ESR54053.1| hypothetical protein CICLE_v10020894mg [Citrus clementina]
CDL15_Pgr028271	4.291	91.0694	21.2234	0.0416382	MTKT01003207.1	1171273	1173262	+	1990	CDL15_Pgr028271	GO:0055114;GO:0016491;GO:0071949	-	virNOG09114	C	sp|Q9FLC2|MO3_ARATH Monooxygenase 3 OS=Arabidopsis thaliana GN=MO3 PE=2 SV=1	gi|702469901|ref|XP_010030377.1| PREDICTED: zeaxanthin epoxidase, chloroplastic-like [Eucalyptus grandis] gi|629088057|gb|KCW54310.1| hypothetical protein EUGRSUZ_I00274 [Eucalyptus grandis]
CDL15_Pgr011008	13.0663	166.396	12.7348	0.0288857	MTKT01001090.1	1232286	1233178	+	893	CDL15_Pgr011008	GO:0050896	-	euNOG41999;virNOG23041;virNOG28110	SR	sp|Q9ZVF3|ML328_ARATH MLP-like protein 328 OS=Arabidopsis thaliana GN=MLP328 PE=2 SV=1	gi|702430476|ref|XP_010068711.1| PREDICTED: MLP-like protein 328 [Eucalyptus grandis] gi|629098800|gb|KCW64565.1| hypothetical protein EUGRSUZ_G02170 [Eucalyptus grandis]
CDL15_Pgr009865	0	8.78216	Inf	0.0404355	MTKT01003224.1	3575799	3576008	+	210	CDL15_Pgr009865	GO:0016021	-	virNOG25339	S	-	gi|727640304|ref|XP_010491472.1| PREDICTED: uncharacterized protein LOC104769048 [Camelina sativa]
CDL15_Pgr023101	7.46015	57.1635	7.66251	0.0261604	MTKT01002440.1	2285642	2286433	+	792	CDL15_Pgr023101	GO:0046872;GO:0016021;GO:0051213;GO:0055114	-	virNOG03656;COG3491	QR	sp|Q8W2X5|FL3H2_ORYSJ Flavanone 3-dioxygenase 2 OS=Oryza sativa subsp. japonica GN=F3H-2 PE=1 SV=1	gi|802666994|ref|XP_012081297.1| PREDICTED: 1-aminocyclopropane-1-carboxylate oxidase 5 [Jatropha curcas] gi|643719053|gb|KDP30058.1| hypothetical protein JCGZ_18383 [Jatropha curcas]
CDL15_Pgr020520	17.9646	258.905	14.4119	0.0162098	MTKT01005809.1	1350416	1351871	+	1456	CDL15_Pgr020520	GO:0009055;GO:0046658	-	virNOG19304	R	sp|Q39131|LAML_ARATH Lamin-like protein OS=Arabidopsis thaliana GN=At5g15350 PE=1 SV=1	gi|224141443|ref|XP_002324082.1| plastocyanin-like domain-containing family protein [Populus trichocarpa] gi|118482789|gb|ABK93312.1| unknown [Populus trichocarpa] gi|222867084|gb|EEF04215.1| plastocyanin-like domain-containing family protein [Populus trichocarpa]
CDL15_Pgr022774	46.5962	245.497	5.26862	0.0482875	MTKT01000813.1	2851419	2855420	+	4002	CDL15_Pgr022774	GO:0016021;GO:0003333;GO:0015171	-	virNOG05112	E	sp|Q9SQZ0|CAAT7_ARATH Cationic amino acid transporter 7, chloroplastic OS=Arabidopsis thaliana GN=CAT7 PE=3 SV=1	gi|225464416|ref|XP_002269556.1| PREDICTED: cationic amino acid transporter 6, chloroplastic [Vitis vinifera]
CDL15_Pgr006276	767.819	7192.11	9.36694	0.0202435	MTKT01002371.1	474303	475639	+	1337	CDL15_Pgr006276	-	-	virNOG00701;virNOG14767	SR	sp|Q9ZPE7|EXO_ARATH Protein EXORDIUM OS=Arabidopsis thaliana GN=EXO PE=2 SV=1	gi|1021533365|ref|XP_016163641.1| PREDICTED: protein EXORDIUM-like [Arachis ipaensis]
CDL15_Pgr026795	20.0803	144.912	7.21662	0.0360728	MTKT01003950.1	2359825	2361489	-	1665	CDL15_Pgr026795	GO:0016020;GO:0046872;GO:0016491	-	virNOG01057;virNOG00331	Q	sp|A6YIH8|C7D55_HYOMU Premnaspirodiene oxygenase OS=Hyoscyamus muticus GN=CYP71D55 PE=1 SV=1	gi|694437598|ref|XP_009345818.1| PREDICTED: cytochrome P450 71D9-like [Pyrus x bretschneideri]
CDL15_Pgr011304	1.93083	59.0994	30.6083	0.0233197	MTKT01004486.1	1128059	1128801	+	743	CDL15_Pgr011304	GO:0006952;GO:0009607	-	virNOG05080	S	sp|O50001|PRU1_PRUAR Major allergen Pru ar 1 OS=Prunus armeniaca PE=1 SV=1	gi|702237005|ref|XP_010049778.1| PREDICTED: pathogenesis-related protein STH-2-like [Eucalyptus grandis] gi|629123343|gb|KCW87768.1| hypothetical protein EUGRSUZ_A00141 [Eucalyptus grandis]
CDL15_Pgr014490	0	21.0222	Inf	0.00692713	MTKT01004609.1	1994778	1997050	-	2273	CDL15_Pgr014490	GO:0016020;GO:0098542;GO:0016709;GO:0046872;GO:0042343;GO:0044550	-	virNOG04813	Q	sp|Q6WNQ8|C81E8_MEDTR Cytochrome P450 81E8 OS=Medicago truncatula GN=CYP81E8 PE=2 SV=1	gi|702360993|ref|XP_010059863.1| PREDICTED: isoflavone 2&apos;-hydroxylase-like [Eucalyptus grandis]
CDL15_Pgr028061	7.80051	68.8657	8.82835	0.0294542	MTKT01001287.1	4644597	4645184	-	588	CDL15_Pgr028061	GO:0016021	-	virNOG08865;virNOG35483	S	sp|Q6DST1|Y1465_ARATH Late embryogenesis abundant protein At1g64065 OS=Arabidopsis thaliana GN=At1g64065 PE=2 SV=1	gi|629086420|gb|KCW52777.1| hypothetical protein EUGRSUZ_J02119 [Eucalyptus grandis]
CDL15_Pgr016909	35.5035	821.726	23.145	0.00377618	MTKT01002534.1	2110596	2113530	+	2935	CDL15_Pgr016909	-	-	virNOG05788	R	sp|Q0WW40|FBK5_ARATH F-box/kelch-repeat protein At1g16250 OS=Arabidopsis thaliana GN=At1g16250 PE=2 SV=1	gi|702330595|ref|XP_010054368.1| PREDICTED: influenza virus NS1A-binding protein-like [Eucalyptus grandis]
CDL15_Pgr025074	2.12415	174.387	82.0973	0.000304229	MTKT01004939.1	1307586	1308429	+	844	CDL15_Pgr025074	-	-	virNOG18396	R	sp|Q8LEJ6|FLA11_ARATH Fasciclin-like arabinogalactan protein 11 OS=Arabidopsis thaliana GN=FLA11 PE=2 SV=2	gi|1021037796|gb|KZM95579.1| hypothetical protein DCAR_018821 [Daucus carota subsp. sativus]
CDL15_Pgr021776	3.1572	75.7021	23.9776	0.00636385	MTKT01003240.1	1502426	1505109	-	2684	CDL15_Pgr021776	GO:0016705;GO:0020037;GO:0005506;GO:0016021;GO:0004497;GO:0055114	-	virNOG03358	Q	sp|O48786|C734A_ARATH Cytochrome P450 734A1 OS=Arabidopsis thaliana GN=CYP734A1 PE=2 SV=1	gi|224134853|ref|XP_002321921.1| hypothetical protein POPTR_0015s13020g [Populus trichocarpa] gi|222868917|gb|EEF06048.1| hypothetical protein POPTR_0015s13020g [Populus trichocarpa]
CDL15_Pgr002664	1.65212	34.3856	20.8131	0.0255386	MTKT01004998.1	12589	13268	+	680	CDL15_Pgr002664	-	-	-	-	-	-
CDL15_Pgr026684	7.49448	207.22	27.6497	0.00266031	MTKT01003950.1	1522070	1527099	+	5030	CDL15_Pgr026684	GO:0005507;GO:0005576;GO:0055114;GO:0016491	K00423	virNOG02241	Q	sp|Q40588|ASO_TOBAC L-ascorbate oxidase OS=Nicotiana tabacum GN=AAO PE=2 SV=1	gi|694437085|ref|XP_009345604.1| PREDICTED: L-ascorbate oxidase-like [Pyrus x bretschneideri]
CDL15_Pgr009769	1.88813	113.364	60.0401	0.000888978	MTKT01003224.1	2933184	2934143	+	960	CDL15_Pgr009769	-	-	virNOG08158	S	-	gi|596224316|ref|XP_007224142.1| hypothetical protein PRUPE_ppa016161mg [Prunus persica] gi|462421078|gb|EMJ25341.1| hypothetical protein PRUPE_ppa016161mg [Prunus persica]
CDL15_Pgr013166	2.63888	37.7272	14.2967	0.0380901	MTKT01004581.1	586574	588532	-	1959	CDL15_Pgr013166	-	-	virNOG04955	C	sp|O81815|MO1_ARATH Monooxygenase 1 OS=Arabidopsis thaliana GN=MO1 PE=2 SV=1	gi|1000975026|ref|XP_015572373.1| PREDICTED: 3-hydroxybenzoate 6-hydroxylase 1 [Ricinus communis]
CDL15_Pgr010420	8.8607	362.422	40.9021	0.0481742	MTKT01005538.1	1138954	1141667	+	2714	CDL15_Pgr010420	GO:0046274;GO:0048046;GO:0016722;GO:0052716;GO:0009809;GO:0005507;GO:0055114	K05909	virNOG09759;virNOG16202	Q	sp|Q9FJD5|LAC17_ARATH Laccase-17 OS=Arabidopsis thaliana GN=LAC17 PE=2 SV=1	gi|743865769|ref|XP_011032272.1| PREDICTED: laccase-2-like [Populus euphratica]
CDL15_Pgr028826	4.87933	44.0955	9.03719	0.0238915	MTKT01002590.1	23431	26316	+	2886	CDL15_Pgr028826	GO:0016757	-	NOG76897;KOG1192	CG	sp|F8WKW1|UGT2_GARJA 7-deoxyloganetin glucosyltransferase OS=Gardenia jasminoides GN=UGT85A24 PE=1 SV=1	gi|702420566|ref|XP_010066664.1| PREDICTED: 7-deoxyloganetin glucosyltransferase-like [Eucalyptus grandis] gi|629098870|gb|KCW64635.1| hypothetical protein EUGRSUZ_G02220 [Eucalyptus grandis]
CDL15_Pgr022870	0	8.81946	Inf	0.0390801	MTKT01002440.1	514371	515697	-	1327	CDL15_Pgr022870	GO:0003677;GO:0006355;GO:0044464;GO:0044036;GO:0044767;GO:0044763;GO:0010089;GO:0048522	-	virNOG01960	K	sp|Q9FWX2|NAC7_ARATH NAC domain-containing protein 7 OS=Arabidopsis thaliana GN=NAC007 PE=1 SV=2	gi|568873977|ref|XP_006490101.1| PREDICTED: NAC domain-containing protein 7 [Citrus sinensis] gi|641846565|gb|KDO65448.1| hypothetical protein CISIN_1g018596mg [Citrus sinensis]
CDL15_Pgr028560	6.69745	94.8824	14.1669	0.0232326	MTKT01005739.1	871757	876615	+	4859	CDL15_Pgr028560	GO:0016020	-	virNOG01159	S	sp|Q3E6Y3|Y1869_ARATH Uncharacterized protein At1g28695 OS=Arabidopsis thaliana GN=At1g28695 PE=2 SV=1	gi|702321316|ref|XP_010052780.1| PREDICTED: uncharacterized protein At1g28695-like [Eucalyptus grandis]
CDL15_Pgr004892	60.4326	1731.17	28.6463	0.00138785	MTKT01005034.1	2191708	2194143	+	2436	CDL15_Pgr004892	GO:0016788	-	virNOG08636;euNOG12217;COG3240	IR	sp|Q9LJP1|GRIP4_ARATH GDSL esterase/lipase 4 OS=Arabidopsis thaliana GN=GLIP4 PE=2 SV=2	gi|702466569|ref|XP_010029487.1| PREDICTED: GDSL esterase/lipase 4-like [Eucalyptus grandis] gi|629090162|gb|KCW56415.1| hypothetical protein EUGRSUZ_I02141 [Eucalyptus grandis]
CDL15_Pgr006188	54.2842	385.425	7.10014	0.040717	MTKT01005826.1	82855	86900	-	4046	CDL15_Pgr006188	-	-	virNOG03740	S	sp|Q8LPG9|IQD14_ARATH Protein IQ-DOMAIN 14 OS=Arabidopsis thaliana GN=IQD14 PE=1 SV=1	gi|703160537|ref|XP_010112558.1| Protein IQ-DOMAIN 31 [Morus notabilis] gi|587947828|gb|EXC34105.1| Protein IQ-DOMAIN 31 [Morus notabilis]
CDL15_Pgr013487	104.86	1154.62	11.0111	0.0230258	MTKT01005554.1	1230143	1233422	-	3280	CDL15_Pgr013487	GO:0004674;GO:0005524;GO:0016021;GO:0005886;GO:0046777	-	virNOG06874	T	sp|Q3EDL4|Y1154_ARATH Probable serine/threonine-protein kinase At1g01540 OS=Arabidopsis thaliana GN=At1g01540 PE=1 SV=2	gi|702437665|ref|XP_010070355.1| PREDICTED: probable serine/threonine-protein kinase At1g01540 [Eucalyptus grandis] gi|629093067|gb|KCW59062.1| hypothetical protein EUGRSUZ_H01685 [Eucalyptus grandis]
CDL15_Pgr028207	5.90042	150.684	25.5379	0.0287186	MTKT01003207.1	103181	105176	+	1996	CDL15_Pgr028207	GO:0020037;GO:0055114;GO:0006979;GO:0046872;GO:0098869;GO:0004601;GO:0016021;GO:0005576;GO:0042744	K00430	virNOG04538	G	sp|Q9SZB9|PER47_ARATH Peroxidase 47 OS=Arabidopsis thaliana GN=PER47 PE=2 SV=2	gi|1035904554|gb|OAY34153.1| hypothetical protein MANES_13G153900 [Manihot esculenta]
CDL15_Pgr019954	0	8.85741	Inf	0.0388209	MTKT01006319.1	729741	730971	+	1231	CDL15_Pgr019954	GO:0016020	-	virNOG23630;euNOG19300	S	sp|B9SXY8|CSPLE_RICCO CASP-like protein 4D1 OS=Ricinus communis GN=RCOM_1206790 PE=3 SV=1	gi|224120404|ref|XP_002318321.1| hypothetical protein POPTR_0012s03720g [Populus trichocarpa] gi|222858994|gb|EEE96541.1| hypothetical protein POPTR_0012s03720g [Populus trichocarpa]
CDL15_Pgr012036	32.3239	315.727	9.76759	0.0232053	MTKT01001111.1	1928	2278	+	351	CDL15_Pgr012036	-	-	NOG161271;virNOG08106	S	-	gi|702363364|ref|XP_010060316.1| PREDICTED: rab3 GTPase-activating protein catalytic subunit isoform X3 [Eucalyptus grandis]
CDL15_Pgr013550	16.2698	309.752	19.0385	0.00793206	MTKT01005554.1	1814729	1815295	-	567	CDL15_Pgr013550	-	K13448	virNOG19826	T	sp|Q8L3R2|CML41_ARATH Probable calcium-binding protein CML41 OS=Arabidopsis thaliana GN=CML41 PE=2 SV=2	gi|255585138|ref|XP_002533274.1| PREDICTED: probable calcium-binding protein CML41 [Ricinus communis] gi|223526899|gb|EEF29106.1| Calmodulin, putative [Ricinus communis]
CDL15_Pgr005320	0.70805	108.943	153.864	0.035374	MTKT01001941.1	800380	801977	-	1598	CDL15_Pgr005320	GO:0008270;GO:0055114;GO:0016491	-	virNOG00920	Q	sp|Q9SV68|QORH_ARATH Chloroplast envelope quinone oxidoreductase homolog OS=Arabidopsis thaliana GN=CEQORH PE=1 SV=1	gi|1035905233|gb|OAY34831.1| hypothetical protein MANES_12G050000 [Manihot esculenta]
CDL15_Pgr000906	3.00297	33.7902	11.2523	0.0334783	MTKT01001357.1	280740	281867	+	1128	CDL15_Pgr000906	-	-	virNOG02872	R	sp|Q9LHF1|LRX4_ARATH Leucine-rich repeat extensin-like protein 4 OS=Arabidopsis thaliana GN=LRX4 PE=1 SV=1	gi|444436402|gb|AGE09569.1| LRRK-like protein [Eucalyptus cladocalyx]
CDL15_Pgr006624	5.90042	70.3991	11.9312	0.0470355	MTKT01002214.1	303453	306442	+	2990	CDL15_Pgr006624	GO:0004553;GO:0005975	-	virNOG00961;virNOG14123	SR	sp|A3DH97|RSGI6_CLOTH Anti-sigma-I factor RsgI6 OS=Clostridium thermocellum (strain ATCC 27405 / DSM 1237 / NBRC 103400 / NCIMB 10682 / NRRL B-4536 / VPI 7372) GN=rsgI6 PE=1 SV=1	gi|567882261|ref|XP_006433689.1| hypothetical protein CICLE_v10000171mg [Citrus clementina] gi|557535811|gb|ESR46929.1| hypothetical protein CICLE_v10000171mg [Citrus clementina]
CDL15_Pgr022149	111.116	1120.07	10.0802	0.0340436	MTKT01006103.1	1732695	1734877	-	2183	CDL15_Pgr022149	-	-	virNOG09422;virNOG10967	T	sp|Q9M9C5|Y1680_ARATH Probable leucine-rich repeat receptor-like protein kinase At1g68400 OS=Arabidopsis thaliana GN=At1g68400 PE=2 SV=1	gi|359475948|ref|XP_002279173.2| PREDICTED: probable leucine-rich repeat receptor-like protein kinase At1g68400 [Vitis vinifera]
CDL15_Pgr020559	14.8112	110.967	7.4921	0.0375448	MTKT01005809.1	1583855	1584313	+	459	CDL15_Pgr020559	-	-	virNOG22785	S	-	gi|255568078|ref|XP_002525015.1| PREDICTED: uncharacterized protein LOC8264753 [Ricinus communis] gi|223535677|gb|EEF37342.1| conserved hypothetical protein [Ricinus communis]
CDL15_Pgr021202	0	9.29472	Inf	0.0350478	MTKT01002941.1	63172	65188	+	2017	CDL15_Pgr021202	GO:0016740	-	virNOG02606	S	sp|Q9FKR0|MT878_ARATH Probable S-adenosylmethionine-dependent methyltransferase At5g38780 OS=Arabidopsis thaliana GN=At5g38780 PE=2 SV=1	gi|702273792|ref|XP_010043972.1| PREDICTED: probable S-adenosylmethionine-dependent methyltransferase At5g38100 [Eucalyptus grandis] gi|629121490|gb|KCW85980.1| hypothetical protein EUGRSUZ_B02682 [Eucalyptus grandis]
CDL15_Pgr019178	2.57363	21.9241	8.51875	0.0489714	MTKT01005376.1	12281	15926	-	3646	CDL15_Pgr019178	GO:0046872;GO:0005576;GO:0044710;GO:0016491	-	virNOG28516	Q	sp|Q9FY79|LAC14_ARATH Laccase-14 OS=Arabidopsis thaliana GN=LAC14 PE=2 SV=1	gi|702373146|ref|XP_010062028.1| PREDICTED: laccase-14-like [Eucalyptus grandis]
CDL15_Pgr018998	20.9011	231.35	11.0688	0.036982	MTKT01001276.1	141076	142746	-	1671	CDL15_Pgr018998	-	-	virNOG17032	R	sp|Q5KS50|NPH3_ORYSJ Coleoptile phototropism protein 1 OS=Oryza sativa subsp. japonica GN=CPT1 PE=2 SV=1	gi|595822970|ref|XP_007204984.1| hypothetical protein PRUPE_ppa003368mg [Prunus persica] gi|462400626|gb|EMJ06183.1| hypothetical protein PRUPE_ppa003368mg [Prunus persica]
CDL15_Pgr013265	0.944067	27.1338	28.7414	0.021268	MTKT01003779.1	671493	677783	-	6291	CDL15_Pgr013265	GO:0050661;GO:0004499;GO:0050660;GO:0055114	K00485	virNOG03038	Q	sp|Q9LMA1|FMO1_ARATH Probable flavin-containing monooxygenase 1 OS=Arabidopsis thaliana GN=FMO1 PE=2 SV=1	gi|702309040|ref|XP_010050431.1| PREDICTED: probable flavin-containing monooxygenase 1 [Eucalyptus grandis] gi|629114681|gb|KCW79356.1| hypothetical protein EUGRSUZ_C00775 [Eucalyptus grandis]
CDL15_Pgr012931	5.98581	77.5942	12.963	0.0300298	MTKT01001932.1	2842182	2844668	-	2487	CDL15_Pgr012931	-	-	virNOG20584	S	-	gi|802779225|ref|XP_012091349.1| PREDICTED: uncharacterized protein LOC105649338 [Jatropha curcas] gi|643703688|gb|KDP20752.1| hypothetical protein JCGZ_21223 [Jatropha curcas]
CDL15_Pgr008028	1.65212	33.8882	20.512	0.0265528	MTKT01006206.1	250757	252982	-	2226	CDL15_Pgr008028	GO:0006508;GO:0030163;GO:0004190	-	virNOG06022	O	sp|Q9LHE3|ASPG2_ARATH Protein ASPARTIC PROTEASE IN GUARD CELL 2 OS=Arabidopsis thaliana GN=ASPG2 PE=2 SV=1	gi|225463766|ref|XP_002267930.1| PREDICTED: protein ASPARTIC PROTEASE IN GUARD CELL 2 [Vitis vinifera]
CDL15_Pgr024769	32.3343	555.122	17.1682	0.0119425	MTKT01005852.1	139494	143132	-	3639	CDL15_Pgr024769	-	-	virNOG04180	O	sp|Q8GYX8|DNJ10_ARATH Chaperone protein dnaJ 10 OS=Arabidopsis thaliana GN=ATJ10 PE=2 SV=2	gi|720045965|ref|XP_010270365.1| PREDICTED: chaperone protein dnaJ 10 [Nelumbo nucifera]
CDL15_Pgr024356	47.6991	703.658	14.752	0.0201478	MTKT01000666.1	2424176	2426362	+	2187	CDL15_Pgr024356	GO:0016757	-	virNOG10963	G	sp|O04536|GATL9_ARATH Probable galacturonosyltransferase-like 9 OS=Arabidopsis thaliana GN=GATL9 PE=2 SV=1	gi|225424803|ref|XP_002271160.1| PREDICTED: probable galacturonosyltransferase-like 9 [Vitis vinifera]
CDL15_Pgr014537	61.7487	1110.59	17.9857	0.00610752	MTKT01004609.1	2383925	2386210	+	2286	CDL15_Pgr014537	GO:0004252;GO:0006508	-	virNOG03909	O	sp|Q9FHA4|SBT19_ARATH Subtilisin-like protease SBT1.9 OS=Arabidopsis thaliana GN=SBT1.9 PE=2 SV=1	gi|802572340|ref|XP_012068327.1| PREDICTED: subtilisin-like protease SBT1.7 [Jatropha curcas]
CDL15_Pgr004982	20.2906	140.444	6.92163	0.0426492	MTKT01003016.1	734318	734620	-	303	CDL15_Pgr004982	GO:0009507	-	NOG113064;virNOG26693;euNOG44557	SR	sp|Q49KT9|YCF68_EUCGG Uncharacterized protein ycf68 OS=Eucalyptus globulus subsp. globulus GN=ycf68-1 PE=3 SV=1	gi|545718613|ref|YP_008577454.1| hypothetical protein EGUI_CP_p070 (chloroplast) [Eucalyptus guilfoylei] gi|545718626|ref|YP_008577467.1| hypothetical protein EGUI_CP_p084 (chloroplast) [Eucalyptus guilfoylei] gi|442568693|gb|AGC58863.1| hypothetical protein EGUI_CP_p070 (chloroplast) [Eucalyptus guilfoylei] gi|442568706|gb|AGC58876.1| hypothetical protein EGUI_CP_p084 (chloroplast) [Eucalyptus g…
CDL15_Pgr027278	0.514727	23.3898	45.4412	0.00615652	MTKT01001094.1	335158	336991	-	1834	CDL15_Pgr027278	-	-	virNOG09114	C	sp|O81816|MO2_ARATH Monooxygenase 2 OS=Arabidopsis thaliana GN=MO2 PE=2 SV=1	gi|702469901|ref|XP_010030377.1| PREDICTED: zeaxanthin epoxidase, chloroplastic-like [Eucalyptus grandis] gi|629088057|gb|KCW54310.1| hypothetical protein EUGRSUZ_I00274 [Eucalyptus grandis]
CDL15_Pgr020537	32.9771	1448.77	43.9325	0.0323576	MTKT01005809.1	1450716	1452180	+	1465	CDL15_Pgr020537	GO:0016020;GO:0009664;GO:0005618;GO:0005576	-	virNOG12949;virNOG07797	SR	sp|O80622|EXP15_ARATH Expansin-A15 OS=Arabidopsis thaliana GN=EXPA15 PE=2 SV=2	gi|1035930599|gb|OAY60185.1| hypothetical protein MANES_01G092600 [Manihot esculenta] gi|1035930600|gb|OAY60186.1| hypothetical protein MANES_01G092600 [Manihot esculenta]
CDL15_Pgr001734	96.8096	1270.82	13.127	0.0231621	MTKT01002011.1	1256723	1257981	-	1259	CDL15_Pgr001734	GO:0016021;GO:0045492	-	virNOG08368	S	sp|Q9FH92|IX15L_ARATH Protein IRX15-LIKE OS=Arabidopsis thaliana GN=IRX15-L PE=2 SV=1	gi|702461543|ref|XP_010028217.1| PREDICTED: protein IRX15-LIKE-like [Eucalyptus grandis] gi|629088660|gb|KCW54913.1| hypothetical protein EUGRSUZ_I00888 [Eucalyptus grandis]
CDL15_Pgr025126	0.472034	15.2879	32.3873	0.041881	MTKT01004939.1	1710585	1711584	+	1000	CDL15_Pgr025126	GO:0016020	-	virNOG22048	S	sp|Q9SJ52|NHL10_ARATH NDR1/HIN1-like protein 10 OS=Arabidopsis thaliana GN=NHL10 PE=2 SV=1	gi|356554941|ref|XP_003545799.1| PREDICTED: uncharacterized protein At1g08160 [Glycine max] gi|947061456|gb|KRH10717.1| hypothetical protein GLYMA_15G065400 [Glycine max]
CDL15_Pgr001581	1.97711	31.0271	15.6931	0.02577	MTKT01002011.1	78877	79697	+	821	CDL15_Pgr001581	GO:0006474;GO:0008080	-	virNOG20615	R	sp|O34569|YOAA_BACSU Uncharacterized N-acetyltransferase YoaA OS=Bacillus subtilis (strain 168) GN=yoaA PE=3 SV=2	gi|1012360583|gb|KYP71767.1| putative N-acetyltransferase yoaA [Cajanus cajan]
CDL15_Pgr006784	0	10.4129	Inf	0.0256136	MTKT01002214.1	1671008	1671771	-	764	CDL15_Pgr006784	GO:0009055	-	virNOG21758	R	-	gi|702386331|ref|XP_010064738.1| PREDICTED: uncharacterized protein LOC104451869 [Eucalyptus grandis]
CDL15_Pgr021399	31.2053	361.786	11.5937	0.0261299	MTKT01003414.1	1661380	1663337	+	1958	CDL15_Pgr021399	GO:0003824;GO:0050662	K13082	virNOG01099	Q	sp|Q84KP0|DFRA_PYRCO Bifunctional dihydroflavonol 4-reductase/flavanone 4-reductase OS=Pyrus communis GN=DFR PE=1 SV=1	gi|636536406|gb|AHZ97873.1| dihydroflavonol 4-reductase [Punica granatum]
CDL15_Pgr006618	254.591	1195.76	4.69679	0.0471867	MTKT01002214.1	235933	239159	+	3227	CDL15_Pgr006618	-	-	virNOG04197	S	-	gi|590596636|ref|XP_007018388.1| Formin-like protein 18 [Theobroma cacao] gi|508723716|gb|EOY15613.1| Formin-like protein 18 [Theobroma cacao]
CDL15_Pgr021507	0.70805	27.7947	39.2552	0.0123668	MTKT01001084.1	803190	804325	+	1136	CDL15_Pgr021507	GO:0003677	-	virNOG34377;virNOG28572;virNOG07718;virNOG34489	SK	sp|Q96276|MYB23_ARATH Transcription factor MYB23 OS=Arabidopsis thaliana GN=MYB23 PE=1 SV=1	gi|559783615|gb|AHB18402.1| R2R3 MYB [Punica granatum]
CDL15_Pgr006095	27.742	475.259	17.1314	0.0304805	MTKT01005880.1	1326537	1331496	-	4960	CDL15_Pgr006095	GO:0051087	-	virNOG07921	O	sp|Q0WPX7|BAG2_ARATH BAG family molecular chaperone regulator 2 OS=Arabidopsis thaliana GN=BAG2 PE=1 SV=1	gi|802596327|ref|XP_012072186.1| PREDICTED: BAG family molecular chaperone regulator 3-like isoform X1 [Jatropha curcas] gi|643730594|gb|KDP38026.1| hypothetical protein JCGZ_04669 [Jatropha curcas]
CDL15_Pgr002468	11.0928	148.516	13.3885	0.0282337	MTKT01000790.1	1411463	1415065	+	3603	CDL15_Pgr002468	GO:0016020;GO:0016310;GO:0000166;GO:0004672	-	virNOG02323;virNOG27519	T	sp|O81832|Y4729_ARATH G-type lectin S-receptor-like serine/threonine-protein kinase At4g27290 OS=Arabidopsis thaliana GN=At4g27290 PE=3 SV=4	gi|702385042|ref|XP_010064429.1| PREDICTED: LOW QUALITY PROTEIN: G-type lectin S-receptor-like serine/threonine-protein kinase At4g27290 [Eucalyptus grandis]
CDL15_Pgr014022	4.291	61.2913	14.2837	0.0299899	MTKT01004864.1	1267674	1268667	+	994	CDL15_Pgr014022	GO:0009055;GO:0046658	-	virNOG18990	R	sp|Q39131|LAML_ARATH Lamin-like protein OS=Arabidopsis thaliana GN=At5g15350 PE=1 SV=1	gi|566147014|ref|XP_006368500.1| hypothetical protein POPTR_0001s03520g [Populus trichocarpa] gi|550346421|gb|ERP65069.1| hypothetical protein POPTR_0001s03520g [Populus trichocarpa]
CDL15_Pgr001287	30.3418	222.991	7.34931	0.0406764	MTKT01003953.1	2040934	2043132	-	2199	CDL15_Pgr001287	GO:0016020	K13754	virNOG07452	P	sp|Q9FKP1|CCX1_ARATH Cation/calcium exchanger 1 OS=Arabidopsis thaliana GN=CCX1 PE=2 SV=1	gi|702246492|ref|XP_010054949.1| PREDICTED: cation/calcium exchanger 1 [Eucalyptus grandis] gi|629125503|gb|KCW89928.1| hypothetical protein EUGRSUZ_A02141 [Eucalyptus grandis]
CDL15_Pgr028065	0.750743	20.779	27.6779	0.0172747	MTKT01001287.1	4663613	4664452	-	840	CDL15_Pgr028065	GO:0016021	-	virNOG35483	S	sp|Q6DST1|Y1465_ARATH Late embryogenesis abundant protein At1g64065 OS=Arabidopsis thaliana GN=At1g64065 PE=2 SV=1	gi|629086420|gb|KCW52777.1| hypothetical protein EUGRSUZ_J02119 [Eucalyptus grandis]
CDL15_Pgr024125	7.11142	66.6546	9.37289	0.044692	MTKT01000666.1	657036	657810	-	775	CDL15_Pgr024125	-	-	-	-	-	-
CDL15_Pgr011985	3.06822	66.2999	21.6086	0.0136404	MTKT01004619.1	1188611	1198897	-	10287	CDL15_Pgr011985	GO:0008757;GO:0055114;GO:0032259;GO:0005737;GO:0016491	K00574	virNOG01364	R	sp|O53732|UFAA1_MYCTU Tuberculostearic acid methyltransferase UfaA1 OS=Mycobacterium tuberculosis (strain ATCC 25618 / H37Rv) GN=ufaA1 PE=1 SV=3	gi|568881271|ref|XP_006493505.1| PREDICTED: uncharacterized protein LOC102615883 [Citrus sinensis] gi|568881273|ref|XP_006493506.1| PREDICTED: uncharacterized protein LOC102615883 [Citrus sinensis]
CDL15_Pgr004610	4.32191	41.1433	9.51969	0.0287902	MTKT01003433.1	908610	908840	+	231	CDL15_Pgr004610	GO:0000166;GO:0003676	-	virNOG06098	A	sp|Q8W034|RNP1_ARATH Heterogeneous nuclear ribonucleoprotein 1 OS=Arabidopsis thaliana GN=RNP1 PE=1 SV=1	gi|823233279|ref|XP_012449276.1| PREDICTED: heterogeneous nuclear ribonucleoprotein 1-like [Gossypium raimondii] gi|763800434|gb|KJB67389.1| hypothetical protein B456_010G188300 [Gossypium raimondii] gi|763800436|gb|KJB67391.1| hypothetical protein B456_010G188300 [Gossypium raimondii] gi|763800437|gb|KJB67392.1| hypothetical protein B456_010G188300 [Gossypium raimondii]
CDL15_Pgr006092	653.038	2906.38	4.45056	0.0348154	MTKT01005880.1	1273997	1290191	-	16195	CDL15_Pgr006092	GO:0032440;GO:0055085;GO:0005524;GO:0016021;GO:0042626;GO:0055114	-	virNOG11242	Q	sp|Q9C8H0|AB12C_ARATH ABC transporter C family member 12 OS=Arabidopsis thaliana GN=ABCC12 PE=2 SV=1	gi|470137931|ref|XP_004304713.1| PREDICTED: ABC transporter C family member 12-like [Fragaria vesca subsp. vesca] gi|764619523|ref|XP_011468355.1| PREDICTED: ABC transporter C family member 12-like [Fragaria vesca subsp. vesca]
CDL15_Pgr017842	750.514	7362.07	9.80937	0.0293493	MTKT01004293.1	1404208	1405676	-	1469	CDL15_Pgr017842	GO:0046872;GO:0055114;GO:0051213	K05277	virNOG14479	H	sp|P51092|LDOX_PETHY Leucoanthocyanidin dioxygenase OS=Petunia hybrida GN=ANT17 PE=2 SV=1	gi|636536408|gb|AHZ97874.1| anthocyanidin synthase [Punica granatum]
CDL15_Pgr025072	32.9428	733.601	22.2689	0.00874732	MTKT01004939.1	1303184	1303507	+	324	CDL15_Pgr025072	-	-	-	-	-	gi|1012329922|gb|KYP41475.1| hypothetical protein KK1_037159 [Cajanus cajan]
CDL15_Pgr012242	137.743	2063.71	14.9823	0.0140483	MTKT01001111.1	1540996	1542739	+	1744	CDL15_Pgr012242	-	-	virNOG02132	V	sp|Q6K9A2|CCR1_ORYSJ Cinnamoyl-CoA reductase 1 OS=Oryza sativa subsp. japonica GN=CCR1 PE=1 SV=1	gi|629104893|gb|KCW70362.1| hypothetical protein EUGRSUZ_F03605 [Eucalyptus grandis]
CDL15_Pgr013582	43.2393	286.453	6.62484	0.025458	MTKT01005554.1	2174438	2176522	+	2085	CDL15_Pgr013582	GO:0046323;GO:0005887;GO:0005355;GO:0005351;GO:0015992;GO:1904659	-	virNOG03276	R	sp|Q8GXR2|PLT6_ARATH Probable polyol transporter 6 OS=Arabidopsis thaliana GN=PLT6 PE=2 SV=2	gi|702453282|ref|XP_010026167.1| PREDICTED: probable polyol transporter 6 [Eucalyptus grandis]
CDL15_Pgr028634	1.7802	84.2659	47.3352	0.00899375	MTKT01005739.1	1641917	1644772	-	2856	CDL15_Pgr028634	GO:0045330;GO:0030599;GO:0005618;GO:0045490;GO:0005576;GO:0043086;GO:0046910;GO:0042545	K01051	COG4677;virNOG02047	G	sp|O04887|PME2_CITSI Pectinesterase 2 OS=Citrus sinensis GN=PECS-2.1 PE=2 SV=1	gi|225453983|ref|XP_002280446.1| PREDICTED: pectinesterase 2 [Vitis vinifera]
CDL15_Pgr027448	15.8131	198.853	12.5752	0.0312356	MTKT01001287.1	294218	294971	+	754	CDL15_Pgr027448	-	-	-	-	-	-
CDL15_Pgr013570	19.6207	359.571	18.3261	0.00239361	MTKT01005554.1	2019805	2022135	-	2331	CDL15_Pgr013570	GO:0008299;GO:0016740	K13789	virNOG02736	H	sp|Q94ID7|GGPPS_HEVBR Geranylgeranyl pyrophosphate synthase, chloroplastic OS=Hevea brasiliensis GN=GGPS PE=1 SV=1	gi|510379497|gb|AGN48013.1| geranylgeranyl pyrophosphate synthase [Cucumis melo]
CDL15_Pgr025595	13.5621	302.124	22.2771	0.00772428	MTKT01004810.1	754199	755953	-	1755	CDL15_Pgr025595	-	K09422	virNOG05892	K	sp|P81392|MYB06_ANTMA Myb-related protein 306 OS=Antirrhinum majus GN=MYB306 PE=2 SV=1	gi|1009124989|ref|XP_015879369.1| PREDICTED: myb-related protein 306 [Ziziphus jujuba]
CDL15_Pgr019926	0.472034	15.4524	32.7357	0.040473	MTKT01006319.1	342989	346550	-	3562	CDL15_Pgr019926	GO:0046274;GO:0048046;GO:0016722;GO:0052716;GO:0009809;GO:0005507;GO:0055114	K05909	virNOG13874	Q	sp|Q9LMS3|LAC1_ARATH Laccase-1 OS=Arabidopsis thaliana GN=LAC1 PE=2 SV=1	gi|702259854|ref|XP_010032730.1| PREDICTED: laccase-1 [Eucalyptus grandis]
CDL15_Pgr002625	160.549	1602.59	9.98194	0.0416761	MTKT01005527.1	300736	305956	+	5221	CDL15_Pgr002625	-	-	virNOG06485	R	sp|Q15GI4|EGS1_OCIBA Eugenol synthase 1 OS=Ocimum basilicum GN=EGS1 PE=1 SV=1	gi|149349506|gb|ABR24113.1| eugenol synthase 1 [Clarkia breweri]
CDL15_Pgr010658	1.4161	30.4744	21.52	0.0278955	MTKT01006106.1	826372	827444	-	1073	CDL15_Pgr010658	-	-	virNOG06671	D	sp|Q9FPT1|UBP12_ARATH Ubiquitin carboxyl-terminal hydrolase 12 OS=Arabidopsis thaliana GN=UBP12 PE=1 SV=2	gi|702270685|ref|XP_010043377.1| PREDICTED: probable inactive serine/threonine-protein kinase fnkC [Eucalyptus grandis] gi|702270690|ref|XP_010043378.1| PREDICTED: probable inactive serine/threonine-protein kinase fnkC [Eucalyptus grandis]
CDL15_Pgr026854	105.607	1971.67	18.6698	0.0031416	MTKT01003950.1	3169982	3172659	+	2678	CDL15_Pgr026854	GO:0016021	K20889	virNOG02556	WMG	sp|Q9ZUV3|IRX7_ARATH Probable glucuronoxylan glucuronosyltransferase IRX7 OS=Arabidopsis thaliana GN=IRX7 PE=2 SV=1	gi|568869613|ref|XP_006488015.1| PREDICTED: probable glucuronoxylan glucuronosyltransferase IRX7 isoform X1 [Citrus sinensis]
CDL15_Pgr010118	20.0852	204.209	10.1672	0.0414154	MTKT01002893.1	251543	252416	+	874	CDL15_Pgr010118	GO:0016021	K20359	virNOG10542	U	sp|Q9C889|PR1F2_ARATH PRA1 family protein F2 OS=Arabidopsis thaliana GN=PRA1F2 PE=1 SV=1	gi|702376388|ref|XP_010062605.1| PREDICTED: PRA1 family protein F2-like [Eucalyptus grandis] gi|629104273|gb|KCW69742.1| hypothetical protein EUGRSUZ_F03124 [Eucalyptus grandis]
CDL15_Pgr001962	8.4966	109.653	12.9055	0.0339516	MTKT01002011.1	2999376	3007666	-	8291	CDL15_Pgr001962	GO:0055114;GO:0016624	-	virNOG07319	C	sp|Q84JL2|ODBA2_ARATH 2-oxoisovalerate dehydrogenase subunit alpha 2, mitochondrial OS=Arabidopsis thaliana GN=At5g09300 PE=1 SV=1	gi|1009146957|ref|XP_015891152.1| PREDICTED: 2-oxoisovalerate dehydrogenase subunit alpha 2, mitochondrial-like [Ziziphus jujuba]
CDL15_Pgr020410	7.1232	243.14	34.1335	0.00234253	MTKT01005809.1	724751	725766	+	1016	CDL15_Pgr020410	-	-	virNOG13199	S	-	gi|1012121636|ref|XP_015962536.1| PREDICTED: uncharacterized protein LOC107486496 [Arachis duranensis]
CDL15_Pgr021803	3.09914	75.9205	24.4973	0.010016	MTKT01003240.1	1708417	1709874	+	1458	CDL15_Pgr021803	-	-	virNOG01426	R	sp|Q9LEX0|P2A13_ARATH F-box protein PP2-A13 OS=Arabidopsis thaliana GN=PP2A13 PE=1 SV=1	gi|590672411|ref|XP_007038604.1| Phloem protein 2-A13 [Theobroma cacao] gi|508775849|gb|EOY23105.1| Phloem protein 2-A13 [Theobroma cacao]
CDL15_Pgr001934	170.024	2004.87	11.7917	0.0254361	MTKT01002011.1	2824830	2826525	+	1696	CDL15_Pgr001934	GO:0046872	-	virNOG21986	O	sp|Q8GXF8|SHGR9_ARATH E3 ubiquitin-protein ligase SGR9, amyloplastic OS=Arabidopsis thaliana GN=SGR9 PE=1 SV=1	gi|1009162642|ref|XP_015899545.1| PREDICTED: E3 ubiquitin-protein ligase SGR9, amyloplastic [Ziziphus jujuba] gi|1009173295|ref|XP_015867740.1| PREDICTED: E3 ubiquitin-protein ligase SGR9, amyloplastic-like [Ziziphus jujuba]
CDL15_Pgr000210	40.723	412.412	10.1273	0.045091	MTKT01000299.1	1388329	1391259	+	2931	CDL15_Pgr000210	GO:0016020	-	virNOG22149	S	-	gi|470133557|ref|XP_004302632.1| PREDICTED: uncharacterized protein LOC101308479 [Fragaria vesca subsp. vesca]
CDL15_Pgr022078	30.3382	410.858	13.5426	0.0212534	MTKT01006103.1	870968	872846	-	1879	CDL15_Pgr022078	-	-	virNOG01865	R	sp|Q9C7A2|ITN1_ARATH Ankyrin repeat-containing protein ITN1 OS=Arabidopsis thaliana GN=ITN1 PE=1 SV=1	gi|590727702|ref|XP_007099601.1| Ankyrin repeat family protein, putative [Theobroma cacao] gi|508728531|gb|EOY20428.1| Ankyrin repeat family protein, putative [Theobroma cacao]
CDL15_Pgr011293	13.0236	429.123	32.9496	0.0115837	MTKT01004486.1	1082997	1083782	+	786	CDL15_Pgr011293	GO:0006952;GO:0009607	-	virNOG05080	S	sp|O50001|PRU1_PRUAR Major allergen Pru ar 1 OS=Prunus armeniaca PE=1 SV=1	gi|702461573|ref|XP_010028225.1| PREDICTED: major allergen Pru ar 1-like [Eucalyptus grandis] gi|629088671|gb|KCW54924.1| hypothetical protein EUGRSUZ_I00894 [Eucalyptus grandis]
CDL15_Pgr023126	18.6453	324.616	17.4101	0.0424022	MTKT01002440.1	2494408	2496490	-	2083	CDL15_Pgr023126	-	K09422	virNOG05184;virNOG16079	K	sp|Q8VZQ2|MYB61_ARATH Transcription factor MYB61 OS=Arabidopsis thaliana GN=MYB61 PE=2 SV=1	gi|1029130916|ref|XP_016743731.1| PREDICTED: transcription factor MYB86-like isoform X2 [Gossypium hirsutum]
CDL15_Pgr003029	39.0508	313.875	8.0376	0.0309807	MTKT01002492.1	1724297	1725631	+	1335	CDL15_Pgr003029	-	-	virNOG13575	T	sp|Q9FYE2|PKS4_ARATH Protein PHYTOCHROME KINASE SUBSTRATE 4 OS=Arabidopsis thaliana GN=PKS4 PE=1 SV=1	gi|702254599|ref|XP_010023572.1| PREDICTED: protein PHYTOCHROME KINASE SUBSTRATE 4 [Eucalyptus grandis]
CDL15_Pgr002763	80.8803	818.356	10.1181	0.0436461	MTKT01002492.1	192434	194467	+	2034	CDL15_Pgr002763	GO:0048046;GO:0004553;GO:0016762;GO:0005618;GO:0010411;GO:0042546;GO:0071555	K08235	virNOG02514	R	sp|Q8LDW9|XTH9_ARATH Xyloglucan endotransglucosylase/hydrolase protein 9 OS=Arabidopsis thaliana GN=XTH9 PE=2 SV=2	gi|823263608|ref|XP_012464570.1| PREDICTED: xyloglucan endotransglucosylase/hydrolase protein 9-like [Gossypium raimondii] gi|763813064|gb|KJB79916.1| hypothetical protein B456_013G072200 [Gossypium raimondii]
CDL15_Pgr021880	66.8604	611.755	9.14975	0.0496794	MTKT01003240.1	2299679	2300464	-	786	CDL15_Pgr021880	-	-	virNOG21537	K	sp|Q9LY05|EF106_ARATH Ethylene-responsive transcription factor ERF106 OS=Arabidopsis thaliana GN=ERF106 PE=2 SV=1	gi|743824879|ref|XP_011022363.1| PREDICTED: ethylene-responsive transcription factor ERF106-like [Populus euphratica]
CDL15_Pgr011717	54.2596	420.579	7.75122	0.0425858	MTKT01002940.1	722511	726427	+	3917	CDL15_Pgr011717	-	-	-	-	-	-
CDL15_Pgr021644	38.0414	469.694	12.3469	0.0283008	MTKT01003240.1	645534	646920	+	1387	CDL15_Pgr021644	-	K09422	virNOG05184;virNOG16079;virNOG18792	K	sp|Q8VZQ2|MYB61_ARATH Transcription factor MYB61 OS=Arabidopsis thaliana GN=MYB61 PE=2 SV=1	gi|971467386|gb|ALV66190.1| MYB61 protein [Betula platyphylla]
CDL15_Pgr002993	233.728	2541.1	10.8721	0.00853037	MTKT01002492.1	1528974	1529294	+	321	CDL15_Pgr002993	GO:0016020	-	virNOG40341;virNOG26533;virNOG39939	TR	sp|Q9LVC0|AGP14_ARATH Arabinogalactan peptide 14 OS=Arabidopsis thaliana GN=AGP14 PE=1 SV=1	gi|1035914785|gb|OAY44378.1| hypothetical protein MANES_08G144900 [Manihot esculenta]
CDL15_Pgr006286	10.8224	219.178	20.2522	0.0041317	MTKT01002371.1	547328	551309	+	3982	CDL15_Pgr006286	GO:0016020;GO:0046872;GO:0005576;GO:0044710;GO:0016491	-	virNOG28516;COG2132	Q	sp|Q9FY79|LAC14_ARATH Laccase-14 OS=Arabidopsis thaliana GN=LAC14 PE=2 SV=1	gi|702373387|ref|XP_010062068.1| PREDICTED: putative laccase-9 [Eucalyptus grandis]
CDL15_Pgr015438	4.95635	197.739	39.8961	0.0130893	MTKT01005556.1	2333550	2334418	-	869	CDL15_Pgr015438	GO:0046872;GO:0030001	-	virNOG23221;virNOG19847	P	sp|Q58FZ0|NAKR2_ARATH Protein SODIUM POTASSIUM ROOT DEFECTIVE 2 OS=Arabidopsis thaliana GN=NAKR2 PE=2 SV=1	gi|823223051|ref|XP_012444254.1| PREDICTED: uncharacterized protein LOC105768695 [Gossypium raimondii] gi|1028975933|ref|XP_016731405.1| PREDICTED: uncharacterized protein LOC107942287 [Gossypium hirsutum] gi|1029052659|ref|XP_016689997.1| PREDICTED: uncharacterized protein LOC107907230 [Gossypium hirsutum] gi|763787157|gb|KJB54153.1| hypothetical protein B456_009G023400 [Gossypium raimondii] gi|…
CDL15_Pgr016214	3.62564	76.8823	21.2052	0.0225074	MTKT01002495.1	1158198	1160767	+	2570	CDL15_Pgr016214	-	-	virNOG21681;virNOG24083;virNOG36990	P	sp|F4JZL7|HIP33_ARATH Heavy metal-associated isoprenylated plant protein 33 OS=Arabidopsis thaliana GN=HIPP33 PE=2 SV=1	gi|1035926257|gb|OAY55845.1| hypothetical protein MANES_03G184400 [Manihot esculenta]
CDL15_Pgr004865	216.5	3013.36	13.9185	0.034425	MTKT01005034.1	1873354	1877699	-	4346	CDL15_Pgr004865	GO:0045330;GO:0030599;GO:0045490;GO:0005618;GO:0016021;GO:0005576;GO:0004857;GO:0043086;GO:0042545	K01051	virNOG02047	G	sp|P83948|PME3_CITSI Pectinesterase 3 OS=Citrus sinensis PE=1 SV=1	gi|225441977|ref|XP_002265171.1| PREDICTED: pectinesterase [Vitis vinifera]
CDL15_Pgr017096	15.2533	139.223	9.12743	0.0456869	MTKT01005569.1	55119	56559	-	1441	CDL15_Pgr017096	GO:0050896	-	virNOG19839	S	sp|Q4QTJ2|NCS1_PAPSO S-norcoclaurine synthase 1 OS=Papaver somniferum GN=NCS1 PE=1 SV=1	gi|604299902|gb|EYU19745.1| hypothetical protein MIMGU_mgv1a015414mg [Erythranthe guttata]
CDL15_Pgr013209	23.061	250.228	10.8507	0.0208603	MTKT01002727.1	286742	291073	-	4332	CDL15_Pgr013209	GO:0016614;GO:0046593;GO:0010430;GO:0050660	K15403	virNOG02449	R	sp|Q9S746|HTH_ARATH Protein HOTHEAD OS=Arabidopsis thaliana GN=HTH PE=1 SV=1	gi|702376512|ref|XP_010062628.1| PREDICTED: protein HOTHEAD [Eucalyptus grandis] gi|629104288|gb|KCW69757.1| hypothetical protein EUGRSUZ_F03132 [Eucalyptus grandis]
CDL15_Pgr020793	21.9923	249.808	11.3589	0.0372286	MTKT01000785.1	551919	556488	+	4570	CDL15_Pgr020793	GO:0055085;GO:0005524;GO:0016021;GO:0042626	-	virNOG01035	Q	sp|Q9LHD1|AB15B_ARATH ABC transporter B family member 15 OS=Arabidopsis thaliana GN=ABCB15 PE=3 SV=1	gi|702510276|ref|XP_010040632.1| PREDICTED: ABC transporter B family member 15-like isoform X1 [Eucalyptus grandis] gi|629077486|gb|KCW45046.1| hypothetical protein EUGRSUZ_L01362 [Eucalyptus grandis]
CDL15_Pgr001702	3.86165	48.2165	12.486	0.037409	MTKT01002011.1	1035822	1036759	-	938	CDL15_Pgr001702	GO:0016020;GO:0046872	-	virNOG16308;virNOG23666	O	-	gi|823139460|ref|XP_012469588.1| PREDICTED: baculoviral IAP repeat-containing protein 7-B-like [Gossypium raimondii] gi|763750598|gb|KJB17986.1| hypothetical protein B456_003G027700 [Gossypium raimondii]
CDL15_Pgr010997	1298.52	12897.9	9.93277	0.0446049	MTKT01001090.1	1093292	1095460	-	2169	CDL15_Pgr010997	GO:0050896	-	euNOG20118;virNOG21720	S	sp|Q941R6|MLP31_ARATH MLP-like protein 31 OS=Arabidopsis thaliana GN=MLP31 PE=2 SV=2	gi|629098799|gb|KCW64564.1| hypothetical protein EUGRSUZ_G02169, partial [Eucalyptus grandis]
CDL15_Pgr002307	7.99384	156.731	19.6065	0.00366445	MTKT01000790.1	256131	257266	+	1136	CDL15_Pgr002307	GO:0004364;GO:0006749;GO:0009407;GO:0009734;GO:0005737	K00799	virNOG16492	O	sp|Q03666|GSTX4_TOBAC Probable glutathione S-transferase OS=Nicotiana tabacum PE=2 SV=1	gi|1027859253|ref|NP_001312277.1| probable glutathione S-transferase [Nicotiana tabacum] gi|697124129|ref|XP_009616058.1| PREDICTED: probable glutathione S-transferase [Nicotiana tomentosiformis] gi|416652|sp|Q03666.1|GSTX4_TOBAC RecName: Full=Probable glutathione S-transferase; AltName: Full=Auxin-induced protein PCNT107 gi|19793|emb|CAA39707.1| auxin-induced protein [Nicotiana tabacum]
CDL15_Pgr028338	156.134	2569.7	16.4583	0.00923391	MTKT01005384.1	340660	341899	+	1240	CDL15_Pgr028338	-	-	virNOG23510;virNOG25337	TR	sp|Q8GWK5|GASA9_ARATH Gibberellin-regulated protein 9 OS=Arabidopsis thaliana GN=GASA9 PE=3 SV=1	gi|641865236|gb|KDO83921.1| hypothetical protein CISIN_1g033656mg [Citrus sinensis]
CDL15_Pgr011291	1.18008	132.745	112.488	0.0418242	MTKT01004486.1	1079155	1079734	+	580	CDL15_Pgr011291	GO:0050896	-	virNOG05080	S	sp|O50001|PRU1_PRUAR Major allergen Pru ar 1 OS=Prunus armeniaca PE=1 SV=1	gi|702446752|ref|XP_010024738.1| PREDICTED: major allergen Pru ar 1-like [Eucalyptus grandis] gi|629095226|gb|KCW61221.1| hypothetical protein EUGRSUZ_H03983 [Eucalyptus grandis]
CDL15_Pgr005188	17.2292	252.779	14.6715	0.0202188	MTKT01003711.1	1507398	1507643	-	246	CDL15_Pgr005188	GO:0003677;GO:0005634	-	virNOG22997;virNOG23401;virNOG23216;virNOG24184	OK	sp|Q58FS3|RAD_ANTMA Transcription factor RADIALIS OS=Antirrhinum majus GN=RAD PE=1 SV=1	gi|702467680|ref|XP_010029788.1| PREDICTED: protein RADIALIS-like 4 [Eucalyptus grandis]
CDL15_Pgr016673	0.70805	18.7829	26.5276	0.0380558	MTKT01000799.1	792546	793322	-	777	CDL15_Pgr016673	GO:0006952;GO:0009607	-	virNOG05080	S	sp|P17641|PRS1_SOLTU Pathogenesis-related protein STH-21 OS=Solanum tuberosum GN=STH-21 PE=2 SV=1	gi|702461593|ref|XP_010028230.1| PREDICTED: pathogenesis-related protein STH-21-like [Eucalyptus grandis] gi|629088676|gb|KCW54929.1| hypothetical protein EUGRSUZ_I00900 [Eucalyptus grandis]
CDL15_Pgr016241	4.95635	111.311	22.4583	0.00925203	MTKT01002495.1	1363167	1367711	+	4545	CDL15_Pgr016241	GO:0005524;GO:0004356;GO:0006542	K01915	virNOG08307	E	sp|P15102|GLNA4_PHAVU Glutamine synthetase leaf isozyme, chloroplastic OS=Phaseolus vulgaris PE=2 SV=1	gi|702262016|ref|XP_010035896.1| PREDICTED: glutamine synthetase leaf isozyme, chloroplastic-like isoform X1 [Eucalyptus grandis] gi|629119829|gb|KCW84319.1| hypothetical protein EUGRSUZ_B01163 [Eucalyptus grandis]
CDL15_Pgr019024	2.36017	54.3472	23.0268	0.0139763	MTKT01001276.1	297036	298174	+	1139	CDL15_Pgr019024	-	K14490	virNOG19777	T	sp|Q9ZNV9|AHP1_ARATH Histidine-containing phosphotransfer protein 1 OS=Arabidopsis thaliana GN=AHP1 PE=1 SV=1	gi|702448613|ref|XP_010025131.1| PREDICTED: histidine-containing phosphotransfer protein 1-like [Eucalyptus grandis] gi|702448617|ref|XP_010025132.1| PREDICTED: histidine-containing phosphotransfer protein 1-like [Eucalyptus grandis] gi|629095728|gb|KCW61723.1| hypothetical protein EUGRSUZ_H04435 [Eucalyptus grandis]
CDL15_Pgr000836	46.1549	624.951	13.5403	0.0258469	MTKT01005400.1	3260646	3264647	-	4002	CDL15_Pgr000836	GO:0004674;GO:0005524;GO:0016021;GO:0006468	-	virNOG04087;virNOG16519	T	sp|Q8LEB6|Y5185_ARATH Probable receptor-like protein kinase At5g18500 OS=Arabidopsis thaliana GN=At5g18500 PE=2 SV=1	gi|702447288|ref|XP_010024866.1| PREDICTED: probable receptor-like protein kinase At5g18500 [Eucalyptus grandis] gi|702447295|ref|XP_010024867.1| PREDICTED: probable receptor-like protein kinase At5g18500 [Eucalyptus grandis] gi|629095390|gb|KCW61385.1| hypothetical protein EUGRSUZ_H04118 [Eucalyptus grandis]
CDL15_Pgr016671	0	17.1383	Inf	0.0189778	MTKT01000799.1	786825	787776	-	952	CDL15_Pgr016671	GO:0006952;GO:0009607	-	virNOG05080	S	sp|O50001|PRU1_PRUAR Major allergen Pru ar 1 OS=Prunus armeniaca PE=1 SV=1	gi|702461593|ref|XP_010028230.1| PREDICTED: pathogenesis-related protein STH-21-like [Eucalyptus grandis] gi|629088676|gb|KCW54929.1| hypothetical protein EUGRSUZ_I00900 [Eucalyptus grandis]
CDL15_Pgr001867	0.236017	12.5078	52.9953	0.0388339	MTKT01002011.1	2301558	2302896	+	1339	CDL15_Pgr001867	GO:0005506;GO:0016021;GO:0006633;GO:0055114;GO:0016491	-	virNOG08214	I	sp|Q1EC69|SMO12_ARATH Methylsterol monooxygenase 1-2 OS=Arabidopsis thaliana GN=SMO1-2 PE=2 SV=1	gi|802741448|ref|XP_012087086.1| PREDICTED: methylsterol monooxygenase 1-1-like [Jatropha curcas] gi|643712160|gb|KDP25588.1| hypothetical protein JCGZ_20744 [Jatropha curcas]
CDL15_Pgr017299	0	58.6794	Inf	0.0376915	MTKT01000281.1	147049	148876	-	1828	CDL15_Pgr017299	GO:0016705;GO:0020037;GO:0005506;GO:0004497;GO:0055114	K07418	virNOG01057;virNOG00331	Q	sp|A6YIH8|C7D55_HYOMU Premnaspirodiene oxygenase OS=Hyoscyamus muticus GN=CYP71D55 PE=1 SV=1	gi|629096221|gb|KCW62216.1| hypothetical protein EUGRSUZ_H04877, partial [Eucalyptus grandis]
CDL15_Pgr026871	0	10.2523	Inf	0.026273	MTKT01003950.1	3288264	3288963	-	700	CDL15_Pgr026871	-	K14488	virNOG23242	S	sp|O65695|SAU50_ARATH Auxin-responsive protein SAUR50 OS=Arabidopsis thaliana GN=SAUR50 PE=1 SV=1	gi|661889468|emb|CDP07055.1| unnamed protein product [Coffea canephora]
CDL15_Pgr020797	0	18.6217	Inf	0.00434709	MTKT01000785.1	599087	599646	+	560	CDL15_Pgr020797	-	-	-	-	-	-
CDL15_Pgr020045	11.5068	187.897	16.3293	0.0124939	MTKT01006319.1	1795847	1798817	+	2971	CDL15_Pgr020045	GO:0043231;GO:0000166;GO:0044444	-	virNOG00869	J	sp|Q9SW95|SYNC2_ARATH Asparagine--tRNA ligase, cytoplasmic 2 OS=Arabidopsis thaliana GN=SYNC2 PE=1 SV=2	gi|657961914|ref|XP_008372554.1| PREDICTED: asparagine--tRNA ligase, cytoplasmic 2-like [Malus domestica]
CDL15_Pgr017075	224.057	3324.98	14.8399	0.0111742	MTKT01002534.1	3781534	3788375	+	6842	CDL15_Pgr017075	GO:0052635;GO:0046872;GO:0009685;GO:0055114	-	virNOG04127;COG3491	QR	sp|O49561|G2OX8_ARATH Gibberellin 2-beta-dioxygenase 8 OS=Arabidopsis thaliana GN=GA2OX8 PE=1 SV=2	gi|566164487|ref|XP_002304931.2| hypothetical protein POPTR_0004s02200g [Populus trichocarpa] gi|550340133|gb|EEE85442.2| hypothetical protein POPTR_0004s02200g [Populus trichocarpa]
CDL15_Pgr017930	23.4546	453.768	19.3466	0.0410599	MTKT01004293.1	2179428	2181062	+	1635	CDL15_Pgr017930	GO:0016705;GO:0020037;GO:0005506;GO:0004497;GO:0055114	K15398	virNOG00226	Q	sp|B3RFJ6|86A22_PETHY Cytochrome P450 86A22 OS=Petunia hybrida GN=CYP86A22 PE=1 SV=1	gi|225426453|ref|XP_002275806.1| PREDICTED: cytochrome P450 86A7 [Vitis vinifera]
CDL15_Pgr017760	15.5771	175.691	11.2788	0.0409915	MTKT01004293.1	637525	640440	-	2916	CDL15_Pgr017760	-	-	virNOG03831	S	-	gi|702324990|ref|XP_010053399.1| PREDICTED: uncharacterized protein LOC104441852 [Eucalyptus grandis]
CDL15_Pgr016085	519.94	5740.28	11.0403	0.0342064	MTKT01002495.1	237703	239227	-	1525	CDL15_Pgr016085	GO:0016310;GO:0016301	-	virNOG06808	R	sp|Q00874|DR100_ARATH DNA damage-repair/toleration protein DRT100 OS=Arabidopsis thaliana GN=DRT100 PE=2 SV=2	gi|702426601|ref|XP_010067884.1| PREDICTED: DNA-damage-repair/toleration protein DRT100-like [Eucalyptus grandis] gi|629100357|gb|KCW66122.1| hypothetical protein EUGRSUZ_G03393 [Eucalyptus grandis]
CDL15_Pgr017840	3.7609	45.3136	12.0486	0.0222026	MTKT01004293.1	1379120	1381037	-	1918	CDL15_Pgr017840	-	-	virNOG29120	S	sp|O64988|BEATH_CLABR Acetyl-CoA-benzylalcohol acetyltransferase OS=Clarkia breweri GN=BEAT PE=1 SV=1	gi|702428593|ref|XP_010068280.1| PREDICTED: acetyl-CoA-benzylalcohol acetyltransferase-like [Eucalyptus grandis] gi|629097518|gb|KCW63283.1| hypothetical protein EUGRSUZ_G00912 [Eucalyptus grandis]
CDL15_Pgr016667	1.18008	124.354	105.377	0.0151496	MTKT01000799.1	772515	773291	+	777	CDL15_Pgr016667	GO:0006952;GO:0009607	-	virNOG05080	S	sp|O50001|PRU1_PRUAR Major allergen Pru ar 1 OS=Prunus armeniaca PE=1 SV=1	gi|702461593|ref|XP_010028230.1| PREDICTED: pathogenesis-related protein STH-21-like [Eucalyptus grandis] gi|629088676|gb|KCW54929.1| hypothetical protein EUGRSUZ_I00900 [Eucalyptus grandis]
CDL15_Pgr026448	254.408	3012.82	11.8424	0.0481757	MTKT01001359.1	137229	138734	+	1506	CDL15_Pgr026448	-	K01246	virNOG06387	L	sp|P05100|3MG1_ECOLI DNA-3-methyladenine glycosylase 1 OS=Escherichia coli (strain K12) GN=tag PE=1 SV=1	gi|970011066|ref|XP_015066435.1| PREDICTED: uncharacterized protein LOC107011440 [Solanum pennellii]
CDL15_Pgr003794	2.68516	106.622	39.7079	0.0335895	MTKT01000797.1	1684794	1685354	+	561	CDL15_Pgr003794	-	-	virNOG34957;virNOG21382;virNOG24651;virNOG21135	R	sp|P14009|14KD_DAUCA 14 kDa proline-rich protein DC2.15 OS=Daucus carota PE=2 SV=1	gi|568846806|ref|XP_006477234.1| PREDICTED: 14 kDa proline-rich protein DC2.15-like [Citrus sinensis]
CDL15_Pgr009305	8.02457	105.615	13.1614	0.0332936	MTKT01001802.1	154221	159693	+	5473	CDL15_Pgr009305	GO:0004565;GO:0008152;GO:0043168;GO:0005618;GO:0032559;GO:0032550;GO:0005773	-	virNOG02558	G	sp|P49676|BGAL_BRAOL Beta-galactosidase OS=Brassica oleracea PE=2 SV=1	gi|1009113106|ref|XP_015871762.1| PREDICTED: beta-galactosidase-like [Ziziphus jujuba]
CDL15_Pgr001416	12.1649	244.583	20.1056	0.00753242	MTKT01003953.1	3201106	3202134	+	1029	CDL15_Pgr001416	-	-	virNOG25683	S	sp|Q9LXR7|PAR2_ARATH Transcription factor PAR2 OS=Arabidopsis thaliana GN=PAR2 PE=3 SV=1	gi|702245593|ref|XP_010053350.1| PREDICTED: transcription factor PAR1 [Eucalyptus grandis]
CDL15_Pgr016678	0	12.6475	Inf	0.0145062	MTKT01000799.1	815588	816496	-	909	CDL15_Pgr016678	GO:0006952;GO:0009607	-	virNOG05080	S	sp|O50001|PRU1_PRUAR Major allergen Pru ar 1 OS=Prunus armeniaca PE=1 SV=1	gi|702461593|ref|XP_010028230.1| PREDICTED: pathogenesis-related protein STH-21-like [Eucalyptus grandis] gi|629088676|gb|KCW54929.1| hypothetical protein EUGRSUZ_I00900 [Eucalyptus grandis]
CDL15_Pgr025073	0.236017	77.1881	327.045	0.0162913	MTKT01004939.1	1305049	1306536	-	1488	CDL15_Pgr025073	-	-	virNOG30575;virNOG18396	R	sp|Q8LEJ6|FLA11_ARATH Fasciclin-like arabinogalactan protein 11 OS=Arabidopsis thaliana GN=FLA11 PE=2 SV=2	gi|702485636|ref|XP_010034295.1| PREDICTED: fasciclin-like arabinogalactan protein 11 [Eucalyptus grandis]
CDL15_Pgr026701	33.9082	287.726	8.48544	0.0356362	MTKT01003950.1	1645584	1647713	+	2130	CDL15_Pgr026701	-	-	virNOG01112	WM	sp|Q66GR0|FLA17_ARATH Fasciclin-like arabinogalactan protein 17 OS=Arabidopsis thaliana GN=FLA17 PE=2 SV=1	gi|470120369|ref|XP_004296276.1| PREDICTED: fasciclin-like arabinogalactan protein 16 [Fragaria vesca subsp. vesca]
CDL15_Pgr028635	10.6421	110.115	10.3471	0.0139544	MTKT01005739.1	1658650	1660739	-	2090	CDL15_Pgr028635	GO:0045330;GO:0030599;GO:0005618;GO:0045490;GO:0005576;GO:0043086;GO:0046910;GO:0042545	K01051	COG4677;virNOG02047	G	sp|O04887|PME2_CITSI Pectinesterase 2 OS=Citrus sinensis GN=PECS-2.1 PE=2 SV=1	gi|702340950|ref|XP_010056337.1| PREDICTED: pectinesterase 2-like [Eucalyptus grandis]
CDL15_Pgr016766	63.0998	521.759	8.26879	0.0442317	MTKT01002534.1	337514	340711	+	3198	CDL15_Pgr016766	-	-	virNOG06518	S	sp|Q8GYW8|SCT_ARATH Spermidine coumaroyl-CoA acyltransferase OS=Arabidopsis thaliana GN=SCT PE=1 SV=1	gi|595863641|ref|XP_007211625.1| hypothetical protein PRUPE_ppa005640mg [Prunus persica] gi|462407490|gb|EMJ12824.1| hypothetical protein PRUPE_ppa005640mg [Prunus persica]
CDL15_Pgr017741	4.37638	260.519	59.5284	0.0369394	MTKT01004293.1	465917	481938	-	16022	CDL15_Pgr017741	GO:0016705;GO:0020037;GO:0005506;GO:0016021;GO:0004497;GO:0055114	-	virNOG01581	Q	sp|Q9SD85|F3PH_ARATH Flavonoid 3&apos;-monooxygenase OS=Arabidopsis thaliana GN=CYP75B1 PE=1 SV=1	gi|702325094|ref|XP_010053416.1| PREDICTED: 7-ethoxycoumarin O-deethylase-like [Eucalyptus grandis]
CDL15_Pgr000500	2.06609	72.0981	34.8959	0.00093282	MTKT01005400.1	599915	600274	-	360	CDL15_Pgr000500	-	-	-	-	-	-
CDL15_Pgr017532	0.236017	11.8956	50.4017	0.0436606	MTKT01005369.1	190693	198563	-	7871	CDL15_Pgr017532	GO:0046274;GO:0048046;GO:0016722;GO:0052716;GO:0009809;GO:0005507;GO:0055114	-	virNOG09759;COG2132	Q	sp|Q9FJD5|LAC17_ARATH Laccase-17 OS=Arabidopsis thaliana GN=LAC17 PE=2 SV=1	gi|502103588|ref|XP_004492318.1| PREDICTED: laccase-17-like [Cicer arietinum]
CDL15_Pgr028715	12.9466	143.953	11.119	0.0327756	MTKT01005739.1	2399102	2400853	+	1752	CDL15_Pgr028715	GO:0016705;GO:0020037;GO:0005506;GO:0004497;GO:0055114	-	virNOG06071	Q	sp|Q8VWZ7|C76B6_CATRO Geraniol 8-hydroxylase OS=Catharanthus roseus GN=CYP76B6 PE=1 SV=1	gi|697141602|ref|XP_009624917.1| PREDICTED: geraniol 8-hydroxylase-like [Nicotiana tomentosiformis]
CDL15_Pgr001351	6.84449	96.0759	14.037	0.0292093	MTKT01003953.1	2603719	2605090	+	1372	CDL15_Pgr001351	-	-	virNOG12071;virNOG13650	K	sp|P69781|GAT12_ARATH GATA transcription factor 12 OS=Arabidopsis thaliana GN=GATA12 PE=2 SV=1	gi|1035912359|gb|OAY41953.1| hypothetical protein MANES_09G142600 [Manihot esculenta] gi|1035912360|gb|OAY41954.1| hypothetical protein MANES_09G142600 [Manihot esculenta] gi|1035912361|gb|OAY41955.1| hypothetical protein MANES_09G142600 [Manihot esculenta]
CDL15_Pgr007924	86.6634	821.291	9.47679	0.0381356	MTKT01002214.1	9527390	9528526	+	1137	CDL15_Pgr007924	GO:0006508;GO:0004190	-	virNOG06452	O	sp|Q8S9J6|ASPA_ARATH Aspartyl protease family protein At5g10770 OS=Arabidopsis thaliana GN=At5g10770 PE=2 SV=1	gi|595744924|gb|AHM92730.1| aspartic proteinase nepenthesin-1, partial [Sonneratia alba]
CDL15_Pgr025132	0.236017	42.9995	182.188	0.000821104	MTKT01004939.1	1758251	1762332	+	4082	CDL15_Pgr025132	-	K01285	virNOG11299	O	sp|Q5RBU7|PCP_PONAB Lysosomal Pro-X carboxypeptidase OS=Pongo abelii GN=PRCP PE=2 SV=1	gi|702485243|ref|XP_010034183.1| PREDICTED: lysosomal Pro-X carboxypeptidase-like [Eucalyptus grandis]
CDL15_Pgr016692	4.95635	555.402	112.059	0.0176827	MTKT01000799.1	868974	869781	-	808	CDL15_Pgr016692	GO:0006952;GO:0009607	-	virNOG05080	S	sp|O50001|PRU1_PRUAR Major allergen Pru ar 1 OS=Prunus armeniaca PE=1 SV=1	gi|702446791|ref|XP_010024748.1| PREDICTED: pathogenesis-related protein STH-21-like [Eucalyptus grandis] gi|629095238|gb|KCW61233.1| hypothetical protein EUGRSUZ_H03995 [Eucalyptus grandis]
CDL15_Pgr022346	2.6271	23.2821	8.86225	0.0301115	MTKT01000157.1	337094	338602	+	1509	CDL15_Pgr022346	GO:0006511;GO:0031625	-	virNOG04530	O	sp|Q13619|CUL4A_HUMAN Cullin-4A OS=Homo sapiens GN=CUL4A PE=1 SV=3	gi|976901323|gb|KVH89385.1| Cullin, conserved site-containing protein [Cynara cardunculus var. scolymus]
CDL15_Pgr025743	10.2377	174.47	17.0419	0.0128325	MTKT01004810.1	2013552	2014141	-	590	CDL15_Pgr025743	GO:0033617;GO:0097249;GO:0031305	-	virNOG25559	S	-	gi|702425042|ref|XP_010067579.1| PREDICTED: uncharacterized protein LOC104454438 [Eucalyptus grandis] gi|629099983|gb|KCW65748.1| hypothetical protein EUGRSUZ_G03116 [Eucalyptus grandis]
CDL15_Pgr003225	0.472034	27.7325	58.7511	0.00790263	MTKT01002492.1	2939039	2939989	-	951	CDL15_Pgr003225	-	-	virNOG15250;virNOG03557	IR	sp|Q680C0|GDL62_ARATH GDSL esterase/lipase At4g10955 OS=Arabidopsis thaliana GN=At4g10955 PE=2 SV=1	gi|590673963|ref|XP_007039034.1| Lipase class 3-related protein, putative [Theobroma cacao] gi|508776279|gb|EOY23535.1| Lipase class 3-related protein, putative [Theobroma cacao]
CDL15_Pgr014790	3.06822	64.8806	21.146	0.0146085	MTKT01000548.1	1195077	1197281	+	2205	CDL15_Pgr014790	GO:0016620;GO:0008152	-	COG1012;virNOG00876	C	sp|Q9SU63|AL2B4_ARATH Aldehyde dehydrogenase family 2 member B4, mitochondrial OS=Arabidopsis thaliana GN=ALDH2B4 PE=1 SV=1	gi|702497833|ref|XP_010037573.1| PREDICTED: aldehyde dehydrogenase family 2 member B4, mitochondrial-like [Eucalyptus grandis] gi|629082855|gb|KCW49300.1| hypothetical protein EUGRSUZ_K02858 [Eucalyptus grandis] gi|629082856|gb|KCW49301.1| hypothetical protein EUGRSUZ_K02858 [Eucalyptus grandis]
CDL15_Pgr009362	1.4161	30.9393	21.8483	0.0270629	MTKT01001802.1	693742	694976	-	1235	CDL15_Pgr009362	-	-	COG5147;virNOG19543	K	sp|Q9FJA2|TT2_ARATH Transcription factor TT2 OS=Arabidopsis thaliana GN=TT2 PE=1 SV=1	gi|225429660|ref|XP_002279874.1| PREDICTED: transcription factor MYB3 [Vitis vinifera]
CDL15_Pgr022091	0.514727	15.4141	29.9463	0.0458953	MTKT01006103.1	1009053	1011181	-	2129	CDL15_Pgr022091	-	-	virNOG01865	R	sp|Q8GYH5|BAD1_ARATH Ankyrin repeat-containing protein BDA1 OS=Arabidopsis thaliana GN=BAD1 PE=1 SV=1	gi|590727702|ref|XP_007099601.1| Ankyrin repeat family protein, putative [Theobroma cacao] gi|508728531|gb|EOY20428.1| Ankyrin repeat family protein, putative [Theobroma cacao]
CDL15_Pgr017066	6.20646	572.311	92.2122	0.0361146	MTKT01002534.1	3706262	3708358	+	2097	CDL15_Pgr017066	GO:0048046;GO:0004553;GO:0016762;GO:0005618;GO:0010411;GO:0042546;GO:0071555	K08235	virNOG10882	R	sp|Q8L9A9|XTH8_ARATH Probable xyloglucan endotransglucosylase/hydrolase protein 8 OS=Arabidopsis thaliana GN=XTH8 PE=2 SV=2	gi|255554981|ref|XP_002518528.1| PREDICTED: probable xyloglucan endotransglucosylase/hydrolase protein 8 [Ricinus communis] gi|223542373|gb|EEF43915.1| Xyloglucan endotransglucosylase/hydrolase protein A precursor, putative [Ricinus communis]
CDL15_Pgr018371	11.7322	430.181	36.6668	0.00455909	MTKT01004280.1	47452	48532	-	1081	CDL15_Pgr018371	-	-	virNOG21807	S	-	gi|595807947|ref|XP_007202695.1| hypothetical protein PRUPE_ppa012673mg [Prunus persica] gi|462398226|gb|EMJ03894.1| hypothetical protein PRUPE_ppa012673mg [Prunus persica]
