# Supplementary material for: Identification and Characterization of Two Regiospecific Tricetin UDP-Dependent Glycosyltransferases from Pomegranate (Punica granatum L.)
Source: Plants (Basel). 2022 Mar 18;11(6):810. doi: 10.3390/plants11060810 (PMC8948884; doi:10.3390/plants11060810)
Supplement: Supplementary file 1 [file plants-11-00810-s001.zip › Table S6.xlsx]

## Sheet: Table S6
ID	Pg_anther	Pg_petal	foldchange	pvalue	Chromosome	Start Site	End Site	Direction	Length	Name	GO	KEGG	eggNOG	eggNOG_Category	Swissprot	NR
CDL15_Pgr016940	22757.2	55.0875	0.00242066	0.00136438	MTKT01002534.1	2472370	2474726	-	2357	CDL15_Pgr016940	GO:0008152;GO:0016798	-	virNOG07562	R	sp|Q05967|PGLR_TOBAC Polygalacturonase OS=Nicotiana tabacum GN=PG1 PE=2 SV=1	gi|702501723|ref|XP_010038565.1| PREDICTED: exopolygalacturonase-like [Eucalyptus grandis] gi|629080416|gb|KCW46861.1| hypothetical protein EUGRSUZ_K00666 [Eucalyptus grandis]
CDL15_Pgr026050	445.428	14.1916	0.0318606	0.0438261	MTKT01004810.1	4604935	4609177	+	4243	CDL15_Pgr026050	-	-	virNOG04613;virNOG09994	R	sp|Q9LYW0|Y5325_ARATH BTB/POZ domain-containing protein At5g03250 OS=Arabidopsis thaliana GN=At5g03250 PE=2 SV=1	gi|702423603|ref|XP_010067313.1| PREDICTED: BTB/POZ domain-containing protein At5g03250-like [Eucalyptus grandis] gi|629099658|gb|KCW65423.1| hypothetical protein EUGRSUZ_G02845 [Eucalyptus grandis]
CDL15_Pgr012833	14.1115	0.509781	0.0361252	0.0497711	MTKT01001932.1	1712483	1713959	+	1477	CDL15_Pgr012833	-	-	virNOG19891	S	-	gi|694309099|ref|XP_009354682.1| PREDICTED: uncharacterized protein LOC103945794 [Pyrus x bretschneideri]
CDL15_Pgr024141	50.4756	0.235362	0.0046629	0.0156953	MTKT01000666.1	782372	783937	-	1566	CDL15_Pgr024141	-	-	virNOG05086	R	sp|F4I8W1|DUF2_ARATH DUF724 domain-containing protein 2 OS=Arabidopsis thaliana GN=DUF2 PE=2 SV=1	gi|702355143|ref|XP_010058576.1| PREDICTED: uncharacterized protein LOC104446420 [Eucalyptus grandis]
CDL15_Pgr022708	47.1306	1.47076	0.031206	0.0202994	MTKT01000813.1	2323349	2326160	+	2812	CDL15_Pgr022708	-	-	virNOG04613;virNOG09994	R	sp|Q9LYW0|Y5325_ARATH BTB/POZ domain-containing protein At5g03250 OS=Arabidopsis thaliana GN=At5g03250 PE=2 SV=1	gi|702476971|ref|XP_010032181.1| PREDICTED: BTB/POZ domain-containing protein At5g03250 [Eucalyptus grandis] gi|702476975|ref|XP_010032182.1| PREDICTED: BTB/POZ domain-containing protein At5g03250 [Eucalyptus grandis] gi|629085225|gb|KCW51582.1| hypothetical protein EUGRSUZ_J01082 [Eucalyptus grandis]
CDL15_Pgr002051	1789.37	15.1142	0.00844665	0.00549102	MTKT01002011.1	3657131	3662568	+	5438	CDL15_Pgr002051	GO:0003723;GO:0000166;GO:0005737	K13126	virNOG07645	A	sp|Q9ZQA8|PABP7_ARATH Polyadenylate-binding protein 7 OS=Arabidopsis thaliana GN=PAB7 PE=2 SV=1	gi|823220032|ref|XP_012442733.1| PREDICTED: polyadenylate-binding protein 7-like isoform X1 [Gossypium raimondii] gi|763795312|gb|KJB62308.1| hypothetical protein B456_009G410600 [Gossypium raimondii]
CDL15_Pgr000988	39.6956	0	0	0.00914715	MTKT01001357.1	1204183	1208402	-	4220	CDL15_Pgr000988	GO:0005634;GO:0005524;GO:0005737;GO:0008360;GO:0018105;GO:0004674;GO:0016055;GO:0006897	-	virNOG07392	T	sp|Q93Z18|CKL3_ARATH Casein kinase 1-like protein 3 OS=Arabidopsis thaliana GN=CKL3 PE=1 SV=1	gi|223546713|gb|EEF48211.1| casein kinase, putative [Ricinus communis]
CDL15_Pgr027814	164.729	0.9607	0.00583199	0.0134397	MTKT01001287.1	2584665	2586432	-	1768	CDL15_Pgr027814	GO:0016020;GO:0016747;GO:0006633	K15397	virNOG15055	R	sp|Q9MAM3|KCS1_ARATH 3-ketoacyl-CoA synthase 1 OS=Arabidopsis thaliana GN=KCS1 PE=1 SV=1	gi|702386609|ref|XP_010064803.1| PREDICTED: 3-ketoacyl-CoA synthase 4-like [Eucalyptus grandis]
CDL15_Pgr016695	296.915	0.470169	0.00158351	0.00545394	MTKT01000799.1	896991	897580	+	590	CDL15_Pgr016695	-	-	virNOG05080;virNOG22362	S	sp|O24248|PRU1_PRUAV Major allergen Pru av 1 OS=Prunus avium GN=PRUA1 PE=1 SV=1	gi|702446796|ref|XP_010024749.1| PREDICTED: major allergen Pru ar 1-like [Eucalyptus grandis] gi|629095240|gb|KCW61235.1| hypothetical protein EUGRSUZ_H03997 [Eucalyptus grandis]
CDL15_Pgr020206	482.154	7.21385	0.0149617	0.0322184	MTKT01006319.1	4200946	4204068	-	3123	CDL15_Pgr020206	GO:0006886;GO:0005484;GO:0061025;GO:0005622;GO:0016021;GO:0016192	K08489	virNOG00657	U	sp|Q9SUJ1|SYP43_ARATH Syntaxin-43 OS=Arabidopsis thaliana GN=SYP43 PE=2 SV=2	gi|1035912777|gb|OAY42371.1| hypothetical protein MANES_09G174700 [Manihot esculenta]
CDL15_Pgr003480	161.303	0.235084	0.00145741	0.00227828	MTKT01002492.1	4830451	4832680	+	2230	CDL15_Pgr003480	GO:0008375;GO:0016021	-	virNOG08083	S	-	gi|702388400|ref|XP_010065247.1| PREDICTED: uncharacterized protein LOC104452469 [Eucalyptus grandis] gi|629096829|gb|KCW62594.1| hypothetical protein EUGRSUZ_G00083 [Eucalyptus grandis]
CDL15_Pgr000733	525.417	2.15704	0.00410539	0.00287606	MTKT01005400.1	2489884	2491553	+	1670	CDL15_Pgr000733	-	-	virNOG17954	S	-	gi|1035906060|gb|OAY35658.1| hypothetical protein MANES_12G119400 [Manihot esculenta]
CDL15_Pgr000938	19.8768	0	0	0.00837804	MTKT01001357.1	557475	560049	-	2575	CDL15_Pgr000938	-	-	-	-	-	gi|971549278|ref|XP_015163891.1| PREDICTED: uncharacterized protein LOC107060445 [Solanum tuberosum]
CDL15_Pgr017528	562.766	1.64698	0.00292658	0.000606534	MTKT01005369.1	166665	169264	-	2600	CDL15_Pgr017528	-	-	virNOG15028	G	-	gi|702285637|ref|XP_010046420.1| PREDICTED: uncharacterized protein LOC104435352 [Eucalyptus grandis]
CDL15_Pgr021260	1150.12	151.867	0.132045	0.0354379	MTKT01003414.1	381260	384552	-	3293	CDL15_Pgr021260	GO:0008270	K16280	virNOG02002	O	sp|Q9LY87|RGLG2_ARATH E3 ubiquitin-protein ligase RGLG2 OS=Arabidopsis thaliana GN=RGLG2 PE=1 SV=1	gi|225452296|ref|XP_002271885.1| PREDICTED: E3 ubiquitin-protein ligase RGLG2 isoform X2 [Vitis vinifera] gi|296087586|emb|CBI34842.3| unnamed protein product [Vitis vinifera]
CDL15_Pgr018326	3302.36	389.494	0.117944	0.0275038	MTKT01004293.1	5481891	5483572	+	1682	CDL15_Pgr018326	GO:0043231;GO:0044444;GO:0003676	-	virNOG11959	L	sp|Q682U6|DPD1_ARATH Exonuclease DPD1, chloroplastic/mitochondrial OS=Arabidopsis thaliana GN=DPD1 PE=1 SV=1	gi|702443593|ref|XP_010024109.1| PREDICTED: uncharacterized protein LOC104414658 [Eucalyptus grandis] gi|702443598|ref|XP_010024110.1| PREDICTED: uncharacterized protein LOC104414658 [Eucalyptus grandis] gi|702443602|ref|XP_010024112.1| PREDICTED: uncharacterized protein LOC104414658 [Eucalyptus grandis] gi|702443607|ref|XP_010024113.1| PREDICTED: uncharacterized protein LOC104414658 [Eucalyptus …
CDL15_Pgr007093	1622.34	4.03855	0.00248933	0.00449892	MTKT01002214.1	3928267	3929465	+	1199	CDL15_Pgr007093	GO:0009733	K14488	virNOG22742	S	sp|Q9LTV3|SAU72_ARATH Auxin-responsive protein SAUR72 OS=Arabidopsis thaliana GN=SAUR72 PE=2 SV=1	gi|702366611|ref|XP_010060852.1| PREDICTED: auxin-induced protein X15-like [Eucalyptus grandis] gi|629102264|gb|KCW67733.1| hypothetical protein EUGRSUZ_F01470 [Eucalyptus grandis]
CDL15_Pgr020466	92.5515	1.4504	0.0156712	0.0276959	MTKT01005809.1	1050287	1052045	-	1759	CDL15_Pgr020466	-	-	-	-	-	-
CDL15_Pgr014922	3316.76	5.46886	0.00164886	0.00584365	MTKT01000548.1	2260585	2266850	-	6266	CDL15_Pgr014922	-	-	virNOG32245;virNOG08334;COG5347	TU	sp|Q9FIT8|AGD1_ARATH ADP-ribosylation factor GTPase-activating protein AGD1 OS=Arabidopsis thaliana GN=AGD1 PE=2 SV=2	gi|719978622|ref|XP_010249220.1| PREDICTED: ADP-ribosylation factor GTPase-activating protein AGD3 [Nelumbo nucifera]
CDL15_Pgr022945	525.713	12.2554	0.023312	0.00548599	MTKT01002440.1	1117679	1120077	+	2399	CDL15_Pgr022945	-	-	virNOG26979;virNOG20724	TR	sp|Q04980|LTI65_ARATH Low-temperature-induced 65 kDa protein OS=Arabidopsis thaliana GN=LTI65 PE=2 SV=2	gi|702250395|ref|XP_010061041.1| PREDICTED: low-temperature-induced 65 kDa protein-like [Eucalyptus grandis] gi|629126279|gb|KCW90704.1| hypothetical protein EUGRSUZ_A02790 [Eucalyptus grandis]
CDL15_Pgr022536	1335.07	13.0725	0.00979157	0.0086654	MTKT01000813.1	1095742	1098279	-	2538	CDL15_Pgr022536	GO:0016042;GO:0004435;GO:0005622;GO:0004871;GO:0035556	K05857	virNOG00340	I	sp|Q8GV43|PLCD6_ARATH Phosphoinositide phospholipase C 6 OS=Arabidopsis thaliana GN=PLC6 PE=2 SV=2	gi|702473004|ref|XP_010031224.1| PREDICTED: phosphoinositide phospholipase C 6 [Eucalyptus grandis] gi|629084123|gb|KCW50480.1| hypothetical protein EUGRSUZ_J00209 [Eucalyptus grandis]
CDL15_Pgr024190	73.7185	0	0	0.00668638	MTKT01000666.1	1190552	1192027	+	1476	CDL15_Pgr024190	-	-	-	-	-	-
CDL15_Pgr007688	42.9933	1.19523	0.0278004	0.0252518	MTKT01002214.1	7967813	7970103	-	2291	CDL15_Pgr007688	GO:0016597;GO:0008152;GO:0046983	-	virNOG21389	S	sp|Q9LPW3|SCRM2_ARATH Transcription factor SCREAM2 OS=Arabidopsis thaliana GN=SCRM2 PE=1 SV=1	gi|702239201|ref|XP_010041001.1| PREDICTED: uncharacterized protein LOC104429872 [Eucalyptus grandis] gi|629123853|gb|KCW88278.1| hypothetical protein EUGRSUZ_A00656 [Eucalyptus grandis]
CDL15_Pgr002952	137.096	0.705809	0.00514828	0.0280783	MTKT01002492.1	1238136	1239356	-	1221	CDL15_Pgr002952	-	-	-	-	-	-
CDL15_Pgr015896	402.977	11.3491	0.0281632	0.0148617	MTKT01001080.1	3179829	3184850	-	5022	CDL15_Pgr015896	-	-	virNOG10400;virNOG15435;virNOG13051	T	sp|Q7XA39|RGA4_SOLBU Putative disease resistance protein RGA4 OS=Solanum bulbocastanum GN=RGA4 PE=2 SV=1	gi|567919526|ref|XP_006451769.1| hypothetical protein CICLE_v10007328mg [Citrus clementina] gi|568820644|ref|XP_006464819.1| PREDICTED: putative disease resistance protein RGA3 [Citrus sinensis] gi|557554995|gb|ESR65009.1| hypothetical protein CICLE_v10007328mg [Citrus clementina]
CDL15_Pgr011245	42473.4	88.9367	0.00209394	0.000648417	MTKT01004486.1	765132	765662	+	531	CDL15_Pgr011245	-	-	virNOG12912	R	-	gi|702252396|ref|XP_010065041.1| PREDICTED: 21 kDa protein-like [Eucalyptus grandis]
CDL15_Pgr010355	13.6323	0	0	0.0111162	MTKT01005538.1	697418	698803	+	1386	CDL15_Pgr010355	GO:0003824;GO:0050662	-	virNOG12047	R	sp|K7WDL7|IRIS_CATRO Iridoid synthase OS=Catharanthus roseus PE=1 SV=1	gi|702271010|ref|XP_010043435.1| PREDICTED: 3-oxo-Delta(4,5)-steroid 5-beta-reductase [Eucalyptus grandis] gi|629120956|gb|KCW85446.1| hypothetical protein EUGRSUZ_B02257 [Eucalyptus grandis]
CDL15_Pgr023494	7.58823	0	0	0.04153	MTKT01004950.1	399133	400897	+	1765	CDL15_Pgr023494	-	-	-	-	-	-
CDL15_Pgr009324	6290.25	1001.78	0.159259	0.0427353	MTKT01001802.1	322702	329471	+	6770	CDL15_Pgr009324	GO:0047130;GO:0005829;GO:0016021;GO:0019477;GO:0055114	K14157	virNOG08630	E	sp|Q9SMZ4|AASS_ARATH Alpha-aminoadipic semialdehyde synthase OS=Arabidopsis thaliana GN=LKR/SDH PE=1 SV=1	gi|702303020|ref|XP_010049300.1| PREDICTED: alpha-aminoadipic semialdehyde synthase isoform X1 [Eucalyptus grandis] gi|702303025|ref|XP_010049301.1| PREDICTED: alpha-aminoadipic semialdehyde synthase isoform X1 [Eucalyptus grandis]
CDL15_Pgr013486	2374.63	40.8388	0.017198	0.0362907	MTKT01005554.1	1224524	1228277	+	3754	CDL15_Pgr013486	-	-	virNOG04241	R	sp|Q93XX5|Y5713_ARATH PI-PLC X domain-containing protein At5g67130 OS=Arabidopsis thaliana GN=At5g67130 PE=1 SV=1	gi|802642648|ref|XP_012079242.1| PREDICTED: PI-PLC X domain-containing protein At5g67130-like isoform X1 [Jatropha curcas] gi|643722067|gb|KDP31946.1| hypothetical protein JCGZ_12407 [Jatropha curcas]
CDL15_Pgr002932	1036.92	46.0885	0.0444473	0.0309911	MTKT01002492.1	1119952	1125123	+	5172	CDL15_Pgr002932	GO:0005634;GO:0003677;GO:0006355;GO:0003700;GO:0046983	K09264	virNOG12936;virNOG04525	K	sp|P29381|AGL1_ARATH Agamous-like MADS-box protein AGL1 OS=Arabidopsis thaliana GN=AGL1 PE=1 SV=1	gi|1035927706|gb|OAY57293.1| hypothetical protein MANES_02G085500, partial [Manihot esculenta]
CDL15_Pgr007912	3307.92	284.686	0.0860619	0.0132481	MTKT01002214.1	9451094	9453394	-	2301	CDL15_Pgr007912	GO:0009507	-	virNOG20324	O	sp|Q9SAG8|DNAJ8_ARATH Chaperone protein dnaJ 8, chloroplastic OS=Arabidopsis thaliana GN=ATJ8 PE=2 SV=1	gi|566147002|ref|XP_006368494.1| DNAJ heat shock N-terminal domain-containing family protein [Populus trichocarpa] gi|550346415|gb|ERP65063.1| DNAJ heat shock N-terminal domain-containing family protein [Populus trichocarpa]
CDL15_Pgr011453	8.57858	0	0	0.0245769	MTKT01004486.1	2557916	2558152	+	237	CDL15_Pgr011453	-	-	-	-	-	-
CDL15_Pgr007956	39.3742	0.235084	0.00597052	0.0190034	MTKT01002214.1	9730424	9731251	-	828	CDL15_Pgr007956	-	-	poaNOG22762;virNOG04895;virNOG36363	S	-	gi|590586098|ref|XP_007015610.1| Uncharacterized protein TCM_041182 [Theobroma cacao] gi|508785973|gb|EOY33229.1| Uncharacterized protein TCM_041182 [Theobroma cacao]
CDL15_Pgr008976	6498.7	11.9958	0.00184587	0.00417568	MTKT01005615.1	1837956	1840747	+	2792	CDL15_Pgr008976	GO:0005249;GO:0005887;GO:0071805;GO:0042391	K05391	virNOG09228	P	sp|Q9SU64|CNG16_ARATH Probable cyclic nucleotide-gated ion channel 16 OS=Arabidopsis thaliana GN=CNGC16 PE=2 SV=1	gi|702257132|ref|XP_010028172.1| PREDICTED: probable cyclic nucleotide-gated ion channel 16 [Eucalyptus grandis] gi|629118943|gb|KCW83433.1| hypothetical protein EUGRSUZ_B00356 [Eucalyptus grandis]
CDL15_Pgr023654	579.298	107.7	0.185915	0.0452651	MTKT01004950.1	2226198	2231002	-	4805	CDL15_Pgr023654	GO:0030246;GO:0016853;GO:0005975	K01792	virNOG13383	G	sp|Q40784|AAPC_CENCI Putative glucose-6-phosphate 1-epimerase OS=Cenchrus ciliaris PE=2 SV=1	gi|1035919473|gb|OAY49063.1| hypothetical protein MANES_05G026500 [Manihot esculenta]
CDL15_Pgr011489	50.1861	0.25489	0.00507891	0.00977283	MTKT01004486.1	2935768	2936733	+	966	CDL15_Pgr011489	-	-	-	-	-	-
CDL15_Pgr028796	297.92	1.19551	0.00401285	0.00872497	MTKT01005739.1	3209380	3211655	-	2276	CDL15_Pgr028796	-	-	-	-	-	-
CDL15_Pgr025993	3510.44	6.21373	0.00177007	0.00137042	MTKT01004810.1	4076635	4076898	-	264	CDL15_Pgr025993	-	-	-	-	-	-
CDL15_Pgr020181	2735.68	691.025	0.252598	0.0404015	MTKT01006319.1	3847277	3848637	-	1361	CDL15_Pgr020181	GO:0016757	K18819	virNOG00448	G	sp|C7G304|GOLS2_SOLLC Galactinol synthase 2 OS=Solanum lycopersicum GN=GOLS2 PE=2 SV=1	gi|566203730|ref|XP_002320958.2| putative galactinol synthase family protein [Populus trichocarpa] gi|530761621|gb|AGT50334.1| galactinol synthase 6 [Populus trichocarpa] gi|550323975|gb|EEE99273.2| putative galactinol synthase family protein [Populus trichocarpa]
CDL15_Pgr028649	10814.9	38.8298	0.00359041	0.00421547	MTKT01005739.1	1766144	1767454	+	1311	CDL15_Pgr028649	GO:0016021;GO:0005975;GO:0016857;GO:0050662	K08679	virNOG04514	G	sp|O81312|GAE3_ARATH UDP-glucuronate 4-epimerase 3 OS=Arabidopsis thaliana GN=GAE3 PE=2 SV=1	gi|659075492|ref|XP_008438174.1| PREDICTED: UDP-glucuronate 4-epimerase 3 [Cucumis melo]
CDL15_Pgr022652	4329.38	109.881	0.0253802	0.0479045	MTKT01000813.1	1973007	1975670	-	2664	CDL15_Pgr022652	-	-	virNOG02898	I	sp|Q9C942|CSE_ARATH Caffeoylshikimate esterase OS=Arabidopsis thaliana GN=CSE PE=1 SV=1	gi|702477332|ref|XP_010032274.1| PREDICTED: caffeoylshikimate esterase-like [Eucalyptus grandis] gi|629085331|gb|KCW51688.1| hypothetical protein EUGRSUZ_J01164 [Eucalyptus grandis]
CDL15_Pgr005830	222.544	2.66571	0.0119784	0.0145206	MTKT01004399.1	1972481	1972960	+	480	CDL15_Pgr005830	GO:0045735;GO:0005576;GO:0030145	-	virNOG01631	R	sp|P92999|GL118_ARATH Germin-like protein subfamily 1 member 18 OS=Arabidopsis thaliana GN=GLP2A PE=2 SV=2	gi|698475048|ref|XP_009784933.1| PREDICTED: germin-like protein subfamily 1 member 20 [Nicotiana sylvestris]
CDL15_Pgr013050	3661.58	5.19389	0.00141848	0.00692492	MTKT01004273.1	152000	155560	-	3561	CDL15_Pgr013050	GO:0008422;GO:0009251	-	virNOG00808	G	sp|A7LXU3|BGH3B_BACO1 Beta-glucosidase BoGH3B OS=Bacteroides ovatus (strain ATCC 8483 / DSM 1896 / JCM 5824 / NCTC 11153) GN=BACOVA_02659 PE=1 SV=1	gi|743868243|ref|XP_011032946.1| PREDICTED: lysosomal beta glucosidase-like [Populus euphratica]
CDL15_Pgr010362	194.385	0.725337	0.00373145	0.00660126	MTKT01005538.1	733354	736051	+	2698	CDL15_Pgr010362	GO:0042254;GO:0022625;GO:0002181;GO:0030687;GO:0003735;GO:0070180	K02941	virNOG02778	J	sp|O04204|RLA01_ARATH 60S acidic ribosomal protein P0-1 OS=Arabidopsis thaliana GN=RPP0A PE=1 SV=1	gi|1035931506|gb|OAY61092.1| hypothetical protein MANES_01G162900 [Manihot esculenta]
CDL15_Pgr012475	2427.61	4.84116	0.00199421	0.000889647	MTKT01002520.1	908027	908251	-	225	CDL15_Pgr012475	GO:0005856;GO:0003779	-	virNOG18195	Z	sp|Q9M7N0|PROF3_HEVBR Profilin-3 OS=Hevea brasiliensis PE=1 SV=1	gi|1035923503|gb|OAY53092.1| hypothetical protein MANES_04G135100 [Manihot esculenta]
CDL15_Pgr014803	3747.65	50.0735	0.0133613	0.0352808	MTKT01000548.1	1347201	1350355	+	3155	CDL15_Pgr014803	-	K06195	virNOG06476	P	sp|Q2VZE7|APAG_MAGSA Protein ApaG OS=Magnetospirillum magneticum (strain AMB-1 / ATCC 700264) GN=apaG PE=3 SV=1	gi|225457005|ref|XP_002282383.1| PREDICTED: uncharacterized protein LOC100267315 [Vitis vinifera]
CDL15_Pgr023109	1778.53	0.489975	0.000275494	0.0183928	MTKT01002440.1	2365993	2368933	-	2941	CDL15_Pgr023109	GO:0016020	-	virNOG10291	S	sp|Q9FL41|WTR38_ARATH WAT1-related protein At5g07050 OS=Arabidopsis thaliana GN=At5g07050 PE=2 SV=1	gi|702253355|ref|XP_010067734.1| PREDICTED: WAT1-related protein At5g64700-like [Eucalyptus grandis]
CDL15_Pgr015467	3801.03	7.66412	0.00201633	0.00269949	MTKT01005556.1	2549355	2551949	-	2595	CDL15_Pgr015467	-	-	virNOG06508	T	sp|Q9LV40|ROGF8_ARATH Rho guanine nucleotide exchange factor 8 OS=Arabidopsis thaliana GN=ROPGEF8 PE=1 SV=1	gi|702304965|ref|XP_010049668.1| PREDICTED: rho guanine nucleotide exchange factor 8-like [Eucalyptus grandis] gi|629117736|gb|KCW82411.1| hypothetical protein EUGRSUZ_C03815 [Eucalyptus grandis]
CDL15_Pgr021700	4771.06	12.3276	0.00258382	0.00277973	MTKT01003240.1	1007773	1009444	+	1672	CDL15_Pgr021700	GO:0016020	-	virNOG12931	TU	sp|B5X4E0|CALUB_SALSA Calumenin-B OS=Salmo salar GN=calub PE=2 SV=1	gi|702501361|ref|XP_010038464.1| PREDICTED: calumenin-A [Eucalyptus grandis] gi|629080135|gb|KCW46580.1| hypothetical protein EUGRSUZ_K00398 [Eucalyptus grandis]
CDL15_Pgr005726	999.972	64.9293	0.0649311	0.0232676	MTKT01004399.1	1168626	1169537	+	912	CDL15_Pgr005726	-	-	virNOG19484;virNOG22692	S	-	gi|702465358|ref|XP_010029170.1| PREDICTED: uncharacterized protein LOC104419255 [Eucalyptus grandis]
CDL15_Pgr007931	27248.1	49.2113	0.00180605	0.00297968	MTKT01002214.1	9567682	9568656	+	975	CDL15_Pgr007931	-	-	virNOG20152;virNOG11164	R	sp|Q9LTW9|FLA14_ARATH Fasciclin-like arabinogalactan protein 14 OS=Arabidopsis thaliana GN=FLA14 PE=2 SV=1	gi|743874645|ref|XP_011034724.1| PREDICTED: fasciclin-like arabinogalactan protein 14 [Populus euphratica]
CDL15_Pgr006152	517.619	23.7243	0.0458335	0.0152117	MTKT01005880.1	2239777	2242245	+	2469	CDL15_Pgr006152	GO:0005506;GO:0055114;GO:0051213	K04125	virNOG07456	Q	sp|Q9XG83|G2OX_PHACN Gibberellin 2-beta-dioxygenase OS=Phaseolus coccineus GN=GA2OX1 PE=2 SV=1	gi|961609362|gb|ALS88210.1| gibberellin 2-oxidase 1 [Artocarpus altilis]
CDL15_Pgr012235	824.808	1.66651	0.00202048	0.00560731	MTKT01001111.1	1472388	1474532	+	2145	CDL15_Pgr012235	GO:0008353;GO:0005524;GO:0006468	K07760	virNOG08146	D	sp|Q8LG64|CKB22_ARATH Cyclin-dependent kinase B2-2 OS=Arabidopsis thaliana GN=CDKB2-2 PE=1 SV=2	gi|702368748|ref|XP_010061224.1| PREDICTED: cyclin-dependent kinase B2-2 [Eucalyptus grandis] gi|629102673|gb|KCW68142.1| hypothetical protein EUGRSUZ_F01814 [Eucalyptus grandis]
CDL15_Pgr027499	58.5873	3.41085	0.0582183	0.0460449	MTKT01001287.1	598246	598584	-	339	CDL15_Pgr027499	GO:0016021	-	virNOG23402	S	-	gi|702486036|ref|XP_010034410.1| PREDICTED: uncharacterized protein LOC104423644 [Eucalyptus grandis] gi|629085590|gb|KCW51947.1| hypothetical protein EUGRSUZ_J01394 [Eucalyptus grandis]
CDL15_Pgr007461	3749.91	466.245	0.124335	0.0437416	MTKT01002214.1	6451402	6452386	+	985	CDL15_Pgr007461	-	-	-	-	-	gi|567146967|ref|XP_006415665.1| hypothetical protein EUTSA_v10009072mg [Eutrema salsugineum] gi|557093436|gb|ESQ34018.1| hypothetical protein EUTSA_v10009072mg [Eutrema salsugineum]
CDL15_Pgr005372	206.66	1.70529	0.00825164	0.0116678	MTKT01001941.1	1544084	1547410	+	3327	CDL15_Pgr005372	-	K09422	virNOG16219	K	sp|Q6R0C4|MYB52_ARATH Transcription factor MYB52 OS=Arabidopsis thaliana GN=MYB52 PE=2 SV=1	gi|567897752|ref|XP_006441364.1| hypothetical protein CICLE_v10021859mg [Citrus clementina] gi|568848621|ref|XP_006478100.1| PREDICTED: transcription factor MYB82 [Citrus sinensis] gi|557543626|gb|ESR54604.1| hypothetical protein CICLE_v10021859mg [Citrus clementina] gi|641823198|gb|KDO42633.1| hypothetical protein CISIN_1g025697mg [Citrus sinensis]
CDL15_Pgr007930	237.941	0.960977	0.00403872	0.00717416	MTKT01002214.1	9566199	9566399	-	201	CDL15_Pgr007930	-	-	-	-	-	-
CDL15_Pgr002764	649.443	2.17601	0.00335058	0.00705579	MTKT01002492.1	195783	198679	-	2897	CDL15_Pgr002764	-	-	euNOG04810;NOG09151;virNOG09400	R	sp|Q9LSQ4|GH36_ARATH Indole-3-acetic acid-amido synthetase GH3.6 OS=Arabidopsis thaliana GN=GH3.6 PE=1 SV=1	gi|1009127898|ref|XP_015880935.1| PREDICTED: indole-3-acetic acid-amido synthetase GH3.6-like isoform X2 [Ziziphus jujuba]
CDL15_Pgr003630	665.751	1.41106	0.0021195	0.00647924	MTKT01000797.1	534444	534925	+	482	CDL15_Pgr003630	GO:0003779;GO:0015629;GO:0030042	K05765	virNOG18084;NOG31257;KOG1735;virNOG17662	ZS	sp|Q9LQ81|ADF10_ARATH Actin-depolymerizing factor 10 OS=Arabidopsis thaliana GN=ADF10 PE=2 SV=1	gi|743887657|ref|XP_010910431.1| PREDICTED: actin-depolymerizing factor-like [Elaeis guineensis]
CDL15_Pgr028691	2422.18	4.27197	0.00176369	0.00163456	MTKT01005739.1	2147806	2149503	+	1698	CDL15_Pgr028691	-	-	virNOG14362	V	sp|O64641|CXE9_ARATH Probable carboxylesterase 9 OS=Arabidopsis thaliana GN=CXE9 PE=2 SV=1	gi|661878508|emb|CDP17810.1| unnamed protein product [Coffea canephora]
CDL15_Pgr013654	29.7883	0	0	0.00201558	MTKT01005554.1	2754699	2756885	+	2187	CDL15_Pgr013654	GO:0044707;GO:0044767	-	virNOG21015	K	sp|Q6YBV1|WUS_ANTMA Protein WUSCHEL OS=Antirrhinum majus GN=WUS PE=2 SV=1	gi|595811072|ref|XP_007203178.1| hypothetical protein PRUPE_ppa025093mg [Prunus persica] gi|462398709|gb|EMJ04377.1| hypothetical protein PRUPE_ppa025093mg [Prunus persica]
CDL15_Pgr025601	803.473	46.1771	0.0574718	0.00153947	MTKT01004810.1	807456	808715	+	1260	CDL15_Pgr025601	-	-	euNOG46525;virNOG27315	S	-	gi|1035900231|gb|OAY29832.1| hypothetical protein MANES_15G175100 [Manihot esculenta]
CDL15_Pgr002183	7564.95	214.733	0.0283852	0.0118228	MTKT01002011.1	4560478	4563812	+	3335	CDL15_Pgr002183	-	-	-	-	-	-
CDL15_Pgr013693	1291.9	172.875	0.133815	0.0173247	MTKT01005554.1	3072234	3074526	-	2293	CDL15_Pgr013693	GO:0016021;GO:0008270	-	virNOG10564	O	sp|Q8GT74|NIP2_ARATH NEP1-interacting protein 2 OS=Arabidopsis thaliana GN=NIP2 PE=1 SV=1	gi|702482498|ref|XP_010033530.1| PREDICTED: NEP1-interacting protein-like 1 [Eucalyptus grandis] gi|629086860|gb|KCW53217.1| hypothetical protein EUGRSUZ_J02487 [Eucalyptus grandis] gi|629086861|gb|KCW53218.1| hypothetical protein EUGRSUZ_J02487 [Eucalyptus grandis] gi|629086862|gb|KCW53219.1| hypothetical protein EUGRSUZ_J02487 [Eucalyptus grandis]
CDL15_Pgr000837	71.2374	0.470725	0.00660783	0.0402473	MTKT01005400.1	3275981	3277370	+	1390	CDL15_Pgr000837	-	-	virNOG05773	GE	sp|Q9LRP2|PT317_ARATH Probable sugar phosphate/phosphate translocator At3g17430 OS=Arabidopsis thaliana GN=At3g17430 PE=1 SV=1	gi|848864723|ref|XP_012833092.1| PREDICTED: probable sugar phosphate/phosphate translocator At3g17430 [Erythranthe guttata] gi|604341698|gb|EYU40933.1| hypothetical protein MIMGU_mgv1a008299mg [Erythranthe guttata]
CDL15_Pgr021863	1775.46	2.68635	0.00151304	0.00281812	MTKT01003240.1	2183481	2184880	+	1400	CDL15_Pgr021863	GO:0006833;GO:0034220;GO:0015254;GO:0009992;GO:0015250;GO:0009705;GO:0042807;GO:0005887;GO:0015793	K09873	virNOG15630	G	sp|Q9STX9|TIP51_ARATH Probable aquaporin TIP5-1 OS=Arabidopsis thaliana GN=TIP5-1 PE=2 SV=1	gi|566146415|ref|XP_006368224.1| Tonoplast intrinsic protein 5.1 [Populus trichocarpa] gi|550346125|gb|ERP64793.1| Tonoplast intrinsic protein 5.1 [Populus trichocarpa]
CDL15_Pgr016118	8777.09	39.9636	0.00455318	0.00587181	MTKT01002495.1	460885	467508	+	6624	CDL15_Pgr016118	GO:0055114;GO:0016491	K13366	virNOG08408	Q	sp|Q9FNA2|PAO1_ARATH Polyamine oxidase 1 OS=Arabidopsis thaliana GN=PAO1 PE=1 SV=1	gi|1035910384|gb|OAY39979.1| hypothetical protein MANES_10G139200 [Manihot esculenta]
CDL15_Pgr005383	5470.93	10.054	0.00183772	0.00265989	MTKT01001941.1	1760943	1761813	+	871	CDL15_Pgr005383	-	-	virNOG25733;virNOG36300	OR	sp|Q9FFY3|VAS_ARATH Lipid transfer-like protein VAS OS=Arabidopsis thaliana GN=VAS PE=2 SV=1	gi|923672843|ref|XP_013651267.1| PREDICTED: non-specific lipid-transfer protein-like [Brassica napus] gi|674937064|emb|CDX96483.1| BnaA07g30940D [Brassica napus]
CDL15_Pgr020008	6565.19	49.7691	0.00758076	0.0112023	MTKT01006319.1	1370496	1374749	+	4254	CDL15_Pgr020008	-	K12486	virNOG17924	T	sp|Q0WQQ1|AGD15_ARATH Probable ADP-ribosylation factor GTPase-activating protein AGD15 OS=Arabidopsis thaliana GN=AGD15 PE=2 SV=1	gi|604302729|gb|EYU22286.1| hypothetical protein MIMGU_mgv1a023301mg [Erythranthe guttata]
CDL15_Pgr007057	29305.6	84.7239	0.00289104	0.00305338	MTKT01002214.1	3587667	3590917	+	3251	CDL15_Pgr007057	GO:0016021;GO:0003333;GO:0015171	-	virNOG02818	E	sp|Q9SHH0|CAAT8_ARATH Cationic amino acid transporter 8, vacuolar OS=Arabidopsis thaliana GN=CAT8 PE=2 SV=1	gi|702377104|ref|XP_010062740.1| PREDICTED: cationic amino acid transporter 8, vacuolar-like [Eucalyptus grandis] gi|629104403|gb|KCW69872.1| hypothetical protein EUGRSUZ_F03210 [Eucalyptus grandis]
CDL15_Pgr023053	1089.71	2.13668	0.00196078	0.00446263	MTKT01002440.1	1898791	1900125	+	1335	CDL15_Pgr023053	-	-	virNOG27284;virNOG29778;virNOG05370;virNOG16560	R	-	gi|694326254|ref|XP_009354047.1| PREDICTED: F-box protein At2g26160-like [Pyrus x bretschneideri]
CDL15_Pgr027579	9124.6	27.9489	0.00306303	0.00294012	MTKT01001287.1	1143559	1148350	-	4792	CDL15_Pgr027579	GO:0004527;GO:0016021;GO:0090305;GO:0046856;GO:0004519	-	virNOG00671	U	sp|O80560|IP5PC_ARATH Type I inositol polyphosphate 5-phosphatase 12 OS=Arabidopsis thaliana GN=IP5P12 PE=1 SV=2	gi|702238104|ref|XP_010068881.1| PREDICTED: type I inositol 1,4,5-trisphosphate 5-phosphatase 12-like isoform X1 [Eucalyptus grandis]
CDL15_Pgr000898	5471.02	22.6	0.00413086	0.000244706	MTKT01001357.1	178552	180735	+	2184	CDL15_Pgr000898	GO:0019310;GO:0005506;GO:0055114;GO:0005737;GO:0050113	K00469	virNOG00518	R	sp|Q8H1S0|MIOX4_ARATH Inositol oxygenase 4 OS=Arabidopsis thaliana GN=MIOX4 PE=2 SV=1	gi|225445025|ref|XP_002283119.1| PREDICTED: probable inositol oxygenase [Vitis vinifera] gi|297738724|emb|CBI27969.3| unnamed protein product [Vitis vinifera]
CDL15_Pgr024280	8.66756	0	0	0.0329653	MTKT01000666.1	1804434	1807122	+	2689	CDL15_Pgr024280	GO:0016020;GO:0009664;GO:0005618;GO:0005576	-	virNOG07797	R	sp|Q9C554|EXPA1_ARATH Expansin-A1 OS=Arabidopsis thaliana GN=EXPA1 PE=2 SV=1	gi|255562904|ref|XP_002522457.1| PREDICTED: expansin-A1 [Ricinus communis] gi|1000958485|ref|XP_015576847.1| PREDICTED: expansin-A1 [Ricinus communis] gi|223538342|gb|EEF39949.1| Alpha-expansin 1 precursor, putative [Ricinus communis]
CDL15_Pgr020741	12.3704	0	0	0.0361882	MTKT01000785.1	49585	49935	-	351	CDL15_Pgr020741	GO:0000166	-	COG0465;virNOG03873	O	sp|Q9FN78|AATPF_ARATH AAA-ATPase At5g17730 OS=Arabidopsis thaliana GN=At5g17730 PE=3 SV=1	gi|1012127849|ref|XP_015964133.1| PREDICTED: AAA-ATPase At5g17760-like [Arachis duranensis]
CDL15_Pgr021307	388.109	40.1137	0.103357	0.0213594	MTKT01003414.1	852746	854664	-	1919	CDL15_Pgr021307	-	-	virNOG08890	S	sp|Q6DYE5|U496K_ARATH UPF0496 protein At1g20180 OS=Arabidopsis thaliana GN=At1g20180 PE=2 SV=2	gi|566173366|ref|XP_002306952.2| hypothetical protein POPTR_0005s26520g [Populus trichocarpa] gi|550339786|gb|EEE93948.2| hypothetical protein POPTR_0005s26520g [Populus trichocarpa]
CDL15_Pgr009709	507.793	1.90076	0.00374318	0.0151327	MTKT01003224.1	2494275	2496616	-	2342	CDL15_Pgr009709	-	-	virNOG12622;virNOG02260	K	sp|Q0WNR2|BH090_ARATH Transcription factor bHLH90 OS=Arabidopsis thaliana GN=BHLH90 PE=1 SV=1	gi|568861660|ref|XP_006484318.1| PREDICTED: transcription factor bHLH90 [Citrus sinensis]
CDL15_Pgr028097	215.034	0.235084	0.00109324	0.00297686	MTKT01001287.1	4924103	4925448	+	1346	CDL15_Pgr028097	-	-	virNOG09360;euNOG10537	R	-	gi|685292844|ref|XP_009137347.1| PREDICTED: uncharacterized protein LOC103861391 [Brassica rapa]
CDL15_Pgr017186	1079.61	22.7788	0.0210991	0.0354613	MTKT01005569.1	1471159	1474655	-	3497	CDL15_Pgr017186	GO:0016597;GO:0008152	-	virNOG00001	S	sp|Q9FHP1|ACR1_ARATH ACT domain-containing protein ACR1 OS=Arabidopsis thaliana GN=ACR1 PE=2 SV=1	gi|702439377|ref|XP_010023323.1| PREDICTED: uncharacterized protein LOC104414031 [Eucalyptus grandis] gi|629093575|gb|KCW59570.1| hypothetical protein EUGRSUZ_H02320 [Eucalyptus grandis]
CDL15_Pgr019304	70.9278	0	0	0.00737679	MTKT01000817.1	326569	327080	+	512	CDL15_Pgr019304	-	-	-	-	-	-
CDL15_Pgr024632	2128.66	12.0173	0.00564547	0.00427673	MTKT01006212.1	93774	98268	-	4495	CDL15_Pgr024632	-	-	virNOG02316	R	sp|Q8W104|FBL17_ARATH F-box/LRR-repeat protein 17 OS=Arabidopsis thaliana GN=FBL17 PE=1 SV=1	gi|703064143|ref|XP_010087131.1| F-box/LRR-repeat protein 17 [Morus notabilis] gi|587835802|gb|EXB26571.1| F-box/LRR-repeat protein 17 [Morus notabilis]
CDL15_Pgr002089	128.787	0.705809	0.00548042	0.0101189	MTKT01002011.1	3972770	3976466	-	3697	CDL15_Pgr002089	GO:0004252;GO:0006508	-	virNOG06066	O	sp|Q9LZS6|SBT4F_ARATH Subtilisin-like protease SBT4.15 OS=Arabidopsis thaliana GN=SBT4.15 PE=3 SV=1	gi|702253886|ref|XP_010068943.1| PREDICTED: xylem serine proteinase 1-like [Eucalyptus grandis]
CDL15_Pgr025659	5063.89	103.125	0.0203648	0.0245126	MTKT01004810.1	1347101	1350227	+	3127	CDL15_Pgr025659	GO:0005524;GO:0004672;GO:0006468	-	virNOG04923	T	sp|Q2MHE4|HT1_ARATH Serine/threonine-protein kinase HT1 OS=Arabidopsis thaliana GN=HT1 PE=1 SV=1	gi|590658357|ref|XP_007034830.1| Kinase superfamily protein [Theobroma cacao] gi|508713859|gb|EOY05756.1| Kinase superfamily protein [Theobroma cacao]
CDL15_Pgr021427	857.695	7.54732	0.00879954	0.0184598	MTKT01003414.1	1847012	1848991	+	1980	CDL15_Pgr021427	GO:0016021	-	virNOG09503;virNOG30658	S	sp|F4IQJ6|LCV3_ARATH Protein LIKE COV 3 OS=Arabidopsis thaliana GN=LCV3 PE=2 SV=1	gi|702367262|ref|XP_010060940.1| PREDICTED: uncharacterized protein LOC104448749 [Eucalyptus grandis] gi|629102367|gb|KCW67836.1| hypothetical protein EUGRSUZ_F01562 [Eucalyptus grandis]
CDL15_Pgr005305	83.1512	0	0	0.00726654	MTKT01001941.1	438911	441133	-	2223	CDL15_Pgr005305	-	-	KOG4658;virNOG13024;virNOG23146	T	sp|O64790|DRL17_ARATH Probable disease resistance protein At1g61300 OS=Arabidopsis thaliana GN=At1g61300 PE=2 SV=2	gi|225465083|ref|XP_002266249.1| PREDICTED: probable disease resistance protein At5g63020 [Vitis vinifera]
CDL15_Pgr012023	154.733	0.235084	0.00151929	0.00206044	MTKT01005822.1	221829	223096	+	1268	CDL15_Pgr012023	GO:0003676	-	virNOG32790;virNOG06768	S	sp|Q99JH1|RP25L_MOUSE Ribonuclease P protein subunit p25-like protein OS=Mus musculus GN=Rpp25l PE=1 SV=1	gi|567883861|ref|XP_006434489.1| hypothetical protein CICLE_v10002668mg [Citrus clementina] gi|557536611|gb|ESR47729.1| hypothetical protein CICLE_v10002668mg [Citrus clementina]
CDL15_Pgr000118	146.076	1.43115	0.00979725	0.0141517	MTKT01000299.1	346686	348802	-	2117	CDL15_Pgr000118	GO:0003677;GO:0005634;GO:0046982;GO:0000786	-	COG2036	B	sp|Q76MV0|H32_TOBAC Histone H3.2 OS=Nicotiana tabacum GN=B34 PE=1 SV=1	gi|700211373|gb|KGN66469.1| hypothetical protein Csa_1G612925 [Cucumis sativus]
CDL15_Pgr013396	1320.72	16.6691	0.0126212	0.036043	MTKT01005554.1	364464	372339	+	7876	CDL15_Pgr013396	-	-	virNOG07328	R	sp|Q8RJP2|RHIE_DICD3 Rhamnogalacturonate lyase OS=Dickeya dadantii (strain 3937) GN=rhiE PE=1 SV=1	gi|702460415|ref|XP_010027974.1| PREDICTED: rhamnogalacturonate lyase B [Eucalyptus grandis] gi|629088375|gb|KCW54628.1| hypothetical protein EUGRSUZ_I00574 [Eucalyptus grandis]
CDL15_Pgr003669	443.341	2.88071	0.00649772	0.00417358	MTKT01000797.1	808437	809581	-	1145	CDL15_Pgr003669	-	-	virNOG20852	S	-	gi|743938906|ref|XP_011013893.1| PREDICTED: uncharacterized protein LOC105117823 [Populus euphratica]
CDL15_Pgr019694	371014	865.17	0.00233191	0.00144577	MTKT01002229.1	1520984	1525722	-	4739	CDL15_Pgr019694	GO:0030246;GO:0004565;GO:0005975	-	virNOG06441	G	sp|Q9SCU9|BGA13_ARATH Beta-galactosidase 13 OS=Arabidopsis thaliana GN=BGAL13 PE=2 SV=1	gi|629089269|gb|KCW55522.1| hypothetical protein EUGRSUZ_I01412 [Eucalyptus grandis]
CDL15_Pgr004117	28.7198	0	0	0.00106906	MTKT01001810.1	1396267	1397849	-	1583	CDL15_Pgr004117	GO:0016020;GO:0046872	K10663	virNOG15666	O	sp|Q9LY41|ATL4_ARATH E3 ubiquitin-protein ligase ATL4 OS=Arabidopsis thaliana GN=ATL4 PE=1 SV=1	gi|702341718|ref|XP_010056471.1| PREDICTED: E3 ubiquitin-protein ligase ATL4-like [Eucalyptus grandis]
CDL15_Pgr026095	1183.11	9.87836	0.0083495	0.0157651	MTKT01004810.1	5009501	5011407	+	1907	CDL15_Pgr026095	-	-	virNOG28033;virNOG18254	R	sp|Q681X4|ZAT5_ARATH Zinc finger protein ZAT5 OS=Arabidopsis thaliana GN=ZAT5 PE=2 SV=1	gi|743863328|ref|XP_011031622.1| PREDICTED: zinc finger protein ZAT5-like [Populus euphratica]
CDL15_Pgr026029	746.067	2.82212	0.00378267	0.00447385	MTKT01004810.1	4361346	4362666	+	1321	CDL15_Pgr026029	-	-	-	-	-	-
CDL15_Pgr020755	17337.9	56.8805	0.0032807	0.00418049	MTKT01000785.1	168752	172106	+	3355	CDL15_Pgr020755	GO:0016020	-	virNOG02771	I	sp|Q9SI13|SFH10_ARATH Phosphatidylinositol/phosphatidylcholine transfer protein SFH10 OS=Arabidopsis thaliana GN=SFH10 PE=3 SV=1	gi|1000960228|ref|XP_015576261.1| PREDICTED: phosphatidylinositol/phosphatidylcholine transfer protein SFH12 isoform X1 [Ricinus communis]
CDL15_Pgr027660	3957.24	9.66363	0.00244202	0.00189573	MTKT01001287.1	1663502	1665316	-	1815	CDL15_Pgr027660	-	-	virNOG20322	R	-	gi|568879247|ref|XP_006492571.1| PREDICTED: uncharacterized protein LOC102607216 [Citrus sinensis]
CDL15_Pgr005876	5592.08	9.58497	0.00171403	0.00225736	MTKT01004399.1	2373399	2374170	-	772	CDL15_Pgr005876	GO:0003676	-	virNOG21152	R	sp|O22969|Y2416_ARATH Uncharacterized protein At2g34160 OS=Arabidopsis thaliana GN=At2g34160 PE=1 SV=1	gi|1035914674|gb|OAY44267.1| hypothetical protein MANES_08G136600 [Manihot esculenta]
CDL15_Pgr007132	47.8181	0.25489	0.00533042	0.00275982	MTKT01002214.1	4174727	4175581	-	855	CDL15_Pgr007132	-	-	-	-	-	-
CDL15_Pgr025111	6258.13	789.832	0.126209	0.0365363	MTKT01004939.1	1563704	1566743	-	3040	CDL15_Pgr025111	GO:0016021	K20889	virNOG02556	WMG	sp|Q9ZUV3|IRX7_ARATH Probable glucuronoxylan glucuronosyltransferase IRX7 OS=Arabidopsis thaliana GN=IRX7 PE=2 SV=1	gi|568869613|ref|XP_006488015.1| PREDICTED: probable glucuronoxylan glucuronosyltransferase IRX7 isoform X1 [Citrus sinensis]
CDL15_Pgr028439	9640.99	83.8607	0.00869835	0.00857401	MTKT01005384.1	1268092	1273526	-	5435	CDL15_Pgr028439	GO:0016020;GO:0009664;GO:0005618;GO:0005576	-	virNOG11680	R	sp|Q9SZM1|EXP20_ARATH Expansin-A20 OS=Arabidopsis thaliana GN=EXPA20 PE=2 SV=1	gi|702451174|ref|XP_010025653.1| PREDICTED: expansin-A20 [Eucalyptus grandis] gi|629096367|gb|KCW62362.1| hypothetical protein EUGRSUZ_H05003 [Eucalyptus grandis]
CDL15_Pgr003299	77.3679	0.235084	0.00303853	0.00986034	MTKT01002492.1	3436963	3440842	+	3880	CDL15_Pgr003299	-	-	virNOG14777	S	-	gi|702263435|ref|XP_010038316.1| PREDICTED: uncharacterized protein LOC104426844 [Eucalyptus grandis]
CDL15_Pgr008407	220.68	38.3536	0.173798	0.0456949	MTKT01003794.1	349243	351207	+	1965	CDL15_Pgr008407	-	-	virNOG04153	Q	sp|Q39224|SRG1_ARATH Protein SRG1 OS=Arabidopsis thaliana GN=SRG1 PE=2 SV=1	gi|694322199|ref|XP_009352238.1| PREDICTED: protein SRG1-like [Pyrus x bretschneideri]
CDL15_Pgr027996	243.705	3.96052	0.0162513	0.015616	MTKT01001287.1	4099429	4100151	+	723	CDL15_Pgr027996	-	-	virNOG08820;virNOG19628	R	sp|O65416|SKI27_ARATH F-box protein SKIP27 OS=Arabidopsis thaliana GN=SKIP27 PE=1 SV=2	gi|702319114|ref|XP_010052379.1| PREDICTED: F-box protein SKIP27-like [Eucalyptus grandis] gi|629111381|gb|KCW76341.1| hypothetical protein EUGRSUZ_D00712 [Eucalyptus grandis]
CDL15_Pgr016591	4076.55	42.7583	0.0104888	0.00752153	MTKT01000799.1	222285	222722	-	438	CDL15_Pgr016591	-	-	virNOG20715;virNOG23372	S	-	gi|702447070|ref|XP_010024815.1| PREDICTED: uncharacterized protein LOC104415254 [Eucalyptus grandis] gi|629095333|gb|KCW61328.1| hypothetical protein EUGRSUZ_H04075 [Eucalyptus grandis]
CDL15_Pgr000331	3095.05	5.33031	0.0017222	0.00317968	MTKT01000801.1	195753	199993	+	4241	CDL15_Pgr000331	-	-	virNOG12004	S	sp|P0C897|Y3264_ARATH Putative UPF0481 protein At3g02645 OS=Arabidopsis thaliana GN=At3g02645 PE=3 SV=1	gi|629091623|gb|KCW57618.1| hypothetical protein EUGRSUZ_H00382 [Eucalyptus grandis]
CDL15_Pgr025820	12.553	0	0	0.00914256	MTKT01004810.1	2590359	2593679	-	3321	CDL15_Pgr025820	GO:0016021;GO:0003333;GO:0005886;GO:0015171	K13946	virNOG02353	E	sp|Q9FEL7|LAX2_MEDTR Auxin transporter-like protein 2 OS=Medicago truncatula GN=LAX2 PE=2 SV=1	gi|255571873|ref|XP_002526879.1| PREDICTED: auxin transporter-like protein 2 [Ricinus communis] gi|1000950771|ref|XP_015579477.1| PREDICTED: auxin transporter-like protein 2 [Ricinus communis] gi|1000950773|ref|XP_015579479.1| PREDICTED: auxin transporter-like protein 2 [Ricinus communis] gi|223533778|gb|EEF35510.1| amino acid transporter, putative [Ricinus communis]
CDL15_Pgr012566	33870.4	90.5767	0.00267422	0.00282671	MTKT01000661.1	608957	612628	+	3672	CDL15_Pgr012566	GO:0004672;GO:0006468	-	virNOG06300	T	sp|Q9FKG6|PUB52_ARATH U-box domain-containing protein 52 OS=Arabidopsis thaliana GN=PUB52 PE=2 SV=1	gi|255554402|ref|XP_002518240.1| PREDICTED: U-box domain-containing protein 35 [Ricinus communis] gi|223542587|gb|EEF44126.1| ATP binding protein, putative [Ricinus communis]
CDL15_Pgr005880	32402.7	71.7094	0.00221307	0.00135922	MTKT01004399.1	2391140	2391827	+	688	CDL15_Pgr005880	-	-	virNOG19463;virNOG21525	R	-	gi|1009117682|ref|XP_015875448.1| PREDICTED: uncharacterized protein LOC107412235 [Ziziphus jujuba]
CDL15_Pgr025507	112.299	0.25489	0.00226975	0.000862641	MTKT01004810.1	84036	86694	-	2659	CDL15_Pgr025507	GO:0016020;GO:0016757	-	virNOG00757	WMG	sp|Q9FFN2|GLYT3_ARATH Probable glycosyltransferase At5g03795 OS=Arabidopsis thaliana GN=At5g03795 PE=3 SV=2	gi|1000947663|ref|XP_015580528.1| PREDICTED: probable glycosyltransferase At5g03795 [Ricinus communis]
CDL15_Pgr027212	14.1542	0.235084	0.0166088	0.0380979	MTKT01004809.1	76052	77693	-	1642	CDL15_Pgr027212	GO:0005761;GO:0000027;GO:0006412;GO:0003735;GO:0019843	-	virNOG19788	J	sp|B6IPJ8|RL20_RHOCS 50S ribosomal protein L20 OS=Rhodospirillum centenum (strain ATCC 51521 / SW) GN=rplT PE=3 SV=1	gi|566171503|ref|XP_006383403.1| ribosomal protein L20 [Populus trichocarpa] gi|743820987|ref|XP_011021299.1| PREDICTED: 50S ribosomal protein L20, chloroplastic [Populus euphratica] gi|550339013|gb|ERP61200.1| ribosomal protein L20 [Populus trichocarpa]
CDL15_Pgr000410	40553.8	176.075	0.00434177	0.0203743	MTKT01000801.1	1206250	1207349	-	1100	CDL15_Pgr000410	-	-	virNOG01607	R	sp|E3SU11|ALL13_OLEEU Thaumatin-like protein OS=Olea europaea PE=1 SV=1	gi|255537363|ref|XP_002509748.1| PREDICTED: thaumatin-like protein 1 [Ricinus communis] gi|223549647|gb|EEF51135.1| Osmotin precursor, putative [Ricinus communis]
CDL15_Pgr016013	8988.92	20.7767	0.00231136	0.00377544	MTKT01001080.1	4455122	4460349	+	5228	CDL15_Pgr016013	-	-	virNOG03193	Z	sp|O65570|VILI4_ARATH Villin-4 OS=Arabidopsis thaliana GN=VLN4 PE=1 SV=1	gi|1009170163|ref|XP_015866055.1| PREDICTED: villin-4 [Ziziphus jujuba] gi|1009170165|ref|XP_015866056.1| PREDICTED: villin-4 [Ziziphus jujuba]
CDL15_Pgr021645	3069.9	219.633	0.0715439	0.0307065	MTKT01003240.1	652470	653910	+	1441	CDL15_Pgr021645	GO:0016787;GO:0008152	-	virNOG03855	R	sp|Q09893|YAI5_SCHPO Uncharacterized protein C24B11.05 OS=Schizosaccharomyces pombe (strain 972 / ATCC 24843) GN=SPAC24B11.05 PE=3 SV=1	gi|702489314|ref|XP_010035366.1| PREDICTED: suppressor of disruption of TFIIS [Eucalyptus grandis] gi|702489318|ref|XP_010035367.1| PREDICTED: suppressor of disruption of TFIIS [Eucalyptus grandis] gi|629080288|gb|KCW46733.1| hypothetical protein EUGRSUZ_K00553 [Eucalyptus grandis] gi|629080289|gb|KCW46734.1| hypothetical protein EUGRSUZ_K00553 [Eucalyptus grandis]
CDL15_Pgr003185	1304.76	2.90107	0.00222345	0.00311768	MTKT01002492.1	2679600	2683759	+	4160	CDL15_Pgr003185	GO:0004674;GO:0005524;GO:0005509;GO:0006468	K13412	virNOG06714	T	sp|Q9ZV15|CDPKK_ARATH Calcium-dependent protein kinase 20 OS=Arabidopsis thaliana GN=CPK20 PE=3 SV=1	gi|1009164234|ref|XP_015900389.1| PREDICTED: calcium-dependent protein kinase 20 [Ziziphus jujuba]
CDL15_Pgr009629	7958.8	31.0684	0.00390365	0.00473937	MTKT01003224.1	1954510	1956240	+	1731	CDL15_Pgr009629	-	K20929	virNOG09459	S	sp|Q3HRQ2|GLOX_VITPS Aldehyde oxidase GLOX OS=Vitis pseudoreticulata GN=GLOX PE=2 SV=1	gi|731374013|ref|XP_010652487.1| PREDICTED: galactose oxidase [Vitis vinifera]
CDL15_Pgr017564	39259.7	96.3828	0.00245501	0.0009196	MTKT01005369.1	662179	663193	+	1015	CDL15_Pgr017564	-	-	virNOG19970	R	sp|Q9M8T8|EXOL6_ARATH Protein EXORDIUM-like 6 OS=Arabidopsis thaliana GN=EXL6 PE=3 SV=1	gi|702487850|ref|XP_010034938.1| PREDICTED: protein EXORDIUM-like 2 [Eucalyptus grandis]
CDL15_Pgr016414	1730.52	26.2285	0.0151564	0.0306059	MTKT01000807.1	70995	75043	-	4049	CDL15_Pgr016414	GO:0006541;GO:0006508;GO:0008233;GO:0005829;GO:0016740;GO:0019760	K22314	virNOG09075	F	sp|O82225|GGP5_ARATH Gamma-glutamyl peptidase 5 OS=Arabidopsis thaliana GN=GGP5 PE=2 SV=1	gi|702468465|ref|XP_010029992.1| PREDICTED: putative glutamine amidotransferase-like protein C13C5.04 isoform X1 [Eucalyptus grandis]
CDL15_Pgr004308	609.869	4.44966	0.0072961	0.00397843	MTKT01001810.1	3187385	3188061	+	677	CDL15_Pgr004308	-	-	virNOG24917;virNOG39975;NOG177313	SR	sp|Q84MD2|CIF1_ARATH Protein CASPARIAN STRIP INTEGRITY FACTOR 1 OS=Arabidopsis thaliana GN=CIF1 PE=1 SV=1	gi|658058319|ref|XP_008364964.1| PREDICTED: uncharacterized protein LOC103428626 [Malus domestica]
CDL15_Pgr013016	148.417	0.235362	0.00158582	0.000333829	MTKT01001932.1	3793775	3795163	-	1389	CDL15_Pgr013016	-	-	virNOG05974	S	sp|Q9LVM2|NDHN_ARATH NAD(P)H-quinone oxidoreductase subunit N, chloroplastic OS=Arabidopsis thaliana GN=ndhN PE=2 SV=1	gi|657951729|ref|XP_008354213.1| PREDICTED: NAD(P)H-quinone oxidoreductase subunit N, organellar chromatophore [Malus domestica]
CDL15_Pgr008615	42782.6	77.6433	0.00181483	0.0024946	MTKT01003794.1	2497203	2497958	+	756	CDL15_Pgr008615	-	-	virNOG38615	R	sp|O24172|ALL6_OLEEU Major pollen allergen Ole e 6 OS=Olea europaea GN=OLE6 PE=1 SV=1	gi|1000954375|ref|XP_002524754.2| PREDICTED: major pollen allergen Ole e 6 [Ricinus communis]
CDL15_Pgr024235	3645.53	37.581	0.0103088	0.00962794	MTKT01000666.1	1526580	1528227	+	1648	CDL15_Pgr024235	GO:0005886	K18211	virNOG00686;virNOG16677	U	sp|Q9LMG8|SNP30_ARATH Putative SNAP25 homologous protein SNAP30 OS=Arabidopsis thaliana GN=SNAP30 PE=3 SV=1	gi|702276092|ref|XP_010044425.1| PREDICTED: putative SNAP25 homologous protein SNAP30 [Eucalyptus grandis] gi|702276097|ref|XP_010044426.1| PREDICTED: putative SNAP25 homologous protein SNAP30 [Eucalyptus grandis] gi|702276101|ref|XP_010044427.1| PREDICTED: putative SNAP25 homologous protein SNAP30 [Eucalyptus grandis] gi|629122028|gb|KCW86518.1| hypothetical protein EUGRSUZ_B03167 [Eucalyptus gr…
CDL15_Pgr000222	2354.02	42.5779	0.0180873	0.0317937	MTKT01000299.1	1487260	1491193	+	3934	CDL15_Pgr000222	-	-	virNOG06902	R	-	gi|590624925|ref|XP_007025741.1| Bromodomain 4, putative [Theobroma cacao] gi|508781107|gb|EOY28363.1| Bromodomain 4, putative [Theobroma cacao]
CDL15_Pgr011194	49.2887	2.98057	0.0604717	0.0208599	MTKT01004486.1	330302	333686	+	3385	CDL15_Pgr011194	-	K09422	virNOG10446	K	sp|Q9FGY3|MYB78_ARATH Transcription factor MYB78 OS=Arabidopsis thaliana GN=MYB78 PE=2 SV=1	gi|743786458|ref|XP_011027944.1| PREDICTED: transcription factor MYB108-like [Populus euphratica]
CDL15_Pgr026643	6110.66	13.4038	0.00219351	0.00196858	MTKT01003950.1	1254475	1257167	+	2693	CDL15_Pgr026643	GO:0005524;GO:0005509;GO:0004683;GO:0006468	K13412	virNOG01312	T	sp|Q3E9C0|CDPKY_ARATH Calcium-dependent protein kinase 34 OS=Arabidopsis thaliana GN=CPK34 PE=2 SV=1	gi|802558861|ref|XP_012065867.1| PREDICTED: calcium-dependent protein kinase 34 [Jatropha curcas]
CDL15_Pgr021196	8089.31	19.4797	0.00240808	0.0157141	MTKT01002980.1	143538	145422	-	1885	CDL15_Pgr021196	GO:0015695;GO:0009506;GO:0005887;GO:0072488;GO:0019740;GO:0015398	K03320	virNOG03863;virNOG06237	P	sp|O04161|AMT12_SOLLC Ammonium transporter 1 member 2 OS=Solanum lycopersicum GN=AMT1-2 PE=2 SV=1	gi|702502402|ref|XP_010038760.1| PREDICTED: ammonium transporter 1 member 4-like [Eucalyptus grandis] gi|629081221|gb|KCW47666.1| hypothetical protein EUGRSUZ_K01403 [Eucalyptus grandis]
CDL15_Pgr003585	155.619	2.11826	0.0136118	0.00880031	MTKT01000797.1	203485	205641	-	2157	CDL15_Pgr003585	-	-	KOG1603;virNOG22573;virNOG22933;NOG141845	SP	sp|O03982|HIP39_ARATH Heavy metal-associated isoprenylated plant protein 39 OS=Arabidopsis thaliana GN=HIPP39 PE=2 SV=1	gi|1029106876|ref|XP_016709447.1| PREDICTED: neurofilament light polypeptide-like [Gossypium hirsutum]
CDL15_Pgr015502	1046.32	12.3528	0.0118059	0.0452306	MTKT01005556.1	2817448	2819475	-	2028	CDL15_Pgr015502	GO:0016020;GO:0046872;GO:0016491	-	virNOG30350	Q	sp|I7C6E8|C7A52_PANGI Beta-amyrin 28-oxidase OS=Panax ginseng PE=2 SV=1	gi|702381892|ref|XP_010063751.1| PREDICTED: beta-amyrin 28-oxidase-like [Eucalyptus grandis] gi|629105537|gb|KCW71006.1| hypothetical protein EUGRSUZ_F04112 [Eucalyptus grandis]
CDL15_Pgr007011	1530.44	22.4445	0.0146653	0.0327952	MTKT01002214.1	3293112	3294971	+	1860	CDL15_Pgr007011	-	-	virNOG12659	S	-	gi|702361945|ref|XP_010060058.1| PREDICTED: calcium-binding and coiled-coil domain-containing protein 2 [Eucalyptus grandis] gi|629101119|gb|KCW66588.1| hypothetical protein EUGRSUZ_F00380 [Eucalyptus grandis]
CDL15_Pgr014106	17.8616	0.470725	0.026354	0.0118677	MTKT01005813.1	156553	158335	+	1783	CDL15_Pgr014106	-	-	virNOG12501	R	sp|Q84TG3|PUB23_ARATH E3 ubiquitin-protein ligase PUB23 OS=Arabidopsis thaliana GN=PUB23 PE=1 SV=1	gi|629111817|gb|KCW76777.1| hypothetical protein EUGRSUZ_D01133 [Eucalyptus grandis]
CDL15_Pgr025569	18127.7	132.749	0.00732296	0.00857607	MTKT01004810.1	539477	541224	-	1748	CDL15_Pgr025569	-	-	-	-	-	-
CDL15_Pgr004551	12610.9	34.2572	0.00271648	0.00314103	MTKT01003433.1	356525	358854	-	2330	CDL15_Pgr004551	GO:0035335;GO:0008138;GO:0004725	K01110	virNOG04533	V	sp|Q9FLZ5|PTEN1_ARATH Phosphatidylinositol 3,4,5-trisphosphate 3-phosphatase and protein-tyrosine-phosphatase PTEN1 OS=Arabidopsis thaliana GN=PTEN1 PE=1 SV=1	gi|702485999|ref|XP_010034399.1| PREDICTED: uncharacterized protein LOC104423633 [Eucalyptus grandis] gi|629085555|gb|KCW51912.1| hypothetical protein EUGRSUZ_J01367 [Eucalyptus grandis]
CDL15_Pgr025083	131.642	24.8411	0.188702	0.030441	MTKT01004939.1	1354872	1355825	+	954	CDL15_Pgr025083	-	-	virNOG24451	S	-	gi|1029054830|ref|XP_016753627.1| PREDICTED: uncharacterized protein LOC107961949 [Gossypium hirsutum]
CDL15_Pgr020804	18.5471	0	0	0.0046528	MTKT01000785.1	659178	662471	-	3294	CDL15_Pgr020804	-	-	virNOG17344;virNOG08480	S	sp|Q9XGX0|SHI_ARATH Protein SHORT INTERNODES OS=Arabidopsis thaliana GN=SHI PE=1 SV=1	gi|590703107|ref|XP_007046785.1| Lateral root primordium protein-related, putative [Theobroma cacao] gi|508699046|gb|EOX90942.1| Lateral root primordium protein-related, putative [Theobroma cacao]
CDL15_Pgr028938	18.3646	0.235362	0.0128161	0.0211924	MTKT01002590.1	772559	775009	+	2451	CDL15_Pgr028938	-	-	KOG1075;virNOG09124;virNOG34138	R	sp|P0C2F6|RNHX1_ARATH Putative ribonuclease H protein At1g65750 OS=Arabidopsis thaliana GN=At1g65750 PE=3 SV=1	gi|985465100|ref|XP_015389227.1| PREDICTED: putative ribonuclease H protein At1g65750 [Citrus sinensis]
CDL15_Pgr017719	106.983	5.99678	0.0560537	0.0390162	MTKT01004293.1	234175	235771	-	1597	CDL15_Pgr017719	GO:0005634;GO:0003677;GO:0006355	-	virNOG01960	K	sp|Q9FWX2|NAC7_ARATH NAC domain-containing protein 7 OS=Arabidopsis thaliana GN=NAC007 PE=1 SV=2	gi|702325169|ref|XP_010053432.1| PREDICTED: NAC domain-containing protein 7 isoform X1 [Eucalyptus grandis]
CDL15_Pgr027804	5818.47	8.99818	0.00154649	0.00292453	MTKT01001287.1	2517312	2520897	+	3586	CDL15_Pgr027804	-	-	virNOG00633	T	sp|Q98TX3|PDCD4_CHICK Programmed cell death protein 4 OS=Gallus gallus GN=PDCD4 PE=2 SV=1	gi|595791275|ref|XP_007199386.1| hypothetical protein PRUPE_ppa025873mg [Prunus persica] gi|462394786|gb|EMJ00585.1| hypothetical protein PRUPE_ppa025873mg [Prunus persica]
CDL15_Pgr025494	36.7461	0	0	0.0445624	MTKT01004939.1	4121870	4122642	-	773	CDL15_Pgr025494	-	-	virNOG01982;COG1503	J	sp|Q9LPV8|ERF1Y_ARATH Eukaryotic peptide chain release factor subunit 1-2 OS=Arabidopsis thaliana GN=ERF1-2 PE=1 SV=1	gi|1021029651|gb|KZM87436.1| hypothetical protein DCAR_024570 [Daucus carota subsp. sativus]
CDL15_Pgr006650	48.9477	3.88102	0.0792891	0.0415215	MTKT01002214.1	502020	509772	+	7753	CDL15_Pgr006650	GO:0007018;GO:0005874;GO:0005524;GO:0003777;GO:0008017;GO:0005871;GO:0016887	K11498	virNOG08103	Z	sp|Q9S7P3|KN7N_ARATH Kinesin-like protein KIN-7N OS=Arabidopsis thaliana GN=KIN7N PE=2 SV=1	gi|702371003|ref|XP_010061634.1| PREDICTED: kinesin-related protein 4 isoform X2 [Eucalyptus grandis] gi|629103152|gb|KCW68621.1| hypothetical protein EUGRSUZ_F02228 [Eucalyptus grandis]
CDL15_Pgr001757	954.444	1.94093	0.00203357	0.000562395	MTKT01002011.1	1504838	1509053	+	4216	CDL15_Pgr001757	GO:0015748;GO:0005524;GO:0015416;GO:0016021;GO:0015716	-	NOG16751;virNOG06274	QR	sp|Q8RXN0|AB11G_ARATH ABC transporter G family member 11 OS=Arabidopsis thaliana GN=ABCG11 PE=1 SV=1	gi|657980016|ref|XP_008381985.1| PREDICTED: ABC transporter G family member 11-like [Malus domestica]
CDL15_Pgr009806	77733.7	153.449	0.00197403	0.00194345	MTKT01003224.1	3180070	3181571	+	1502	CDL15_Pgr009806	-	-	virNOG08785	I	sp|Q9STM6|GDL57_ARATH GDSL esterase/lipase At3g48460 OS=Arabidopsis thaliana GN=At3g48460 PE=2 SV=1	gi|225425932|ref|XP_002267715.1| PREDICTED: GDSL esterase/lipase At3g48460-like [Vitis vinifera]
CDL15_Pgr003961	2784.1	7.09548	0.00254857	0.00175509	MTKT01003769.1	164518	165519	+	1002	CDL15_Pgr003961	GO:0016491	-	virNOG15171	Q	sp|Q9SZ46|C82C4_ARATH Cytochrome P450 82C4 OS=Arabidopsis thaliana GN=CYP82C4 PE=2 SV=1	gi|763791370|gb|KJB58366.1| hypothetical protein B456_009G207100 [Gossypium raimondii]
CDL15_Pgr012590	157.335	0.489975	0.0031142	0.00488724	MTKT01000661.1	925968	928111	-	2144	CDL15_Pgr012590	GO:0016021;GO:0003333;GO:0015171	-	virNOG00890;COG0814	E	sp|F4J1Q9|AVT1I_ARATH Amino acid transporter AVT1I OS=Arabidopsis thaliana GN=AVT1I PE=3 SV=1	gi|224143853|ref|XP_002325097.1| hypothetical protein POPTR_0018s10870g [Populus trichocarpa] gi|222866531|gb|EEF03662.1| hypothetical protein POPTR_0018s10870g [Populus trichocarpa]
CDL15_Pgr017032	4662.77	24.7371	0.00530523	0.0444794	MTKT01002534.1	3358758	3361118	-	2361	CDL15_Pgr017032	GO:0009964;GO:0033729;GO:0055114;GO:0050662	K08695	virNOG03747	Q	sp|D7U6G6|ANRPN_VITVI Anthocyanidin reductase ((2S)-flavan-3-ol-forming) OS=Vitis vinifera GN=ANR PE=3 SV=1	gi|702319593|ref|XP_010052463.1| PREDICTED: anthocyanidin reductase-like [Eucalyptus grandis] gi|629111504|gb|KCW76464.1| hypothetical protein EUGRSUZ_D00858 [Eucalyptus grandis]
CDL15_Pgr005143	416.187	0.960422	0.00230767	0.0141943	MTKT01003711.1	867667	870441	-	2775	CDL15_Pgr005143	GO:0016020	K08486	virNOG11129	U	sp|Q9ZPV9|SY112_ARATH Syntaxin-112 OS=Arabidopsis thaliana GN=SYP112 PE=2 SV=2	gi|1012127801|ref|XP_015964121.1| PREDICTED: syntaxin-112 [Arachis duranensis]
CDL15_Pgr021037	80.3245	2.41165	0.0300238	0.0418224	MTKT01000544.1	912245	914068	-	1824	CDL15_Pgr021037	GO:0016740	-	virNOG02606	S	sp|Q9LS10|MT810_ARATH Probable S-adenosylmethionine-dependent methyltransferase At5g38100 OS=Arabidopsis thaliana GN=At5g38100 PE=2 SV=1	gi|702420128|ref|XP_010066562.1| PREDICTED: probable S-adenosylmethionine-dependent methyltransferase At5g38780 [Eucalyptus grandis] gi|629098720|gb|KCW64485.1| hypothetical protein EUGRSUZ_G02091 [Eucalyptus grandis]
CDL15_Pgr007220	7954.16	314.118	0.0394911	0.0404823	MTKT01002214.1	4784477	4786822	+	2346	CDL15_Pgr007220	-	-	virNOG06363	S	-	gi|702368355|ref|XP_010061149.1| PREDICTED: uncharacterized protein LOC104448912 [Eucalyptus grandis] gi|629102601|gb|KCW68070.1| hypothetical protein EUGRSUZ_F01754 [Eucalyptus grandis]
CDL15_Pgr015441	1059.4	17.2323	0.0162662	0.0427416	MTKT01005556.1	2344590	2350879	-	6290	CDL15_Pgr015441	GO:1902358;GO:0016021;GO:0008271	K17471	virNOG01532	P	sp|Q94LW6|SUT35_ARATH Probable sulfate transporter 3.5 OS=Arabidopsis thaliana GN=SULTR3;5 PE=2 SV=1	gi|702305224|ref|XP_010049718.1| PREDICTED: probable sulfate transporter 3.5 [Eucalyptus grandis]
CDL15_Pgr013944	2234.2	20.8371	0.00932642	0.00822551	MTKT01004864.1	684508	685783	+	1276	CDL15_Pgr013944	-	K14488	virNOG25304	S	sp|P33080|AX10A_SOYBN Auxin-induced protein X10A OS=Glycine max PE=2 SV=1	gi|590616942|ref|XP_007023648.1| SAUR-like auxin-responsive protein family, putative [Theobroma cacao] gi|508779014|gb|EOY26270.1| SAUR-like auxin-responsive protein family, putative [Theobroma cacao]
CDL15_Pgr013776	33.2839	0	0	0.00809376	MTKT01005554.1	3728885	3730577	-	1693	CDL15_Pgr013776	-	-	virNOG16704	S	-	gi|702483359|ref|XP_010033723.1| PREDICTED: uncharacterized protein LOC104422973 [Eucalyptus grandis] gi|629087165|gb|KCW53522.1| hypothetical protein EUGRSUZ_J02802 [Eucalyptus grandis]
CDL15_Pgr002980	21.7887	0.490253	0.0225003	0.0376603	MTKT01002492.1	1462327	1463274	-	948	CDL15_Pgr002980	GO:0016020;GO:0005622	-	virNOG18249	S	-	gi|629089948|gb|KCW56201.1| hypothetical protein EUGRSUZ_I01946 [Eucalyptus grandis]
CDL15_Pgr013506	259.362	3.21482	0.0123951	0.0122795	MTKT01005554.1	1419339	1427513	-	8175	CDL15_Pgr013506	-	-	virNOG14268	R	sp|Q6RYA0|SABP2_TOBAC Salicylic acid-binding protein 2 OS=Nicotiana tabacum GN=SABP2 PE=1 SV=1	gi|702454210|ref|XP_010026413.1| PREDICTED: salicylic acid-binding protein 2-like [Eucalyptus grandis] gi|629093304|gb|KCW59299.1| hypothetical protein EUGRSUZ_H01980 [Eucalyptus grandis]
CDL15_Pgr022510	23.1112	0.235084	0.0101719	0.0473604	MTKT01000813.1	906840	911428	-	4589	CDL15_Pgr022510	-	-	virNOG00789	D	sp|O22806|BUBR1_ARATH Mitotic spindle checkpoint protein BUBR1 OS=Arabidopsis thaliana GN=BUBR1 PE=1 SV=2	gi|1000948254|ref|XP_002528328.2| PREDICTED: probable inactive serine/threonine-protein kinase bub1 [Ricinus communis]
CDL15_Pgr008366	528.371	10.3703	0.0196269	0.0343742	MTKT01003794.1	36943	42198	-	5256	CDL15_Pgr008366	GO:0016020	-	virNOG08799	R	sp|F4K4R6|GEX2_ARATH Protein GAMETE EXPRESSED 2 OS=Arabidopsis thaliana GN=GEX2 PE=2 SV=1	gi|629095197|gb|KCW61192.1| hypothetical protein EUGRSUZ_H03956, partial [Eucalyptus grandis]
CDL15_Pgr028717	48.7283	0.470169	0.00964879	0.00620948	MTKT01005739.1	2413598	2416636	+	3039	CDL15_Pgr028717	GO:0016705;GO:0020037;GO:0005506;GO:0004497;GO:0055114	-	virNOG06071	Q	sp|Q8VWZ7|C76B6_CATRO Geraniol 8-hydroxylase OS=Catharanthus roseus GN=CYP76B6 PE=1 SV=1	gi|702340246|ref|XP_010056209.1| PREDICTED: geraniol 8-hydroxylase-like [Eucalyptus grandis]
CDL15_Pgr026743	95.3853	0	0	0.00981216	MTKT01003950.1	1956964	1957789	-	826	CDL15_Pgr026743	GO:0005618;GO:0033609;GO:0046564	-	virNOG17394	R	sp|Q652P9|GL93_ORYSJ Germin-like protein 9-3 OS=Oryza sativa subsp. japonica GN=Os09g0568700 PE=2 SV=1	gi|743792167|ref|XP_011043741.1| PREDICTED: germin-like protein 9-3 [Populus euphratica]
CDL15_Pgr015220	14715.9	29.5209	0.00200606	0.00160116	MTKT01005556.1	733386	734623	-	1238	CDL15_Pgr015220	-	-	-	-	-	-
CDL15_Pgr014343	6987.02	26.1068	0.00373647	0.00195116	MTKT01004609.1	837402	837923	+	522	CDL15_Pgr014343	-	-	virNOG23985;virNOG18589	S	-	gi|703157523|ref|XP_010111749.1| hypothetical protein L484_008408 [Morus notabilis] gi|587945190|gb|EXC31611.1| hypothetical protein L484_008408 [Morus notabilis]
CDL15_Pgr020961	22220.1	340.219	0.0153113	0.0266783	MTKT01000544.1	99825	103943	-	4119	CDL15_Pgr020961	GO:0016787	-	virNOG07016	S	sp|Q6DJC8|TM53B_XENLA Transmembrane protein 53-B OS=Xenopus laevis GN=tmem53-b PE=2 SV=1	gi|590689436|ref|XP_007043228.1| Alpha/beta-Hydrolases superfamily protein [Theobroma cacao] gi|508707163|gb|EOX99059.1| Alpha/beta-Hydrolases superfamily protein [Theobroma cacao]
CDL15_Pgr008482	7021.45	25.6564	0.00365401	0.00826145	MTKT01003794.1	1146634	1149832	-	3199	CDL15_Pgr008482	GO:0005524;GO:0004672;GO:0006468	-	virNOG07627	T	sp|Q8RXC8|RBK2_ARATH Receptor-like cytosolic serine/threonine-protein kinase RBK2 OS=Arabidopsis thaliana GN=RBK2 PE=1 SV=1	gi|629094922|gb|KCW60917.1| hypothetical protein EUGRSUZ_H03652 [Eucalyptus grandis]
CDL15_Pgr020824	301.042	2.90024	0.00963401	0.000266443	MTKT01000785.1	820569	821185	+	617	CDL15_Pgr020824	GO:0044267	-	virNOG36299;virNOG33506;virNOG17302;virNOG06204	O	sp|Q9Y252|RNF6_HUMAN E3 ubiquitin-protein ligase RNF6 OS=Homo sapiens GN=RNF6 PE=1 SV=1	gi|922516854|ref|XP_013593367.1| PREDICTED: E3 ubiquitin-protein ligase RING1-like [Brassica oleracea var. oleracea]
CDL15_Pgr023217	219.987	3.39132	0.015416	0.0343837	MTKT01002440.1	3132065	3136385	+	4321	CDL15_Pgr023217	GO:0000793;GO:0030261;GO:0007067	K06676	virNOG03660	DB	sp|Q564K3|CND2_ARATH Condensin complex subunit 2 OS=Arabidopsis thaliana GN=CAPH PE=1 SV=1	gi|731409496|ref|XP_010657218.1| PREDICTED: condensin complex subunit 2 [Vitis vinifera] gi|297739187|emb|CBI28838.3| unnamed protein product [Vitis vinifera]
CDL15_Pgr008628	3147.67	5.90081	0.00187466	0.00128543	MTKT01001958.1	58996	59668	+	673	CDL15_Pgr008628	-	-	-	-	-	-
CDL15_Pgr016533	3249.73	4.54638	0.00139901	0.00325729	MTKT01003957.1	84134	104313	-	20180	CDL15_Pgr016533	GO:0016021	-	virNOG08410	S	sp|Q6YI46|TMM64_HUMAN Transmembrane protein 64 OS=Homo sapiens GN=TMEM64 PE=2 SV=2	gi|224071615|ref|XP_002303542.1| hypothetical protein POPTR_0003s11730g [Populus trichocarpa] gi|222840974|gb|EEE78521.1| hypothetical protein POPTR_0003s11730g [Populus trichocarpa]
CDL15_Pgr000341	120.12	0.97995	0.0081581	0.0153262	MTKT01000801.1	252756	256651	-	3896	CDL15_Pgr000341	-	-	virNOG29176;virNOG25502	S	-	gi|590655689|ref|XP_007034058.1| Uncharacterized protein TCM_020116 [Theobroma cacao] gi|508713087|gb|EOY04984.1| Uncharacterized protein TCM_020116 [Theobroma cacao]
CDL15_Pgr024543	656.909	1.19551	0.0018199	0.00787778	MTKT01000666.1	3870882	3872310	-	1429	CDL15_Pgr024543	-	K14488	virNOG21462	S	sp|Q9SGU2|SAU71_ARATH Auxin-responsive protein SAUR71 OS=Arabidopsis thaliana GN=SAUR71 PE=2 SV=1	gi|702278253|ref|XP_010044854.1| PREDICTED: uncharacterized protein LOC104433707 [Eucalyptus grandis] gi|629122477|gb|KCW86967.1| hypothetical protein EUGRSUZ_B03532 [Eucalyptus grandis]
CDL15_Pgr002481	22.1209	0	0	0.0281361	MTKT01000790.1	1487053	1488278	-	1226	CDL15_Pgr002481	GO:0055085;GO:0016021;GO:0022857	-	KOG0255;virNOG09982	R	sp|Q9LHQ6|OCT4_ARATH Organic cation/carnitine transporter 4 OS=Arabidopsis thaliana GN=OCT4 PE=2 SV=1	gi|255580174|ref|XP_002530918.1| PREDICTED: organic cation/carnitine transporter 4 [Ricinus communis] gi|223529512|gb|EEF31467.1| Organic cation transporter, putative [Ricinus communis]
CDL15_Pgr007705	9965.55	175.703	0.017631	0.0252483	MTKT01002214.1	8109872	8112760	+	2889	CDL15_Pgr007705	GO:0016787	-	virNOG02209	T	sp|Q2RBJ6|P2C73_ORYSJ Probable protein phosphatase 2C 73 OS=Oryza sativa subsp. japonica GN=Os11g0109000 PE=2 SV=1	gi|255571497|ref|XP_002526696.1| PREDICTED: probable protein phosphatase 2C 65 [Ricinus communis] gi|223533996|gb|EEF35718.1| protein phosphatase-2c, putative [Ricinus communis]
CDL15_Pgr023231	4140.62	7.58351	0.00183149	0.00352648	MTKT01002440.1	3219823	3225354	+	5532	CDL15_Pgr023231	-	K09422	virNOG17054	K	sp|O80883|MB101_ARATH Transcription factor MYB101 OS=Arabidopsis thaliana GN=MYB101 PE=2 SV=1	gi|641835705|gb|KDO54678.1| hypothetical protein CISIN_1g039708mg [Citrus sinensis]
CDL15_Pgr002784	301.263	25.031	0.0830869	0.00268184	MTKT01002492.1	314660	314941	+	282	CDL15_Pgr002784	-	-	virNOG25140	S	-	gi|702490373|ref|XP_010035662.1| PREDICTED: uncharacterized protein LOC104424847 [Eucalyptus grandis] gi|629080662|gb|KCW47107.1| hypothetical protein EUGRSUZ_K00912 [Eucalyptus grandis]
CDL15_Pgr001873	8811.71	52.5051	0.00595856	0.000535004	MTKT01002011.1	2349476	2356744	-	7269	CDL15_Pgr001873	-	-	virNOG02670	Q	sp|Q76CU2|PDR1_TOBAC Pleiotropic drug resistance protein 1 OS=Nicotiana tabacum GN=PDR1 PE=2 SV=1	gi|702440243|ref|XP_010023521.1| PREDICTED: ABC transporter G family member 40-like [Eucalyptus grandis]
CDL15_Pgr025367	12721.1	32.0832	0.00252205	0.00193036	MTKT01004939.1	3214300	3218214	-	3915	CDL15_Pgr025367	GO:0004674;GO:0005524;GO:0005509;GO:0006468	K13412	virNOG01799	T	sp|Q42438|CDPK8_ARATH Calcium-dependent protein kinase 8 OS=Arabidopsis thaliana GN=CPK8 PE=1 SV=1	gi|590584050|ref|XP_007015067.1| Calcium-dependent protein kinase 19 isoform 1 [Theobroma cacao] gi|508785430|gb|EOY32686.1| Calcium-dependent protein kinase 19 isoform 1 [Theobroma cacao]
CDL15_Pgr017291	23.0969	0.470169	0.0203564	0.0292203	MTKT01000281.1	43416	45487	-	2072	CDL15_Pgr017291	GO:0046872;GO:0016491	K07418	virNOG01057;virNOG00331	Q	sp|P93531|C71D7_SOLCH Cytochrome P450 71D7 OS=Solanum chacoense GN=CYP71D7 PE=3 SV=1	gi|629096221|gb|KCW62216.1| hypothetical protein EUGRSUZ_H04877, partial [Eucalyptus grandis]
CDL15_Pgr026524	374.624	0.725615	0.00193692	0.00137478	MTKT01003950.1	303645	307213	-	3569	CDL15_Pgr026524	GO:1902600;GO:0016021;GO:0015299	-	virNOG09935	P	sp|Q9SAK8|CHX2_ARATH Cation/H(+) antiporter 2 OS=Arabidopsis thaliana GN=CHX2 PE=2 SV=1	gi|629122618|gb|KCW87108.1| hypothetical protein EUGRSUZ_B03637 [Eucalyptus grandis]
CDL15_Pgr021176	30.1035	0.235362	0.00781843	0.0272846	MTKT01003978.1	689598	691212	+	1615	CDL15_Pgr021176	-	-	virNOG05026	S	-	gi|643719328|gb|KDP30198.1| hypothetical protein JCGZ_16980 [Jatropha curcas]
CDL15_Pgr004758	22.5466	0	0	0.0120455	MTKT01005034.1	819426	822073	-	2648	CDL15_Pgr004758	GO:0016020;GO:0010268;GO:0005783;GO:0016132;GO:0046872;GO:0007275;GO:0004497;GO:0016125	-	virNOG27619	Q	sp|Q7XU38|C87A3_ORYSJ Cytochrome P450 87A3 OS=Oryza sativa subsp. japonica GN=CYP87A3 PE=2 SV=3	gi|297745539|emb|CBI40704.3| unnamed protein product [Vitis vinifera]
CDL15_Pgr015374	15770.1	393.534	0.0249544	0.0411112	MTKT01005556.1	1876371	1879197	+	2827	CDL15_Pgr015374	-	K03715	virNOG04631	R	sp|O82730|MGDG2_ARATH Monogalactosyldiacylglycerol synthase 2, chloroplastic OS=Arabidopsis thaliana GN=MGD2 PE=1 SV=1	gi|823257069|ref|XP_012461172.1| PREDICTED: monogalactosyldiacylglycerol synthase 2, chloroplastic-like [Gossypium raimondii]
CDL15_Pgr009747	700.47	4.90058	0.00699613	0.011253	MTKT01003224.1	2778371	2780832	-	2462	CDL15_Pgr009747	-	-	virNOG20964	S	sp|Q45GQ7|POHS1_ARATH Protein POOR HOMOLOGOUS SYNAPSIS 1 OS=Arabidopsis thaliana GN=PHS1 PE=1 SV=1	gi|1029061414|ref|XP_016690982.1| PREDICTED: protein POOR HOMOLOGOUS SYNAPSIS 1-like isoform X1 [Gossypium hirsutum]
CDL15_Pgr019678	158.064	1.66567	0.010538	0.0327967	MTKT01002229.1	1402118	1402318	-	201	CDL15_Pgr019678	-	-	-	-	-	-
CDL15_Pgr026983	3195.29	31.5233	0.00986555	0.00152487	MTKT01004994.1	129299	136852	+	7554	CDL15_Pgr026983	GO:0005634;GO:0003677;GO:0006355;GO:0003700;GO:0046983	K09264	virNOG04525	K	sp|Q40885|AG_PETHY Floral homeotic protein AGAMOUS OS=Petunia hybrida GN=AG1 PE=1 SV=1	gi|590623169|ref|XP_007025251.1| K-box region and MADS-box transcription factor family protein isoform 2 [Theobroma cacao] gi|590623172|ref|XP_007025252.1| K-box region and MADS-box transcription factor family protein isoform 2 [Theobroma cacao] gi|590623176|ref|XP_007025253.1| K-box region and MADS-box transcription factor family protein isoform 2 [Theobroma cacao] gi|76152076|gb|ABA39727.1| AGA…
CDL15_Pgr003675	150.108	1.64642	0.0109683	0.0195452	MTKT01000797.1	836834	838812	-	1979	CDL15_Pgr003675	GO:0000166;GO:0006468;GO:0004702;GO:0005737	-	virNOG15402	T	sp|Q9LQM8|M2K10_ARATH Mitogen-activated protein kinase kinase 10 OS=Arabidopsis thaliana GN=MKK10 PE=1 SV=1	gi|720089883|ref|XP_010244914.1| PREDICTED: mitogen-activated protein kinase kinase 10-like [Nelumbo nucifera] gi|720089887|ref|XP_010244915.1| PREDICTED: mitogen-activated protein kinase kinase 10-like [Nelumbo nucifera] gi|720089890|ref|XP_010244918.1| PREDICTED: mitogen-activated protein kinase kinase 10-like [Nelumbo nucifera]
CDL15_Pgr003535	12.464	0.470169	0.0377222	0.0400095	MTKT01002492.1	5161157	5162993	+	1837	CDL15_Pgr003535	-	-	virNOG26122	K	sp|F4I8F9|BH160_ARATH Transcription factor bHLH160 OS=Arabidopsis thaliana GN=BHLH160 PE=3 SV=1	gi|720085323|ref|XP_010243481.1| PREDICTED: transcription factor bHLH101-like [Nelumbo nucifera]
CDL15_Pgr013069	26.0027	0.235084	0.00904077	0.0175274	MTKT01004273.1	366824	368977	+	2154	CDL15_Pgr013069	GO:0008152;GO:0008168	-	virNOG08928	H	sp|Q6ZIK0|GTOMC_ORYSJ Probable tocopherol O-methyltransferase, chloroplastic OS=Oryza sativa subsp. japonica GN=VTE4 PE=2 SV=1	gi|590639563|ref|XP_007029706.1| Gamma-tocopherol methyltransferase [Theobroma cacao] gi|508718311|gb|EOY10208.1| Gamma-tocopherol methyltransferase [Theobroma cacao]
CDL15_Pgr028823	61.1619	0	0	0.0136637	MTKT01001789.1	37200	38930	-	1731	CDL15_Pgr028823	-	-	KOG1435;NOG01029;virNOG07858	I	sp|Q9LDU6|ST7R_ARATH 7-dehydrocholesterol reductase OS=Arabidopsis thaliana GN=DWF5 PE=1 SV=1	gi|359483216|ref|XP_002268455.2| PREDICTED: 7-dehydrocholesterol reductase isoform X2 [Vitis vinifera]
CDL15_Pgr021899	14318.4	33.6512	0.00235021	0.00221504	MTKT01003240.1	2417681	2419381	-	1701	CDL15_Pgr021899	GO:0045490;GO:0045330;GO:0005618;GO:0030599;GO:0042545	-	virNOG08250	G	sp|Q84WM7|PPME1_ARATH Pectinesterase PPME1 OS=Arabidopsis thaliana GN=PPME1 PE=1 SV=1	gi|702501171|ref|XP_010038407.1| PREDICTED: putative pectinesterase 63 [Eucalyptus grandis] gi|629079780|gb|KCW46225.1| hypothetical protein EUGRSUZ_K00113 [Eucalyptus grandis]
CDL15_Pgr015055	8452.14	245.906	0.029094	0.0440198	MTKT01002501.1	1871808	1875002	+	3195	CDL15_Pgr015055	GO:0016021;GO:0003824	-	virNOG00621	R	sp|O05235|YUGF_BACSU Uncharacterized hydrolase YugF OS=Bacillus subtilis (strain 168) GN=yugF PE=3 SV=1	gi|645244907|ref|XP_008228631.1| PREDICTED: uncharacterized protein LOC103328026 isoform X1 [Prunus mume]
CDL15_Pgr021601	55723.1	113.605	0.00203875	0.00391269	MTKT01003240.1	393557	395241	-	1685	CDL15_Pgr021601	-	K01213	virNOG03766;virNOG15935	RG	sp|P24548|PGLR_OENOR Exopolygalacturonase (Fragment) OS=Oenothera organensis PE=2 SV=1	gi|702501707|ref|XP_010038560.1| PREDICTED: exopolygalacturonase [Eucalyptus grandis]
CDL15_Pgr025719	2199.02	27.0516	0.0123016	0.00905075	MTKT01004810.1	1812488	1816973	-	4486	CDL15_Pgr025719	GO:0016310;GO:0000160;GO:0016301;GO:0005622	K14492	virNOG19799	K	sp|Q9FPR6|ARR17_ARATH Two-component response regulator ARR17 OS=Arabidopsis thaliana GN=ARR17 PE=2 SV=1	gi|702425227|ref|XP_010067618.1| PREDICTED: two-component response regulator ARR17-like [Eucalyptus grandis] gi|629100021|gb|KCW65786.1| hypothetical protein EUGRSUZ_G03141 [Eucalyptus grandis]
CDL15_Pgr003871	64.9013	0.235084	0.00362218	0.00726827	MTKT01000797.1	2229243	2229548	-	306	CDL15_Pgr003871	-	-	-	-	-	-
CDL15_Pgr016670	55.0155	0.235362	0.00427811	0.00345921	MTKT01000799.1	782433	783971	+	1539	CDL15_Pgr016670	GO:0006952;GO:0009607	-	virNOG24280;virNOG05080	SR	sp|O50001|PRU1_PRUAR Major allergen Pru ar 1 OS=Prunus armeniaca PE=1 SV=1	gi|702461580|ref|XP_010028226.1| PREDICTED: pathogenesis-related protein STH-21-like [Eucalyptus grandis] gi|629088673|gb|KCW54926.1| hypothetical protein EUGRSUZ_I00896 [Eucalyptus grandis]
CDL15_Pgr017170	44.6695	1.01956	0.0228246	0.0014746	MTKT01005569.1	1240186	1242381	-	2196	CDL15_Pgr017170	GO:0006355	-	virNOG07114	S	sp|Q9SN22|SCL32_ARATH Scarecrow-like protein 32 OS=Arabidopsis thaliana GN=SCL32 PE=1 SV=1	gi|1029074120|ref|XP_016697294.1| PREDICTED: scarecrow-like protein 32 isoform X1 [Gossypium hirsutum]
CDL15_Pgr007410	55.4403	0.705531	0.012726	0.0244849	MTKT01002214.1	6082238	6083386	-	1149	CDL15_Pgr007410	-	-	-	-	-	gi|1027089486|ref|XP_016650255.1| PREDICTED: uncharacterized protein LOC107881254 [Prunus mume]
CDL15_Pgr023646	1907.6	3.80291	0.00199355	0.00214859	MTKT01004950.1	2152900	2155044	-	2145	CDL15_Pgr023646	GO:0005524;GO:0004672;GO:0006468	-	virNOG05074	T	sp|P25848|PHY1_CERPU Light-sensor Protein kinase OS=Ceratodon purpureus GN=PHY1 PE=3 SV=3	gi|702327393|ref|XP_010053791.1| PREDICTED: uncharacterized protein LOC104442157 [Eucalyptus grandis] gi|629113184|gb|KCW78144.1| hypothetical protein EUGRSUZ_D02347 [Eucalyptus grandis]
CDL15_Pgr011335	54653.1	142.031	0.00259877	0.0026283	MTKT01004486.1	1501516	1503561	+	2046	CDL15_Pgr011335	GO:0016020;GO:0071944;GO:0071555;GO:0030599;GO:0046910	K01051	virNOG02691	R	sp|Q8GX86|PME21_ARATH Probable pectinesterase/pectinesterase inhibitor 21 OS=Arabidopsis thaliana GN=PME21 PE=2 SV=2	gi|702264392|ref|XP_010039612.1| PREDICTED: probable pectinesterase/pectinesterase inhibitor 21 [Eucalyptus grandis]
CDL15_Pgr015226	239893	522.968	0.00218	0.00153905	MTKT01005556.1	770120	775050	-	4931	CDL15_Pgr015226	GO:0043231;GO:0005524;GO:0051453;GO:0006754;GO:0046872;GO:1902600;GO:0005887;GO:0008553	K01535	virNOG04331	P	sp|Q9M2A0|PMA8_ARATH ATPase 8, plasma membrane-type OS=Arabidopsis thaliana GN=AHA8 PE=3 SV=1	gi|225462986|ref|XP_002263241.1| PREDICTED: ATPase 8, plasma membrane-type [Vitis vinifera] gi|296084595|emb|CBI25616.3| unnamed protein product [Vitis vinifera]
CDL15_Pgr012130	91.7617	1.68548	0.018368	0.0367876	MTKT01001111.1	664466	671325	+	6860	CDL15_Pgr012130	-	-	virNOG08132	S	-	gi|702370020|ref|XP_010061452.1| PREDICTED: uncharacterized protein LOC104449122 [Eucalyptus grandis]
CDL15_Pgr020808	2920.7	36.7168	0.0125712	0.00561049	MTKT01000785.1	715652	720148	+	4497	CDL15_Pgr020808	GO:0016020	-	virNOG01430;euNOG01615	R	sp|Q9SD39|PMTR_ARATH Probable methyltransferase PMT27 OS=Arabidopsis thaliana GN=At3g51070 PE=3 SV=1	gi|702471625|ref|XP_010030876.1| PREDICTED: probable methyltransferase PMT27 [Eucalyptus grandis] gi|629090427|gb|KCW56680.1| hypothetical protein EUGRSUZ_I02378 [Eucalyptus grandis]
CDL15_Pgr013300	550.699	1.66567	0.00302466	0.00230655	MTKT01003779.1	1288572	1291043	-	2472	CDL15_Pgr013300	GO:0005618;GO:0008236	-	virNOG08612	O	sp|Q9ZUF6|SBT18_ARATH Subtilisin-like protease SBT1.8 OS=Arabidopsis thaliana GN=SBT1.8 PE=1 SV=1	gi|702309071|ref|XP_010050438.1| PREDICTED: subtilisin-like protease [Eucalyptus grandis] gi|629114713|gb|KCW79388.1| hypothetical protein EUGRSUZ_C00800 [Eucalyptus grandis]
CDL15_Pgr027339	3696.12	8.91932	0.00241316	0.0030612	MTKT01004624.1	215559	220923	+	5365	CDL15_Pgr027339	GO:0005525;GO:0003924	-	COG0699;virNOG06206;virNOG32350	RU	sp|Q39828|SDL5A_SOYBN Dynamin-related protein 5A OS=Glycine max PE=2 SV=1	gi|702333656|ref|XP_010055016.1| PREDICTED: dynamin-related protein 5A-like [Eucalyptus grandis] gi|629106353|gb|KCW71499.1| hypothetical protein EUGRSUZ_E00053 [Eucalyptus grandis]
CDL15_Pgr025279	1937.74	135.894	0.07013	0.0428082	MTKT01004939.1	2682468	2684842	+	2375	CDL15_Pgr025279	GO:0043562;GO:0045859;GO:0009744;GO:0016301;GO:0019887	K07199	virNOG07791	G	sp|Q84VQ1|KINB1_ARATH SNF1-related protein kinase regulatory subunit beta-1 OS=Arabidopsis thaliana GN=KINB1 PE=1 SV=1	gi|225435969|ref|XP_002270683.1| PREDICTED: SNF1-related protein kinase regulatory subunit beta-1 [Vitis vinifera] gi|296083943|emb|CBI24331.3| unnamed protein product [Vitis vinifera]
CDL15_Pgr016344	1063.48	34.5832	0.0325189	0.0485432	MTKT01005171.1	767955	770088	-	2134	CDL15_Pgr016344	-	-	-	-	-	-
CDL15_Pgr006305	7129.89	12.9169	0.00181165	0.00184214	MTKT01004892.1	40013	40249	+	237	CDL15_Pgr006305	-	-	virNOG38615	R	sp|O24172|ALL6_OLEEU Major pollen allergen Ole e 6 OS=Olea europaea GN=OLE6 PE=1 SV=1	gi|629092825|gb|KCW58820.1| hypothetical protein EUGRSUZ_H01456 [Eucalyptus grandis]
CDL15_Pgr006002	48916.6	1677.84	0.0343001	0.0441866	MTKT01005880.1	215363	219143	-	3781	CDL15_Pgr006002	GO:0016021;GO:0006012;GO:0003978	K12448	virNOG08786	M	sp|Q9SA77|ARAE1_ARATH UDP-arabinose 4-epimerase 1 OS=Arabidopsis thaliana GN=MUR4 PE=1 SV=1	gi|645238468|ref|XP_008225692.1| PREDICTED: UDP-arabinose 4-epimerase 1 [Prunus mume]
CDL15_Pgr024362	15326.5	31.8274	0.00207663	0.00179609	MTKT01000666.1	2487259	2487849	-	591	CDL15_Pgr024362	GO:0020037;GO:0055114;GO:0006979;GO:0046872;GO:0098869;GO:0004601;GO:0016021;GO:0005576;GO:0042744	-	virNOG02997;virNOG06365	G	sp|O48677|PER6_ARATH Peroxidase 6 OS=Arabidopsis thaliana GN=PER6 PE=2 SV=1	gi|702286702|ref|XP_010046652.1| PREDICTED: peroxidase 31-like [Eucalyptus grandis] gi|629122271|gb|KCW86761.1| hypothetical protein EUGRSUZ_B03369 [Eucalyptus grandis]
CDL15_Pgr018179	1012.46	10.3084	0.0101815	0.0239313	MTKT01004293.1	4479116	4483643	-	4528	CDL15_Pgr018179	-	K10750	virNOG06211	B	sp|Q9SXY0|FAS1_ARATH Chromatin assembly factor 1 subunit FAS1 OS=Arabidopsis thaliana GN=FAS1 PE=1 SV=1	gi|731436951|ref|XP_010647125.1| PREDICTED: chromatin assembly factor 1 subunit FAS1 [Vitis vinifera]
CDL15_Pgr018328	14911.2	333.404	0.0223593	0.0340186	MTKT01004293.1	5505930	5511075	+	5146	CDL15_Pgr018328	GO:0007018;GO:0005874;GO:0005524;GO:0003777;GO:0008017	K10406	virNOG04227	Z	sp|F4IL57|KN14I_ARATH Kinesin-like protein KIN-14I OS=Arabidopsis thaliana GN=KIN14I PE=2 SV=1	gi|629094542|gb|KCW60537.1| hypothetical protein EUGRSUZ_H03277 [Eucalyptus grandis]
CDL15_Pgr006026	261.452	0.25489	0.000974905	0.000489923	MTKT01005880.1	553542	555143	+	1602	CDL15_Pgr006026	GO:0016491	-	virNOG08751;virNOG12578;virNOG13105	R	sp|F4HV09|BBE14_ARATH Berberine bridge enzyme-like 14 OS=Arabidopsis thaliana GN=At1g34575 PE=3 SV=1	gi|255564317|ref|XP_002523155.1| PREDICTED: flavin-dependent oxidoreductase FOX2 [Ricinus communis] gi|223537562|gb|EEF39186.1| Reticuline oxidase precursor, putative [Ricinus communis]
CDL15_Pgr010486	49442.6	126.038	0.00254919	0.00067564	MTKT01000670.1	267089	270286	-	3198	CDL15_Pgr010486	GO:0055085;GO:0016021;GO:0022891	-	virNOG02802;NOG00192	RG	sp|Q8VZ80|PLT5_ARATH Polyol transporter 5 OS=Arabidopsis thaliana GN=PLT5 PE=1 SV=2	gi|657990297|ref|XP_008387370.1| PREDICTED: putative polyol transporter 1 [Malus domestica]
CDL15_Pgr019707	645.87	19.2918	0.0298695	0.0199321	MTKT01002229.1	1626749	1628827	+	2079	CDL15_Pgr019707	-	K19042	virNOG21132	O	sp|Q9LDD1|BRG3_ARATH Probable BOI-related E3 ubiquitin-protein ligase 3 OS=Arabidopsis thaliana GN=BRG3 PE=1 SV=1	gi|590684329|ref|XP_007041821.1| SBP family protein, putative [Theobroma cacao] gi|508705756|gb|EOX97652.1| SBP family protein, putative [Theobroma cacao]
CDL15_Pgr007353	19.6265	0	0	0.00446918	MTKT01002214.1	5712182	5714432	-	2251	CDL15_Pgr007353	GO:0016021;GO:0016788	-	virNOG05265	R	sp|Q8VY93|GDL66_ARATH GDSL esterase/lipase At4g26790 OS=Arabidopsis thaliana GN=At4g26790 PE=2 SV=1	gi|1035925626|gb|OAY55214.1| hypothetical protein MANES_03G136900 [Manihot esculenta]
CDL15_Pgr022113	35085.2	79.0159	0.00225211	0.00203285	MTKT01006103.1	1207824	1211401	+	3578	CDL15_Pgr022113	-	-	virNOG02882	T	sp|Q9FKG5|PUB51_ARATH U-box domain-containing protein 51 OS=Arabidopsis thaliana GN=PUB51 PE=2 SV=2	gi|702308920|ref|XP_010050404.1| PREDICTED: U-box domain-containing protein 52-like [Eucalyptus grandis]
CDL15_Pgr016739	38.5371	0	0	0.0491541	MTKT01002534.1	84055	86305	+	2251	CDL15_Pgr016739	-	-	-	-	-	-
CDL15_Pgr010171	15.2263	0	0	0.0133647	MTKT01001159.1	32266	36624	+	4359	CDL15_Pgr010171	-	-	virNOG04204;NOG122558	T	sp|Q9FF31|LRL21_ARATH LEAF RUST 10 DISEASE-RESISTANCE LOCUS RECEPTOR-LIKE PROTEIN KINASE-like 2.1 OS=Arabidopsis thaliana GN=LRK10L-2.1 PE=3 SV=1	gi|645269964|ref|XP_008240239.1| PREDICTED: LEAF RUST 10 DISEASE-RESISTANCE LOCUS RECEPTOR-LIKE PROTEIN KINASE-like 2.1 [Prunus mume]
CDL15_Pgr024905	11.1486	0	0	0.01033	MTKT01004939.1	131686	132278	-	593	CDL15_Pgr024905	-	-	-	-	-	-
CDL15_Pgr026128	3318.66	7.15351	0.00215554	0.00527372	MTKT01004810.1	5319353	5321760	+	2408	CDL15_Pgr026128	GO:0016020;GO:0022857;GO:0016491;GO:0044765	-	virNOG03715	R	sp|Q9LT15|STP10_ARATH Sugar transport protein 10 OS=Arabidopsis thaliana GN=STP10 PE=2 SV=1	gi|590689543|ref|XP_007043258.1| Major facilitator superfamily protein [Theobroma cacao] gi|508707193|gb|EOX99089.1| Major facilitator superfamily protein [Theobroma cacao]
CDL15_Pgr027084	27.898	0	0	0.0023399	MTKT01001633.1	380154	382529	-	2376	CDL15_Pgr027084	-	-	virNOG07082	R	sp|Q9C7N5|GDL14_ARATH GDSL esterase/lipase At1g29660 OS=Arabidopsis thaliana GN=At1g29660 PE=1 SV=1	gi|702289201|ref|XP_010046960.1| PREDICTED: GDSL esterase/lipase At5g45670-like [Eucalyptus grandis] gi|629114004|gb|KCW78679.1| hypothetical protein EUGRSUZ_C00136 [Eucalyptus grandis]
CDL15_Pgr002501	567.262	1.68659	0.00297322	0.000168681	MTKT01000790.1	1590024	1590569	-	546	CDL15_Pgr002501	-	-	virNOG27047	R	sp|P0C8Y8|2SS2_BEREX 2S sulfur-rich seed storage protein 2 OS=Bertholletia excelsa GN=BE2S2 PE=3 SV=1	gi|698524553|ref|XP_009759083.1| PREDICTED: 2S sulfur-rich seed storage protein 2-like [Nicotiana sylvestris] gi|1025269968|ref|XP_016493373.1| PREDICTED: 2S sulfur-rich seed storage protein 2-like [Nicotiana tabacum]
CDL15_Pgr010169	121.203	0	0	0.00284969	MTKT01001159.1	26565	27494	+	930	CDL15_Pgr010169	GO:0016310;GO:0000166;GO:0004672	-	virNOG04204;virNOG15629	T	sp|Q9FF31|LRL21_ARATH LEAF RUST 10 DISEASE-RESISTANCE LOCUS RECEPTOR-LIKE PROTEIN KINASE-like 2.1 OS=Arabidopsis thaliana GN=LRK10L-2.1 PE=3 SV=1	gi|658051980|ref|XP_008361720.1| PREDICTED: probable receptor-like protein kinase At1g67000 isoform X1 [Malus domestica]
CDL15_Pgr024627	8.8537	0	0	0.0238379	MTKT01006212.1	30601	31446	+	846	CDL15_Pgr024627	GO:0006413;GO:0003743	-	virNOG11897	J	sp|Q9ZVD5|AGO4_ARATH Protein argonaute 4 OS=Arabidopsis thaliana GN=AGO4 PE=1 SV=2	gi|255573685|ref|XP_002527764.1| PREDICTED: protein argonaute 4 [Ricinus communis] gi|1000949201|ref|XP_015580017.1| PREDICTED: protein argonaute 4 [Ricinus communis] gi|223532851|gb|EEF34625.1| eukaryotic translation initiation factor 2c, putative [Ricinus communis]
CDL15_Pgr010383	562.651	12.1155	0.0215328	0.00719036	MTKT01005538.1	884376	902615	-	18240	CDL15_Pgr010383	-	-	virNOG02969;virNOG00041	CG	sp|U3UA11|UGT7_CATRO UDP-glucose iridoid glucosyltransferase OS=Catharanthus roseus GN=UGT76A2 PE=1 SV=1	gi|702271176|ref|XP_010043472.1| PREDICTED: UDP-glucose iridoid glucosyltransferase-like [Eucalyptus grandis] gi|629120999|gb|KCW85489.1| hypothetical protein EUGRSUZ_B02291 [Eucalyptus grandis]
CDL15_Pgr024451	10114.6	20.4226	0.00201913	0.00226985	MTKT01000666.1	3139753	3140019	-	267	CDL15_Pgr024451	-	-	-	-	-	-
CDL15_Pgr004553	6242.65	233.721	0.0374395	0.0404744	MTKT01003433.1	415663	417609	+	1947	CDL15_Pgr004553	-	-	virNOG20811	S	-	gi|1000952082|ref|XP_015579030.1| PREDICTED: LOW QUALITY PROTEIN: uncharacterized protein LOC8258243 [Ricinus communis]
CDL15_Pgr004572	21.6026	0	0	0.0255784	MTKT01003433.1	582567	582890	+	324	CDL15_Pgr004572	-	-	-	-	-	-
CDL15_Pgr020292	26.4783	0	0	0.00600519	MTKT01006319.1	5867225	5868163	+	939	CDL15_Pgr020292	-	-	-	-	-	-
CDL15_Pgr007144	74.95	5.05839	0.0674902	0.0423731	MTKT01002214.1	4242439	4243590	+	1152	CDL15_Pgr007144	-	-	virNOG06168	K	sp|Q7XQN1|MYB80_ORYSJ Transcription factor MYB80 OS=Oryza sativa subsp. japonica GN=MYB80 PE=2 SV=2	gi|225462046|ref|XP_002268897.1| PREDICTED: transcription repressor MYB4 [Vitis vinifera]
CDL15_Pgr016113	42420.8	200.362	0.0047232	0.00708287	MTKT01002495.1	434376	439461	+	5086	CDL15_Pgr016113	GO:0006694;GO:0008168;GO:0032259	K00559	virNOG04259	H	sp|Q9LM02|SMT1_ARATH Cycloartenol-C-24-methyltransferase OS=Arabidopsis thaliana GN=SMT1 PE=1 SV=1	gi|1009147113|ref|XP_015891238.1| PREDICTED: cycloartenol-C-24-methyltransferase [Ziziphus jujuba] gi|1009147115|ref|XP_015891239.1| PREDICTED: cycloartenol-C-24-methyltransferase [Ziziphus jujuba] gi|1009159498|ref|XP_015897846.1| PREDICTED: cycloartenol-C-24-methyltransferase [Ziziphus jujuba]
CDL15_Pgr011974	216.341	2.43174	0.0112403	0.028353	MTKT01004619.1	1026161	1030657	+	4497	CDL15_Pgr011974	-	-	virNOG05729	S	sp|F4JUQ2|KCAI_ARATH KIN14B-interacting protein At4g14310 OS=Arabidopsis thaliana GN=At4g14310 PE=1 SV=1	gi|629094310|gb|KCW60305.1| hypothetical protein EUGRSUZ_H03018 [Eucalyptus grandis]
CDL15_Pgr026096	92.9608	0	0	0.0191703	MTKT01004810.1	5015320	5018113	-	2794	CDL15_Pgr026096	GO:0007264;GO:0005507;GO:0005622;GO:0005525;GO:0055114;GO:0016491	-	virNOG16343	Q	sp|Q9SU40|SKU5_ARATH Monocopper oxidase-like protein SKU5 OS=Arabidopsis thaliana GN=SKU5 PE=1 SV=1	gi|147775956|emb|CAN69084.1| hypothetical protein VITISV_028171 [Vitis vinifera]
CDL15_Pgr027092	13.9974	0	0	0.0407293	MTKT01001633.1	482832	485186	-	2355	CDL15_Pgr027092	-	-	virNOG29194;virNOG27530	R	sp|Q9FK75|GDL82_ARATH GDSL esterase/lipase At5g45670 OS=Arabidopsis thaliana GN=At5g45670 PE=2 SV=1	gi|702289201|ref|XP_010046960.1| PREDICTED: GDSL esterase/lipase At5g45670-like [Eucalyptus grandis] gi|629114004|gb|KCW78679.1| hypothetical protein EUGRSUZ_C00136 [Eucalyptus grandis]
CDL15_Pgr009312	12199.2	29.1825	0.00239217	0.000926016	MTKT01001802.1	216174	216916	+	743	CDL15_Pgr009312	GO:0009733	K14488	virNOG19843	S	sp|P32295|ARG7_VIGRR Indole-3-acetic acid-induced protein ARG7 OS=Vigna radiata var. radiata GN=ARG7 PE=2 SV=1	gi|702303355|ref|XP_010049360.1| PREDICTED: uncharacterized protein LOC104438001 [Eucalyptus grandis] gi|629117233|gb|KCW81908.1| hypothetical protein EUGRSUZ_C03286 [Eucalyptus grandis] gi|629117234|gb|KCW81909.1| hypothetical protein EUGRSUZ_C03286 [Eucalyptus grandis]
CDL15_Pgr017879	867.665	2.3924	0.00275729	0.0220704	MTKT01004293.1	1741141	1746444	-	5304	CDL15_Pgr017879	-	-	virNOG08221	R	sp|F4JP36|HAP2_ARATH Protein HAPLESS 2 OS=Arabidopsis thaliana GN=HAP2 PE=2 SV=1	gi|702324566|ref|XP_010053330.1| PREDICTED: protein HAPLESS 2 [Eucalyptus grandis]
CDL15_Pgr028430	3186.6	9.26982	0.002909	0.00135209	MTKT01005384.1	1186035	1189686	-	3652	CDL15_Pgr028430	GO:0016021;GO:0016740	-	virNOG00113	S	sp|Q3UDW8|HGNAT_MOUSE Heparan-alpha-glucosaminide N-acetyltransferase OS=Mus musculus GN=Hgsnat PE=1 SV=2	gi|719979176|ref|XP_010249387.1| PREDICTED: heparan-alpha-glucosaminide N-acetyltransferase [Nelumbo nucifera]
CDL15_Pgr011523	1437.47	22.6822	0.0157793	0.0422672	MTKT01005817.1	266886	268264	+	1379	CDL15_Pgr011523	GO:0016787	-	virNOG16435	L	sp|Q9CAF2|NUD26_ARATH Nudix hydrolase 26, chloroplastic OS=Arabidopsis thaliana GN=NUDT26 PE=1 SV=1	gi|729351581|ref|XP_010543623.1| PREDICTED: nudix hydrolase 26, chloroplastic [Tarenaya hassleriana]
CDL15_Pgr018507	24702.4	1352.8	0.0547642	0.0486009	MTKT01002507.1	1311557	1314674	-	3118	CDL15_Pgr018507	GO:0016021	-	COG0451;virNOG00500	MG	sp|Q8S8T4|UXS4_ARATH UDP-glucuronic acid decarboxylase 4 OS=Arabidopsis thaliana GN=UXS4 PE=2 SV=1	gi|823148304|ref|XP_012474061.1| PREDICTED: UDP-glucuronic acid decarboxylase 2-like [Gossypium raimondii] gi|763755953|gb|KJB23284.1| hypothetical protein B456_004G090000 [Gossypium raimondii]
CDL15_Pgr007007	1204.25	10.8622	0.00901991	0.00553247	MTKT01002214.1	3263517	3265217	-	1701	CDL15_Pgr007007	-	-	virNOG07584	TU	sp|Q8L936|CAP16_ARATH Putative clathrin assembly protein At4g40080 OS=Arabidopsis thaliana GN=At4g40080 PE=2 SV=2	gi|702281308|ref|XP_010045475.1| PREDICTED: putative clathrin assembly protein At4g40080 [Eucalyptus grandis] gi|629118603|gb|KCW83093.1| hypothetical protein EUGRSUZ_B00050 [Eucalyptus grandis]
CDL15_Pgr021497	22.3106	0.235084	0.0105369	0.0326214	MTKT01001084.1	654081	660360	+	6280	CDL15_Pgr021497	GO:0043231;GO:0005524;GO:0051453;GO:0006754;GO:0046872;GO:1902600;GO:0005887;GO:0008553	K01535	virNOG01077;COG0474	P	sp|Q9LY32|PMA7_ARATH ATPase 7, plasma membrane-type OS=Arabidopsis thaliana GN=AHA7 PE=3 SV=1	gi|702325713|ref|XP_010053511.1| PREDICTED: ATPase 11, plasma membrane-type-like [Eucalyptus grandis] gi|629112863|gb|KCW77823.1| hypothetical protein EUGRSUZ_D02110 [Eucalyptus grandis]
CDL15_Pgr017192	48.373	0	0	0.0391924	MTKT01005569.1	1546918	1547489	-	572	CDL15_Pgr017192	-	-	COG0443;KOG0101	O	sp|Q01877|HSP71_PUCGR Heat shock protein HSS1 OS=Puccinia graminis GN=HSS1 PE=3 SV=1	gi|870869172|gb|KMT19958.1| hypothetical protein BVRB_1g010020 [Beta vulgaris subsp. vulgaris]
CDL15_Pgr018116	3516.84	61.9861	0.0176255	0.0237954	MTKT01004293.1	3903216	3903545	-	330	CDL15_Pgr018116	-	-	virNOG27155;virNOG26957	SR	-	gi|747048761|ref|XP_011070402.1| PREDICTED: uncharacterized protein LOC105156067 [Sesamum indicum]
CDL15_Pgr006565	4766.75	10.4263	0.00218729	0.00297207	MTKT01000553.1	1853484	1854314	-	831	CDL15_Pgr006565	-	-	virNOG16407;virNOG23556;virNOG23185	S	sp|Q9ZVD2|NHL13_ARATH NDR1/HIN1-like protein 13 OS=Arabidopsis thaliana GN=NHL13 PE=2 SV=1	gi|702386443|ref|XP_010064764.1| PREDICTED: uncharacterized protein LOC104451904 [Eucalyptus grandis] gi|629103369|gb|KCW68838.1| hypothetical protein EUGRSUZ_F02438 [Eucalyptus grandis]
CDL15_Pgr007982	44.5035	0	0	0.00105841	MTKT01001824.1	32309	34331	-	2023	CDL15_Pgr007982	-	-	virNOG28405;virNOG01990	R	-	gi|590619816|ref|XP_007024386.1| Uncharacterized protein TCM_028964 [Theobroma cacao] gi|508779752|gb|EOY27008.1| Uncharacterized protein TCM_028964 [Theobroma cacao]
CDL15_Pgr027729	36184.6	74.8662	0.00206901	0.00167348	MTKT01001287.1	2051029	2051537	-	509	CDL15_Pgr027729	-	-	-	-	-	-
CDL15_Pgr012973	2416.11	7.64209	0.00316297	0.00550527	MTKT01001932.1	3366509	3367514	-	1006	CDL15_Pgr012973	GO:0016021	-	virNOG01843;virNOG23667	SR	sp|Q1G3K8|RIC7_ARATH CRIB domain-containing protein RIC7 OS=Arabidopsis thaliana GN=RIC7 PE=1 SV=1	gi|629111973|gb|KCW76933.1| hypothetical protein EUGRSUZ_D01296 [Eucalyptus grandis]
CDL15_Pgr025498	38.7161	0	0	0.0203091	MTKT01004810.1	21630	23898	+	2269	CDL15_Pgr025498	-	-	virNOG02551	S	-	gi|702503370|ref|XP_010039040.1| PREDICTED: uncharacterized protein LOC104427681 [Eucalyptus grandis]
CDL15_Pgr017791	841.081	3.05749	0.00363519	0.00876014	MTKT01004293.1	923241	926637	-	3397	CDL15_Pgr017791	GO:0090332;GO:0019903;GO:0010193;GO:0019901;GO:0016021;GO:0005886;GO:1903959;GO:0010037;GO:0015711;GO:0008308;GO:0009270;GO:0006873;GO:0050891;GO:1902456;GO:0009737;GO:0015698	-	virNOG08691	P	sp|Q9LD83|SLAC1_ARATH Guard cell S-type anion channel SLAC1 OS=Arabidopsis thaliana GN=SLAC1 PE=1 SV=1	gi|225426682|ref|XP_002275215.1| PREDICTED: guard cell S-type anion channel SLAC1 [Vitis vinifera]
CDL15_Pgr005682	362.337	5.11725	0.0141229	0.0392827	MTKT01004399.1	776364	778978	+	2615	CDL15_Pgr005682	GO:0016310;GO:0005524;GO:0004849;GO:0044206;GO:0016757;GO:0005829;GO:0006206;GO:0044211	K00876	virNOG15392	F	sp|Q9LTY6|UKL5_ARATH Uridine kinase-like protein 5 OS=Arabidopsis thaliana GN=UKL5 PE=2 SV=1	gi|702465080|ref|XP_010029087.1| PREDICTED: uridine kinase-like protein 5 [Eucalyptus grandis]
CDL15_Pgr010349	2902.17	13.6846	0.0047153	0.00310973	MTKT01005538.1	670879	672684	-	1806	CDL15_Pgr010349	GO:0042819;GO:0042823;GO:0003824	K06215	virNOG06486	H	sp|Q39963|PDX1_HEVBR Probable pyridoxal 5&apos;-phosphate synthase subunit PDX1 OS=Hevea brasiliensis GN=PDX1 PE=2 SV=1	gi|702270984|ref|XP_010043429.1| PREDICTED: pyridoxal biosynthesis protein PDX1.3-like [Eucalyptus grandis] gi|629120947|gb|KCW85437.1| hypothetical protein EUGRSUZ_B02251 [Eucalyptus grandis]
CDL15_Pgr001422	42.8446	0	0	0.013064	MTKT01003953.1	3232246	3233076	-	831	CDL15_Pgr001422	GO:0071554;GO:0005576;GO:0006073;GO:0016740;GO:0071840;GO:0016798	-	NOG129657;COG2273;virNOG39332	SRG	sp|P35694|XTH2_SOYBN Xyloglucan endotransglucosylase/hydrolase 2 OS=Glycine max PE=2 SV=1	gi|629125280|gb|KCW89705.1| hypothetical protein EUGRSUZ_A01967 [Eucalyptus grandis]
CDL15_Pgr001840	147.125	9.05686	0.0615591	0.0426165	MTKT01002011.1	2057258	2057512	+	255	CDL15_Pgr001840	-	-	-	-	-	gi|641841030|gb|KDO59945.1| hypothetical protein CISIN_1g027605mg [Citrus sinensis]
CDL15_Pgr028664	4214.33	9.52666	0.00226054	0.00375338	MTKT01005739.1	1841739	1850969	+	9231	CDL15_Pgr028664	GO:0006904	K15292	virNOG17171	U	sp|Q9C5P7|SEC1A_ARATH Protein transport Sec1a OS=Arabidopsis thaliana GN=SEC1A PE=2 SV=3	gi|702340816|ref|XP_010056311.1| PREDICTED: protein transport Sec1a [Eucalyptus grandis] gi|629107831|gb|KCW72977.1| hypothetical protein EUGRSUZ_E01424 [Eucalyptus grandis]
CDL15_Pgr019098	3738.92	11.916	0.00318701	0.00203388	MTKT01001276.1	939591	943231	-	3641	CDL15_Pgr019098	GO:0009846;GO:0016324;GO:0005524;GO:0010118;GO:0009860;GO:0046854;GO:0005829;GO:0009827;GO:0007164;GO:0006897;GO:0090406;GO:0016308	K00889	virNOG01827	T	sp|Q9M1K2|PI5K4_ARATH Phosphatidylinositol 4-phosphate 5-kinase 4 OS=Arabidopsis thaliana GN=PIP5K4 PE=4 SV=1	gi|702247069|ref|XP_010056101.1| PREDICTED: phosphatidylinositol 4-phosphate 5-kinase 4-like [Eucalyptus grandis] gi|629125619|gb|KCW90044.1| hypothetical protein EUGRSUZ_A02248 [Eucalyptus grandis]
CDL15_Pgr020075	83.1938	4.52963	0.0544468	0.0229677	MTKT01006319.1	2098249	2100547	-	2299	CDL15_Pgr020075	-	-	virNOG13292;virNOG34002;virNOG03571	S	-	gi|747080463|ref|XP_011087483.1| PREDICTED: uncharacterized protein LOC105168950 isoform X2 [Sesamum indicum]
CDL15_Pgr016271	23.6651	0	0	0.0151612	MTKT01002495.1	1531036	1531906	+	871	CDL15_Pgr016271	-	-	virNOG11766	R	sp|Q9FSG7|TP1A_MALDO Thaumatin-like protein 1a OS=Malus domestica GN=TL1 PE=1 SV=1	gi|657944653|ref|XP_008375859.1| PREDICTED: thaumatin-like protein 1b [Malus domestica]
CDL15_Pgr011847	199.481	1.19578	0.00599448	0.00255064	MTKT01001935.1	1603935	1604882	+	948	CDL15_Pgr011847	GO:0003824	-	virNOG12500	R	sp|J3SEZ3|PDE1_CROAD Venom phosphodiesterase 1 OS=Crotalus adamanteus PE=1 SV=2	gi|641838808|gb|KDO57746.1| hypothetical protein CISIN_1g046091mg, partial [Citrus sinensis]
CDL15_Pgr012259	5468.39	446.304	0.0816153	0.0499615	MTKT01003261.1	169492	173647	-	4156	CDL15_Pgr012259	GO:0004674;GO:0007165;GO:0005524;GO:0016021;GO:0006468	-	virNOG10135	T	sp|Q9SN43|CIPKC_ARATH CBL-interacting serine/threonine-protein kinase 12 OS=Arabidopsis thaliana GN=CIPK12 PE=1 SV=1	gi|590623548|ref|XP_007025352.1| CBL-interacting protein kinase 12 isoform 1 [Theobroma cacao] gi|590623552|ref|XP_007025353.1| CBL-interacting protein kinase 12 isoform 1 [Theobroma cacao] gi|508780718|gb|EOY27974.1| CBL-interacting protein kinase 12 isoform 1 [Theobroma cacao] gi|508780719|gb|EOY27975.1| CBL-interacting protein kinase 12 isoform 1 [Theobroma cacao]
CDL15_Pgr026725	35.0399	2.64646	0.0755269	0.0393178	MTKT01003950.1	1836350	1837435	-	1086	CDL15_Pgr026725	-	-	virNOG16196;virNOG13414	SR	sp|Q9XIN8|FB119_ARATH F-box protein At2g27310 OS=Arabidopsis thaliana GN=At2g27310 PE=2 SV=1	gi|764544672|ref|XP_004293121.2| PREDICTED: F-box protein At2g27310-like [Fragaria vesca subsp. vesca]
CDL15_Pgr002388	1815.24	40.3083	0.0222054	0.0292528	MTKT01000790.1	842390	846238	-	3849	CDL15_Pgr002388	GO:0055085;GO:0005509;GO:0016021	-	virNOG15922	P	sp|Q8L636|NCL_ARATH Sodium/calcium exchanger NCL OS=Arabidopsis thaliana GN=NCL PE=2 SV=1	gi|702365412|ref|XP_010060650.1| PREDICTED: uncharacterized protein LOC104448506 [Eucalyptus grandis] gi|629101966|gb|KCW67435.1| hypothetical protein EUGRSUZ_F01191 [Eucalyptus grandis]
CDL15_Pgr018068	162.361	0.235362	0.00144962	0.00644476	MTKT01004293.1	3495548	3497133	-	1586	CDL15_Pgr018068	-	K09422	virNOG18486;virNOG19543	K	sp|Q9FJ07|MY111_ARATH Transcription factor MYB111 OS=Arabidopsis thaliana GN=MYB111 PE=1 SV=1	gi|290579513|gb|ADD51352.1| TT2 like MYB transcriptoin factor [Theobroma cacao]
CDL15_Pgr000363	10.6411	0	0	0.012152	MTKT01000801.1	545180	545777	+	598	CDL15_Pgr000363	-	-	-	-	-	gi|764547415|ref|XP_011459661.1| PREDICTED: uncharacterized protein LOC105350023 [Fragaria vesca subsp. vesca]
CDL15_Pgr006156	2692.49	6.17189	0.00229226	0.00102657	MTKT01005880.1	2301815	2305783	-	3969	CDL15_Pgr006156	-	-	-	-	-	-
CDL15_Pgr010238	54.361	0	0	0.00367413	MTKT01000826.1	877318	878016	+	699	CDL15_Pgr010238	-	-	euNOG43828;euNOG58175;virNOG24599;virNOG25858	SR	sp|F4JLS0|SPH1_ARATH S-protein homolog 1 OS=Arabidopsis thaliana GN=SPH1 PE=2 SV=1	gi|645241549|ref|XP_008227128.1| PREDICTED: uncharacterized protein LOC103326668 [Prunus mume]
CDL15_Pgr004373	9.32214	0	0	0.0176318	MTKT01001810.1	3913414	3915520	+	2107	CDL15_Pgr004373	GO:0016884	K01426	virNOG04867	J	sp|Q9URY4|YI01_SCHPO Putative amidase C869.01 OS=Schizosaccharomyces pombe (strain 972 / ATCC 24843) GN=SPAC869.01 PE=3 SV=1	gi|595796495|ref|XP_007201157.1| hypothetical protein PRUPE_ppa004274mg [Prunus persica] gi|462396557|gb|EMJ02356.1| hypothetical protein PRUPE_ppa004274mg [Prunus persica]
CDL15_Pgr020058	7061.38	11.6996	0.00165685	0.00342067	MTKT01006319.1	1936631	1937205	-	575	CDL15_Pgr020058	-	-	-	-	-	-
CDL15_Pgr024974	6974.73	15.0326	0.0021553	0.00219867	MTKT01004939.1	704757	706099	-	1343	CDL15_Pgr024974	-	-	virNOG20656	S	-	gi|1035928260|gb|OAY57847.1| hypothetical protein MANES_02G129500 [Manihot esculenta]
CDL15_Pgr023968	1290.95	6.74304	0.0052233	0.0373216	MTKT01003206.1	214926	222125	+	7200	CDL15_Pgr023968	GO:0006013;GO:0046872;GO:0006517;GO:0004559	-	KOG1959;virNOG07610	G	sp|Q8LPJ3|MANA2_ARATH Probable alpha-mannosidase At5g13980 OS=Arabidopsis thaliana GN=At5g13980 PE=2 SV=1	gi|595852956|ref|XP_007210406.1| hypothetical protein PRUPE_ppa000755mg [Prunus persica] gi|462406141|gb|EMJ11605.1| hypothetical protein PRUPE_ppa000755mg [Prunus persica]
CDL15_Pgr008910	590.984	0.470447	0.00079604	0.00260998	MTKT01005615.1	1380420	1382256	+	1837	CDL15_Pgr008910	-	-	virNOG20353	S	-	gi|255540949|ref|XP_002511539.1| PREDICTED: uncharacterized protein LOC8277381 [Ricinus communis] gi|223550654|gb|EEF52141.1| conserved hypothetical protein [Ricinus communis]
CDL15_Pgr020361	23.4727	1.70529	0.0726497	0.0448745	MTKT01005809.1	411660	413522	+	1863	CDL15_Pgr020361	GO:0015250;GO:0006833;GO:0005887;GO:0015254;GO:0034220;GO:0009992;GO:0015793	-	virNOG10110	G	sp|P49173|NIP1_NICAL Probable aquaporin NIP-type OS=Nicotiana alata PE=2 SV=1	gi|702374369|ref|XP_010062240.1| PREDICTED: probable aquaporin NIP-type [Eucalyptus grandis]
CDL15_Pgr026337	149.888	5.9767	0.0398744	0.044866	MTKT01002970.1	34675	35031	-	357	CDL15_Pgr026337	-	-	-	-	-	gi|1029110650|ref|XP_016727531.1| PREDICTED: uncharacterized protein LOC107938802 [Gossypium hirsutum]
CDL15_Pgr024307	117.42	0	0	0.0132998	MTKT01000666.1	1952253	1955127	+	2875	CDL15_Pgr024307	GO:0044765	-	virNOG08701;COG0475	P	sp|Q9SIT5|CHX15_ARATH Cation/H(+) antiporter 15 OS=Arabidopsis thaliana GN=CHX15 PE=2 SV=1	gi|702431272|ref|XP_010068921.1| PREDICTED: cation/H(+) antiporter 15-like [Eucalyptus grandis]
CDL15_Pgr014084	3196.67	25.1265	0.00786022	0.0135724	MTKT01004864.1	1863887	1866607	+	2721	CDL15_Pgr014084	GO:0016021	-	virNOG04422	S	sp|Q9LVZ7|PDCT1_ARATH Phosphatidylcholine:diacylglycerol cholinephosphotransferase 1 OS=Arabidopsis thaliana GN=ROD1 PE=1 SV=1	gi|356526223|ref|XP_003531718.1| PREDICTED: phosphatidylcholine:diacylglycerol cholinephosphotransferase 1 [Glycine max] gi|734416063|gb|KHN37991.1| hypothetical protein glysoja_007033 [Glycine soja] gi|947095888|gb|KRH44473.1| hypothetical protein GLYMA_08G213100 [Glycine max]
CDL15_Pgr029038	6646.62	225.072	0.0338626	0.0450912	MTKT01001158.1	610335	613943	-	3609	CDL15_Pgr029038	GO:0005094;GO:0050790;GO:0005737	K12462	virNOG04553	T	sp|Q9SFC6|GDIR_ARATH Rho GDP-dissociation inhibitor 1 OS=Arabidopsis thaliana GN=GDI1 PE=1 SV=1	gi|702322210|ref|XP_010052931.1| PREDICTED: rho GDP-dissociation inhibitor 1-like [Eucalyptus grandis] gi|629112108|gb|KCW77068.1| hypothetical protein EUGRSUZ_D01410 [Eucalyptus grandis]
CDL15_Pgr014465	83.3964	3.9011	0.0467779	0.0425888	MTKT01004609.1	1805628	1806740	-	1113	CDL15_Pgr014465	-	-	virNOG02311	T	sp|Q9SA22|P2C06_ARATH Probable protein phosphatase 2C 6 OS=Arabidopsis thaliana GN=At1g16220 PE=2 SV=1	gi|566155424|ref|XP_002300600.2| hypothetical protein POPTR_0001s47730g [Populus trichocarpa] gi|550350107|gb|EEE85405.2| hypothetical protein POPTR_0001s47730g [Populus trichocarpa]
CDL15_Pgr018710	13117.8	42.0396	0.00320477	0.00270366	MTKT01005815.1	338253	338639	-	387	CDL15_Pgr018710	-	-	virNOG26613	S	-	gi|590675606|ref|XP_007039495.1| Uncharacterized protein TCM_015716 [Theobroma cacao] gi|508776740|gb|EOY23996.1| Uncharacterized protein TCM_015716 [Theobroma cacao]
CDL15_Pgr022991	449.941	0.235084	0.000522479	9.62068e-05	MTKT01002440.1	1441783	1443633	+	1851	CDL15_Pgr022991	-	-	virNOG05186	R	sp|A7PZL3|PGLR_VITVI Probable polygalacturonase OS=Vitis vinifera GN=GSVIVT00026920001 PE=1 SV=1	gi|657969794|ref|XP_008376628.1| PREDICTED: probable polygalacturonase [Malus domestica]
CDL15_Pgr026777	54.7903	0	0	0.00263189	MTKT01003950.1	2194173	2194554	-	382	CDL15_Pgr026777	-	-	-	-	-	-
CDL15_Pgr012461	50.9003	0.235084	0.00461853	0.0381278	MTKT01002520.1	781975	784829	+	2855	CDL15_Pgr012461	-	-	virNOG14777;virNOG26890	S	-	gi|802577576|ref|XP_012069071.1| PREDICTED: uncharacterized protein LOC105631532 isoform X3 [Jatropha curcas]
CDL15_Pgr017900	25920.1	53.8777	0.00207861	0.00279132	MTKT01004293.1	1866509	1867784	-	1276	CDL15_Pgr017900	GO:0008270	-	virNOG18924;virNOG01435;NOG129961	SZT	sp|Q7F9R9|PLI2B_ORYSJ LIM domain-containing protein PLIM2b OS=Oryza sativa subsp. japonica GN=PLIM2B PE=1 SV=1	gi|702324341|ref|XP_010053293.1| PREDICTED: pollen-specific protein SF3-like [Eucalyptus grandis] gi|702324348|ref|XP_010053294.1| PREDICTED: pollen-specific protein SF3-like [Eucalyptus grandis] gi|702324355|ref|XP_010053295.1| PREDICTED: pollen-specific protein SF3-like [Eucalyptus grandis]
CDL15_Pgr004246	13125.6	34.217	0.00260688	0.00208673	MTKT01001810.1	2565802	2568139	-	2338	CDL15_Pgr004246	GO:0004674;GO:0005524;GO:0016021;GO:0006468	-	virNOG10062;virNOG01918;virNOG29319;virNOG31869	T	sp|Q9XI96|PERK7_ARATH Proline-rich receptor-like protein kinase PERK7 OS=Arabidopsis thaliana GN=PERK7 PE=2 SV=1	gi|223549375|gb|EEF50863.1| somatic embryogenesis receptor kinase, putative [Ricinus communis]
CDL15_Pgr026397	278.975	1.97971	0.00709636	0.00158982	MTKT01001082.1	669234	673926	-	4693	CDL15_Pgr026397	GO:0003677	-	virNOG04765	K	sp|Q9MAT6|HMG15_ARATH High mobility group B protein 15 OS=Arabidopsis thaliana GN=HMGB15 PE=2 SV=1	gi|702431680|ref|XP_010069027.1| PREDICTED: high mobility group B protein 15 isoform X1 [Eucalyptus grandis] gi|702431684|ref|XP_010069028.1| PREDICTED: high mobility group B protein 15 isoform X1 [Eucalyptus grandis] gi|702431689|ref|XP_010069029.1| PREDICTED: high mobility group B protein 15 isoform X1 [Eucalyptus grandis] gi|702431694|ref|XP_010069030.1| PREDICTED: high mobility group B protei…
CDL15_Pgr007320	377.753	2.66515	0.00705528	0.0282289	MTKT01002214.1	5539612	5543080	-	3469	CDL15_Pgr007320	GO:0003677;GO:0008152;GO:0003824	K09422	virNOG33284;virNOG17054;virNOG02998	K	sp|Q94FL7|MY120_ARATH Transcription factor MYB120 OS=Arabidopsis thaliana GN=MYB120 PE=2 SV=1	gi|702378440|ref|XP_010063022.1| PREDICTED: uncharacterized protein LOC104450247 [Eucalyptus grandis]
CDL15_Pgr006951	7706.05	16.2859	0.00211339	0.000425325	MTKT01002214.1	2881810	2886923	-	5114	CDL15_Pgr006951	-	-	-	-	-	-
CDL15_Pgr027342	1404.02	0.999756	0.000712064	1.83955e-05	MTKT01004624.1	237181	237573	+	393	CDL15_Pgr027342	-	-	virNOG25484;virNOG26220;virNOG34615	SW	sp|O04004|NLTP6_AMBAR Non-specific lipid-transfer protein OS=Ambrosia artemisiifolia PE=1 SV=1	gi|590721283|ref|XP_007051567.1| Bifunctional inhibitor/lipid-transfer protein/seed storage 2S albumin superfamily protein, putative [Theobroma cacao] gi|508703828|gb|EOX95724.1| Bifunctional inhibitor/lipid-transfer protein/seed storage 2S albumin superfamily protein, putative [Theobroma cacao]
CDL15_Pgr021809	46.6658	0	0	0.00168116	MTKT01003240.1	1775110	1780094	-	4985	CDL15_Pgr021809	-	-	virNOG20088	K	sp|Q9LYP5|ARR21_ARATH Putative two-component response regulator ARR21 OS=Arabidopsis thaliana GN=ARR21 PE=2 SV=3	gi|731423613|ref|XP_010662550.1| PREDICTED: two-component response regulator ARR14-like [Vitis vinifera]
CDL15_Pgr014882	396.049	0.960422	0.00242501	0.0140374	MTKT01000548.1	1873728	1876392	+	2665	CDL15_Pgr014882	GO:0016021	-	virNOG05140;NOG23587	RE	sp|Q9FKS8|LHT1_ARATH Lysine histidine transporter 1 OS=Arabidopsis thaliana GN=LHT1 PE=1 SV=1	gi|702497337|ref|XP_010037451.1| PREDICTED: lysine histidine transporter 1-like [Eucalyptus grandis] gi|629082721|gb|KCW49166.1| hypothetical protein EUGRSUZ_K02749 [Eucalyptus grandis]
CDL15_Pgr010236	6797	0.725337	0.000106714	1.40215e-05	MTKT01000826.1	861797	864126	-	2330	CDL15_Pgr010236	GO:0034219;GO:0016021;GO:0051119	K15382	virNOG02611	R	sp|Q9FPN0|NEC1_PETHY Bidirectional sugar transporter NEC1 OS=Petunia hybrida GN=NEC1 PE=2 SV=1	gi|697111502|ref|XP_009609628.1| PREDICTED: bidirectional sugar transporter NEC1-like [Nicotiana tomentosiformis] gi|1025347868|ref|XP_016509924.1| PREDICTED: bidirectional sugar transporter NEC1-like [Nicotiana tabacum]
CDL15_Pgr023255	2415.44	45.3826	0.0187886	0.0333097	MTKT01002440.1	3433246	3436708	+	3463	CDL15_Pgr023255	-	-	virNOG01425;virNOG10042	ZT	sp|O23373|FH3_ARATH Formin-like protein 3 OS=Arabidopsis thaliana GN=FH3 PE=2 SV=3	gi|702244334|ref|XP_010051221.1| PREDICTED: formin-like protein 3 isoform X1 [Eucalyptus grandis] gi|629125011|gb|KCW89436.1| hypothetical protein EUGRSUZ_A01735 [Eucalyptus grandis]
CDL15_Pgr004059	47.6525	0.941449	0.0197565	0.0124937	MTKT01001810.1	650878	651343	+	466	CDL15_Pgr004059	-	-	-	-	-	-
CDL15_Pgr005865	50.619	0.705809	0.0139436	0.0206651	MTKT01004399.1	2259123	2259820	+	698	CDL15_Pgr005865	GO:0016021	-	virNOG21572;virNOG21897	S	sp|Q8L9S1|R18AL_ARATH 60S ribosomal protein L18a-like protein OS=Arabidopsis thaliana GN=At1g29970 PE=2 SV=2	gi|702285324|ref|XP_010046351.1| PREDICTED: 60S ribosomal protein L18a-like protein [Eucalyptus grandis]
CDL15_Pgr006688	611.062	1.6654	0.00272542	0.00369727	MTKT01002214.1	872306	875077	-	2772	CDL15_Pgr006688	GO:0006810;GO:0016021;GO:0005215	K21398	virNOG00762	P	sp|Q9C6B2|NRAM2_ARATH Metal transporter Nramp2 OS=Arabidopsis thaliana GN=NRAMP2 PE=2 SV=1	gi|702371330|ref|XP_010061703.1| PREDICTED: metal transporter Nramp2-like [Eucalyptus grandis] gi|629103208|gb|KCW68677.1| hypothetical protein EUGRSUZ_F02273 [Eucalyptus grandis]
CDL15_Pgr016531	158.802	0.725059	0.00456581	0.02972	MTKT01003957.1	51543	51872	-	330	CDL15_Pgr016531	-	-	-	-	-	-
CDL15_Pgr018518	1569.43	6.25167	0.00398341	0.00278219	MTKT01002507.1	1399491	1401751	-	2261	CDL15_Pgr018518	GO:0008643;GO:0055085;GO:0016021;GO:0022891	-	virNOG03715	R	sp|Q7EZD7|MST3_ORYSJ Sugar transport protein MST3 OS=Oryza sativa subsp. japonica GN=MST3 PE=2 SV=1	gi|1035907856|gb|OAY37453.1| hypothetical protein MANES_11G102900 [Manihot esculenta]
CDL15_Pgr025199	1959.67	18.0559	0.00921375	0.0136618	MTKT01004939.1	2186613	2187625	+	1013	CDL15_Pgr025199	-	-	virNOG23605;virNOG17576	S	-	gi|702474239|ref|XP_010031529.1| PREDICTED: uncharacterized protein LOC104421313 isoform X1 [Eucalyptus grandis]
CDL15_Pgr010941	6877.18	10.2924	0.00149661	0.00017807	MTKT01001090.1	587098	588726	-	1629	CDL15_Pgr010941	-	-	virNOG27230;virNOG25439	S	sp|Q8LFD5|Y4323_ARATH Uncharacterized protein At4g13230 OS=Arabidopsis thaliana GN=At4g13230 PE=2 SV=1	gi|590638631|ref|XP_007029446.1| Late embryogenesis abundant protein family protein, putative [Theobroma cacao] gi|508718051|gb|EOY09948.1| Late embryogenesis abundant protein family protein, putative [Theobroma cacao]
CDL15_Pgr001834	4649.72	7.1139	0.00152996	0.000631102	MTKT01002011.1	2022193	2023416	-	1224	CDL15_Pgr001834	-	-	virNOG05965	S	sp|O22227|MIZ1_ARATH Protein MIZU-KUSSEI 1 OS=Arabidopsis thaliana GN=MIZ1 PE=1 SV=1	gi|702469945|ref|XP_010030390.1| PREDICTED: protein MIZU-KUSSEI 1 [Eucalyptus grandis] gi|629088123|gb|KCW54376.1| hypothetical protein EUGRSUZ_I00327 [Eucalyptus grandis]
CDL15_Pgr010132	328.749	11.7189	0.0356468	0.01927	MTKT01005811.1	103828	106389	-	2562	CDL15_Pgr010132	GO:0008171	-	virNOG01933	R	sp|B0ZB57|OMT3_HUMLU Probable O-methyltransferase 3 OS=Humulus lupulus GN=OMT3 PE=2 SV=1	gi|330375623|gb|AEC13057.1| orcinol O-methyltransferase-like protein [Rosa chinensis]
CDL15_Pgr008904	7612.98	33.0883	0.0043463	0.0068858	MTKT01005615.1	1331701	1333972	-	2272	CDL15_Pgr008904	GO:0008017	K10436	virNOG07702	Z	sp|Q7XJ60|EB1A_ARATH Microtubule-associated protein RP/EB family member 1A OS=Arabidopsis thaliana GN=EB1A PE=1 SV=1	gi|645269028|ref|XP_008239808.1| PREDICTED: microtubule-associated protein RP/EB family member 1A [Prunus mume]
CDL15_Pgr020177	236.496	28.2721	0.119546	0.00517366	MTKT01006319.1	3802609	3803991	-	1383	CDL15_Pgr020177	GO:0016757	K18819	virNOG00448	G	sp|C7G304|GOLS2_SOLLC Galactinol synthase 2 OS=Solanum lycopersicum GN=GOLS2 PE=2 SV=1	gi|743791196|ref|XP_011040723.1| PREDICTED: galactinol synthase 2-like [Populus euphratica]
CDL15_Pgr016621	22709.8	51.9948	0.00228954	0.00234631	MTKT01000799.1	438593	440560	+	1968	CDL15_Pgr016621	GO:0045490;GO:0045330;GO:0005618;GO:0030599;GO:0042545	-	virNOG08181	R	sp|Q9LSP1|PME67_ARATH Probable pectinesterase 67 OS=Arabidopsis thaliana GN=PME67 PE=2 SV=1	gi|1009131986|ref|XP_015883141.1| PREDICTED: probable pectinesterase 67 [Ziziphus jujuba]
CDL15_Pgr021717	2849.76	668.519	0.234588	0.0289647	MTKT01003240.1	1136971	1138478	+	1508	CDL15_Pgr021717	GO:0043169;GO:0004721	K14497	virNOG10628	T	sp|Q5SN75|P2C08_ORYSJ Probable protein phosphatase 2C 8 OS=Oryza sativa subsp. japonica GN=Os01g0656200 PE=2 SV=1	gi|802766831|ref|XP_012090097.1| PREDICTED: probable protein phosphatase 2C 8 [Jatropha curcas] gi|643706026|gb|KDP22158.1| hypothetical protein JCGZ_25989 [Jatropha curcas]
CDL15_Pgr012917	140.756	0.25489	0.00181086	0.0142738	MTKT01001932.1	2676779	2677630	-	852	CDL15_Pgr012917	-	-	-	-	-	-
CDL15_Pgr023593	13356.5	165.796	0.0124132	0.0169179	MTKT01004950.1	1504538	1507928	-	3391	CDL15_Pgr023593	-	K08867	virNOG03227	T	sp|Q6EU49|WNK4_ORYSJ Probable serine/threonine-protein kinase WNK4 OS=Oryza sativa subsp. japonica GN=WNK4 PE=2 SV=1	gi|702327720|ref|XP_010053847.1| PREDICTED: probable serine/threonine-protein kinase WNK4 [Eucalyptus grandis]
CDL15_Pgr002760	19.0854	1.96018	0.102706	0.0463149	MTKT01002492.1	172626	173288	+	663	CDL15_Pgr002760	-	-	-	-	-	-
CDL15_Pgr025907	97848.7	456.876	0.00466921	0.00350994	MTKT01004810.1	3282198	3285224	-	3027	CDL15_Pgr025907	GO:0005524	K10355	virNOG01114	Z	sp|Q05214|ACT1_TOBAC Actin OS=Nicotiana tabacum PE=3 SV=1	gi|702424061|ref|XP_010067406.1| PREDICTED: actin-1-like [Eucalyptus grandis] gi|629099767|gb|KCW65532.1| hypothetical protein EUGRSUZ_G02932 [Eucalyptus grandis]
CDL15_Pgr010985	12.5601	0	0	0.0111886	MTKT01001090.1	966827	967075	+	249	CDL15_Pgr010985	-	-	-	-	-	-
CDL15_Pgr017714	18.1322	0	0	0.0141039	MTKT01004293.1	166276	166515	+	240	CDL15_Pgr017714	-	-	-	-	-	-
CDL15_Pgr012117	663.31	1.19551	0.00180233	0.00113535	MTKT01001111.1	592911	595594	+	2684	CDL15_Pgr012117	GO:0030245;GO:0008810	-	virNOG04379	G	sp|O48766|GUN11_ARATH Endoglucanase 11 OS=Arabidopsis thaliana GN=At2g32990 PE=2 SV=1	gi|590606382|ref|XP_007020721.1| Glycosyl hydrolase 9B8 [Theobroma cacao] gi|508720349|gb|EOY12246.1| Glycosyl hydrolase 9B8 [Theobroma cacao]
CDL15_Pgr026623	186.544	3.64705	0.0195506	0.0367667	MTKT01003950.1	1116423	1119994	-	3572	CDL15_Pgr026623	GO:0003824	K00830	virNOG06662	E	sp|Q56YA5|SGAT_ARATH Serine--glyoxylate aminotransferase OS=Arabidopsis thaliana GN=AGT1 PE=1 SV=2	gi|702279245|ref|XP_010045046.1| PREDICTED: serine--glyoxylate aminotransferase [Eucalyptus grandis] gi|702279251|ref|XP_010045047.1| PREDICTED: serine--glyoxylate aminotransferase [Eucalyptus grandis] gi|629122710|gb|KCW87200.1| hypothetical protein EUGRSUZ_B03720 [Eucalyptus grandis]
CDL15_Pgr017357	21.7753	0.235084	0.0107959	0.0201202	MTKT01000281.1	657553	659045	+	1493	CDL15_Pgr017357	-	-	virNOG21429	K	sp|O81313|IND_ARATH Transcription factor IND OS=Arabidopsis thaliana GN=IND PE=1 SV=3	gi|743827246|ref|XP_011022970.1| PREDICTED: transcription factor HEC3-like [Populus euphratica]
CDL15_Pgr008012	89.5156	0	0	0.0143427	MTKT01006206.1	121976	127035	-	5060	CDL15_Pgr008012	-	-	KOG1041;virNOG11897;virNOG31581	J	sp|Q9SDG8|AGO4A_ORYSJ Protein argonaute 4A OS=Oryza sativa subsp. japonica GN=AGO4A PE=2 SV=1	gi|225436053|ref|XP_002275928.1| PREDICTED: protein argonaute 4 [Vitis vinifera] gi|731393844|ref|XP_010651616.1| PREDICTED: protein argonaute 4 [Vitis vinifera] gi|296083994|emb|CBI24382.3| unnamed protein product [Vitis vinifera]
CDL15_Pgr027223	32.6381	0.980506	0.0300418	0.0455754	MTKT01004809.1	184031	186193	-	2163	CDL15_Pgr027223	-	-	euNOG14635;virNOG07665	SK	sp|Q0WVU3|PHL5_ARATH Myb family transcription factor PHL5 OS=Arabidopsis thaliana GN=PHL5 PE=2 SV=1	gi|224137870|ref|XP_002322672.1| myb family transcription factor family protein [Populus trichocarpa] gi|222867302|gb|EEF04433.1| myb family transcription factor family protein [Populus trichocarpa]
CDL15_Pgr007254	452.912	49.2825	0.108812	0.00689496	MTKT01002214.1	5047953	5050975	-	3023	CDL15_Pgr007254	GO:0008422;GO:0009505;GO:1901657;GO:0005975	K01188	virNOG16150	G	sp|Q9FIU7|BGL41_ARATH Putative beta-glucosidase 41 OS=Arabidopsis thaliana GN=BGLU41 PE=3 SV=2	gi|702378056|ref|XP_010062938.1| PREDICTED: putative beta-glucosidase 41 [Eucalyptus grandis] gi|702378060|ref|XP_010062939.1| PREDICTED: putative beta-glucosidase 41 [Eucalyptus grandis] gi|629104621|gb|KCW70090.1| hypothetical protein EUGRSUZ_F03394 [Eucalyptus grandis]
CDL15_Pgr006310	21287	140.862	0.00661731	0.000339772	MTKT01004892.1	70983	74489	-	3507	CDL15_Pgr006310	GO:0008270;GO:0055114;GO:0016491	K00083	virNOG02079	Q	sp|P93257|MTDH_MESCR Probable mannitol dehydrogenase OS=Mesembryanthemum crystallinum GN=ELI3 PE=2 SV=1	gi|567867233|ref|XP_006426239.1| hypothetical protein CICLE_v10025933mg [Citrus clementina] gi|557528229|gb|ESR39479.1| hypothetical protein CICLE_v10025933mg [Citrus clementina]
CDL15_Pgr009916	3073.03	32.9782	0.0107315	0.0233175	MTKT01003224.1	3935783	3938545	+	2763	CDL15_Pgr009916	-	K14487	virNOG06670	R	sp|Q9FZ87|GH317_ARATH Indole-3-acetic acid-amido synthetase GH3.17 OS=Arabidopsis thaliana GN=GH3.17 PE=1 SV=1	gi|702419746|ref|XP_010066475.1| PREDICTED: indole-3-acetic acid-amido synthetase GH3.17-like [Eucalyptus grandis] gi|629098596|gb|KCW64361.1| hypothetical protein EUGRSUZ_G01985 [Eucalyptus grandis]
CDL15_Pgr009485	6203.42	39.5343	0.00637299	0.0110694	MTKT01003224.1	782874	784268	-	1395	CDL15_Pgr009485	GO:0005509	K13448	virNOG09136	T	sp|Q9LI84|CML16_ARATH Probable calcium-binding protein CML16 OS=Arabidopsis thaliana GN=CML16 PE=2 SV=2	gi|694331690|ref|XP_009356510.1| PREDICTED: probable calcium-binding protein CML16 [Pyrus x bretschneideri] gi|694331722|ref|XP_009356527.1| PREDICTED: probable calcium-binding protein CML16 [Pyrus x bretschneideri]
CDL15_Pgr022021	2739.72	5.19333	0.00189557	0.00231399	MTKT01006103.1	104002	105651	+	1650	CDL15_Pgr022021	-	-	virNOG10639;virNOG14354	S	sp|Q9SK53|COL3_ARATH Zinc finger protein CONSTANS-LIKE 3 OS=Arabidopsis thaliana GN=COL3 PE=1 SV=1	gi|802633648|ref|XP_012077595.1| PREDICTED: two-component response regulator-like APRR7 [Jatropha curcas] gi|643724012|gb|KDP33312.1| hypothetical protein JCGZ_12861 [Jatropha curcas]
CDL15_Pgr006467	26.1888	0	0	0.00300873	MTKT01000553.1	651137	651684	+	548	CDL15_Pgr006467	-	-	virNOG16537;virNOG00782;virNOG12676	S	sp|Q9SD53|Y3720_ARATH UPF0481 protein At3g47200 OS=Arabidopsis thaliana GN=At3g47200 PE=2 SV=1	gi|747108048|ref|XP_011069330.1| PREDICTED: UPF0481 protein At3g47200-like [Sesamum indicum] gi|747108050|ref|XP_011069331.1| PREDICTED: UPF0481 protein At3g47200-like [Sesamum indicum] gi|747108052|ref|XP_011069332.1| PREDICTED: UPF0481 protein At3g47200-like [Sesamum indicum]
CDL15_Pgr018950	12387.3	67.5136	0.00545024	0.0115476	MTKT01003945.1	762934	763571	+	638	CDL15_Pgr018950	-	-	-	-	-	gi|703159343|ref|XP_010112225.1| hypothetical protein L484_013049 [Morus notabilis] gi|587946602|gb|EXC32934.1| hypothetical protein L484_013049 [Morus notabilis]
CDL15_Pgr009735	14.4792	0	0	0.0321605	MTKT01003224.1	2685853	2687585	+	1733	CDL15_Pgr009735	GO:0005576;GO:0005975;GO:0071555;GO:0004650	-	virNOG08328	R	sp|Q949Z1|PGLR4_ARATH Polygalacturonase At1g48100 OS=Arabidopsis thaliana GN=At1g48100 PE=2 SV=1	gi|719976509|ref|XP_010248557.1| PREDICTED: polygalacturonase At1g48100 [Nelumbo nucifera]
CDL15_Pgr025393	7.31311	0	0	0.0428899	MTKT01004939.1	3377698	3382776	+	5079	CDL15_Pgr025393	-	-	virNOG35783	S	-	gi|734387828|gb|KHN25506.1| hypothetical protein glysoja_044305 [Glycine soja]
CDL15_Pgr022025	4875.62	10.6231	0.00217883	0.00179559	MTKT01006103.1	126911	128524	+	1614	CDL15_Pgr022025	-	-	virNOG07429	R	-	gi|629091329|gb|KCW57324.1| hypothetical protein EUGRSUZ_H00123 [Eucalyptus grandis]
CDL15_Pgr012669	184.118	0.489975	0.0026612	0.000882004	MTKT01000791.1	12157	12961	-	805	CDL15_Pgr012669	-	-	virNOG16201;virNOG01267	T	sp|Q9LMP1|WAK2_ARATH Wall-associated receptor kinase 2 OS=Arabidopsis thaliana GN=WAK2 PE=1 SV=1	gi|702382685|ref|XP_010063912.1| PREDICTED: putative wall-associated receptor kinase-like 16 [Eucalyptus grandis]
CDL15_Pgr019481	2133.45	0.25489	0.000119473	0.00654672	MTKT01005965.1	273239	276313	-	3075	CDL15_Pgr019481	GO:0009941	K14487	virNOG11292	R	sp|O82243|GH39_ARATH Putative indole-3-acetic acid-amido synthetase GH3.9 OS=Arabidopsis thaliana GN=GH3.9 PE=2 SV=1	gi|255582164|ref|XP_002531876.1| PREDICTED: putative indole-3-acetic acid-amido synthetase GH3.9 [Ricinus communis] gi|223528484|gb|EEF30513.1| Indole-3-acetic acid-amido synthetase GH3.17, putative [Ricinus communis]
CDL15_Pgr027158	31.2497	0.235084	0.00752277	0.0127133	MTKT01002122.1	213734	215843	+	2110	CDL15_Pgr027158	-	-	virNOG18168	D	sp|Q84WU2|UBP13_ARATH Ubiquitin carboxyl-terminal hydrolase 13 OS=Arabidopsis thaliana GN=UBP13 PE=1 SV=1	gi|590723641|ref|XP_007052242.1| TRAF-like family protein, putative [Theobroma cacao] gi|508704503|gb|EOX96399.1| TRAF-like family protein, putative [Theobroma cacao]
CDL15_Pgr021286	1179.09	1.90104	0.00161229	0.00295475	MTKT01003414.1	655552	659426	+	3875	CDL15_Pgr021286	-	K11790	virNOG07971	R	sp|Q4V837|DTLA_XENLA Denticleless protein homolog A OS=Xenopus laevis GN=dtl-a PE=2 SV=1	gi|702481582|ref|XP_010033318.1| PREDICTED: denticleless protein homolog A isoform X1 [Eucalyptus grandis] gi|629086567|gb|KCW52924.1| hypothetical protein EUGRSUZ_J02238 [Eucalyptus grandis]
CDL15_Pgr028698	442.239	23.9738	0.0542101	0.030194	MTKT01005739.1	2206702	2214304	-	7603	CDL15_Pgr028698	GO:0016020;GO:0044707;GO:0050789;GO:0006351;GO:0044767;GO:0044424;GO:0005515;GO:0048856	-	virNOG18055;virNOG08927	K	sp|O64645|SOC1_ARATH MADS-box protein SOC1 OS=Arabidopsis thaliana GN=SOC1 PE=1 SV=1	gi|731420702|ref|XP_010661478.1| PREDICTED: MADS-box protein isoform X1 [Vitis vinifera] gi|95116634|gb|ABF56527.1| MADS-box protein [Vitis vinifera] gi|296089122|emb|CBI38825.3| unnamed protein product [Vitis vinifera]
CDL15_Pgr003453	1480.68	11.1333	0.00751904	0.0116305	MTKT01002492.1	4641799	4642620	-	822	CDL15_Pgr003453	GO:0016021	-	virNOG05864;virNOG31833	SR	-	gi|661899130|emb|CDO97124.1| unnamed protein product [Coffea canephora]
CDL15_Pgr004815	5429.01	38.8717	0.00716	0.0078893	MTKT01005034.1	1429474	1431498	-	2025	CDL15_Pgr004815	GO:0046872;GO:0006470;GO:0004722	K14803	virNOG04200	T	sp|Q9SD02|P2C47_ARATH Probable protein phosphatase 2C 47 OS=Arabidopsis thaliana GN=At3g51470 PE=1 SV=1	gi|1009144056|ref|XP_015889591.1| PREDICTED: probable protein phosphatase 2C 47 [Ziziphus jujuba]
CDL15_Pgr006142	135.64	0.489975	0.00361231	0.00444302	MTKT01005880.1	2138779	2141487	+	2709	CDL15_Pgr006142	GO:0016021	-	virNOG04164	R	sp|Q681K7|GEX1_ARATH Protein GAMETE EXPRESSED 1 OS=Arabidopsis thaliana GN=GEX1 PE=1 SV=1	gi|702386766|ref|XP_010064844.1| PREDICTED: protein GAMETE EXPRESSED 1 [Eucalyptus grandis]
CDL15_Pgr027628	2481.48	2.62693	0.00105862	0.00208807	MTKT01001287.1	1507278	1508561	+	1284	CDL15_Pgr027628	GO:0008375;GO:0016021	-	virNOG08083	S	-	gi|702388400|ref|XP_010065247.1| PREDICTED: uncharacterized protein LOC104452469 [Eucalyptus grandis] gi|629096829|gb|KCW62594.1| hypothetical protein EUGRSUZ_G00083 [Eucalyptus grandis]
CDL15_Pgr017543	239.429	1.72482	0.00720386	0.0067421	MTKT01005369.1	334295	334675	-	381	CDL15_Pgr017543	-	-	-	-	-	-
CDL15_Pgr025558	351.336	2.50929	0.00714214	0.0297212	MTKT01004810.1	464771	468916	+	4146	CDL15_Pgr025558	GO:0008289;GO:0016021	-	virNOG01874;COG5038	R	sp|Q7XA06|SYT3_ARATH Synaptotagmin-3 OS=Arabidopsis thaliana GN=SYT3 PE=2 SV=1	gi|590630689|ref|XP_007027348.1| Calcium-dependent lipid-binding family protein [Theobroma cacao] gi|508715953|gb|EOY07850.1| Calcium-dependent lipid-binding family protein [Theobroma cacao]
CDL15_Pgr009836	27340.8	66.3149	0.00242549	0.00695336	MTKT01003224.1	3346299	3348529	+	2231	CDL15_Pgr009836	GO:0016021	-	virNOG05140	E	sp|Q9FKS8|LHT1_ARATH Lysine histidine transporter 1 OS=Arabidopsis thaliana GN=LHT1 PE=1 SV=1	gi|702449719|ref|XP_010025349.1| PREDICTED: lysine histidine transporter-like 2 [Eucalyptus grandis] gi|629095990|gb|KCW61985.1| hypothetical protein EUGRSUZ_H04668 [Eucalyptus grandis]
CDL15_Pgr014970	329.432	46.9038	0.142378	0.0473416	MTKT01002501.1	646894	653373	-	6480	CDL15_Pgr014970	GO:0005768;GO:0055085;GO:0016021;GO:0005802;GO:0022891	-	virNOG02045	R	sp|Q2V4B9|PLST3_ARATH Probable plastidic glucose transporter 3 OS=Arabidopsis thaliana GN=At1g79820 PE=2 SV=2	gi|629104163|gb|KCW69632.1| hypothetical protein EUGRSUZ_F03042 [Eucalyptus grandis]
CDL15_Pgr001926	3040.35	15.3882	0.00506133	0.0113779	MTKT01002011.1	2773983	2778393	-	4411	CDL15_Pgr001926	-	-	virNOG02784	S	-	gi|719991827|ref|XP_010253375.1| PREDICTED: myosin-11 isoform X1 [Nelumbo nucifera]
CDL15_Pgr009757	2323.22	34.7086	0.0149399	0.0270265	MTKT01003224.1	2844706	2845683	+	978	CDL15_Pgr009757	-	-	virNOG17584	S	-	gi|661883016|emb|CDP13224.1| unnamed protein product [Coffea canephora]
CDL15_Pgr027081	14.7116	0	0	0.0171314	MTKT01001633.1	371360	373134	-	1775	CDL15_Pgr027081	-	K02942	virNOG25103	J	sp|O24413|RLA3_MAIZE 60S acidic ribosomal protein P3 OS=Zea mays GN=RPP3A PE=1 SV=3	gi|720012480|ref|XP_010259876.1| PREDICTED: 60S acidic ribosomal protein P3-like [Nelumbo nucifera]
CDL15_Pgr020612	2241.78	3.54802	0.00158268	0.00292405	MTKT01005809.1	1883873	1886910	-	3038	CDL15_Pgr020612	GO:0016020;GO:0003333;GO:0015171	K15015	virNOG17043	E	sp|Q8GYS4|AVT1D_ARATH Amino acid transporter AVT1D OS=Arabidopsis thaliana GN=AVT1D PE=2 SV=1	gi|702498894|ref|XP_010037820.1| PREDICTED: vacuolar amino acid transporter 1 [Eucalyptus grandis] gi|629083139|gb|KCW49584.1| hypothetical protein EUGRSUZ_K03109 [Eucalyptus grandis]
CDL15_Pgr015030	7085.03	15.8182	0.00223263	0.002436	MTKT01002501.1	1496525	1500299	-	3775	CDL15_Pgr015030	GO:0016760;GO:0016021;GO:0030244;GO:0071555	K20924	virNOG11549	G	sp|O49323|CSLD1_ARATH Cellulose synthase-like protein D1 OS=Arabidopsis thaliana GN=CSLD1 PE=2 SV=1	gi|702431814|ref|XP_010069060.1| PREDICTED: cellulose synthase-like protein D1 [Eucalyptus grandis] gi|629091284|gb|KCW57279.1| hypothetical protein EUGRSUZ_H00079 [Eucalyptus grandis]
CDL15_Pgr015603	328.156	1.23512	0.00376382	0.000565458	MTKT01001080.1	226506	229240	-	2735	CDL15_Pgr015603	-	-	-	-	-	-
CDL15_Pgr006808	48.5092	0	0	0.0184352	MTKT01002214.1	1829699	1830319	+	621	CDL15_Pgr006808	-	-	-	-	-	-
CDL15_Pgr027452	22.4577	0.941449	0.0419211	0.0482575	MTKT01001287.1	322118	322958	+	841	CDL15_Pgr027452	-	-	-	-	-	-
CDL15_Pgr018016	15505.4	37.358	0.00240935	0.00268604	MTKT01004293.1	3025175	3025873	-	699	CDL15_Pgr018016	-	-	virNOG20117	R	sp|Q9SK27|ENL1_ARATH Early nodulin-like protein 1 OS=Arabidopsis thaliana GN=At2g25060 PE=1 SV=2	gi|658000028|ref|XP_008392456.1| PREDICTED: umecyanin-like [Malus domestica]
CDL15_Pgr026048	16465.7	43.0365	0.0026137	0.00305836	MTKT01004810.1	4583371	4590667	-	7297	CDL15_Pgr026048	GO:0008289;GO:0005886	-	virNOG01014;virNOG01820	I	sp|F4JSE7|EDR2_ARATH Protein ENHANCED DISEASE RESISTANCE 2 OS=Arabidopsis thaliana GN=EDR2 PE=2 SV=1	gi|702423582|ref|XP_010067309.1| PREDICTED: protein ENHANCED DISEASE RESISTANCE 2-like [Eucalyptus grandis]
CDL15_Pgr014341	25.9672	0.470169	0.0181063	0.0384913	MTKT01004609.1	822688	823759	-	1072	CDL15_Pgr014341	-	-	-	-	-	-
CDL15_Pgr026581	245.484	2.37232	0.00966384	0.00755863	MTKT01003950.1	824254	826646	-	2393	CDL15_Pgr026581	-	-	virNOG13605	S	-	gi|702278985|ref|XP_010044999.1| PREDICTED: uncharacterized protein LOC104433823 [Eucalyptus grandis] gi|629122650|gb|KCW87140.1| hypothetical protein EUGRSUZ_B03667 [Eucalyptus grandis]
CDL15_Pgr015456	64.3418	0.470725	0.007316	0.0049128	MTKT01005556.1	2466539	2469538	+	3000	CDL15_Pgr015456	GO:0050661;GO:0004499;GO:0050660;GO:0055114	K11816	virNOG06601	Q	sp|Q9SVQ1|YUC2_ARATH Indole-3-pyruvate monooxygenase YUCCA2 OS=Arabidopsis thaliana GN=YUC2 PE=1 SV=1	gi|1035897715|gb|OAY27317.1| hypothetical protein MANES_16G116100 [Manihot esculenta]
CDL15_Pgr020069	2511.21	10.5644	0.00420689	0.00429484	MTKT01006319.1	2027261	2029538	-	2278	CDL15_Pgr020069	-	K13456	virNOG10155;virNOG18571	ST	sp|Q8S3M3|NOIL_ELAOL NOI-like protein OS=Elaeis oleifera PE=2 SV=1	gi|1000940198|ref|XP_002532749.2| PREDICTED: RPM1-interacting protein 4 [Ricinus communis]
CDL15_Pgr024241	26.8933	0.470169	0.0174828	0.00720806	MTKT01000666.1	1546615	1549317	+	2703	CDL15_Pgr024241	-	-	virNOG16550	G	sp|Q9FF10|HPSE1_ARATH Heparanase-like protein 1 OS=Arabidopsis thaliana GN=At5g07830 PE=2 SV=1	gi|702430757|ref|XP_010068782.1| PREDICTED: heparanase-like protein 1 [Eucalyptus grandis] gi|629099133|gb|KCW64898.1| hypothetical protein EUGRSUZ_G02460 [Eucalyptus grandis]
CDL15_Pgr013675	19250.3	486.01	0.0252469	0.0452919	MTKT01005554.1	2917135	2919979	+	2845	CDL15_Pgr013675	GO:0007264;GO:0004767;GO:0005622;GO:0005525	K04392	virNOG00806	R	sp|Q39435|RAC1_BETVU Rac-like GTP-binding protein RHO1 OS=Beta vulgaris GN=RHO1 PE=2 SV=1	gi|702482429|ref|XP_010033515.1| PREDICTED: rac-like GTP-binding protein RHO1 [Eucalyptus grandis] gi|146393795|gb|ABQ24036.1| RAC-like small GTPase [Eucalyptus gunnii] gi|629086835|gb|KCW53192.1| hypothetical protein EUGRSUZ_J02468 [Eucalyptus grandis]
CDL15_Pgr026091	473.618	1.41051	0.00297815	0.00291975	MTKT01004810.1	4977234	4977646	+	413	CDL15_Pgr026091	-	-	-	-	-	-
CDL15_Pgr021490	1239.91	7.68448	0.00619762	0.0270199	MTKT01001084.1	548182	549780	-	1599	CDL15_Pgr021490	GO:0052689;GO:0016298	-	virNOG10298	I	sp|O23522|PLA14_ARATH Phospholipase A1-Ibeta2, chloroplastic OS=Arabidopsis thaliana GN=At4g16820 PE=1 SV=2	gi|823213393|ref|XP_012439440.1| PREDICTED: phospholipase A1-Ibeta2, chloroplastic-like [Gossypium raimondii] gi|763784724|gb|KJB51795.1| hypothetical protein B456_008G231900 [Gossypium raimondii]
CDL15_Pgr021817	22.6356	0	0	0.0228888	MTKT01003240.1	1836616	1837443	+	828	CDL15_Pgr021817	-	-	virNOG04126	H	sp|Q7QFL7|MOCOS_ANOGA Molybdenum cofactor sulfurase OS=Anopheles gambiae GN=mal PE=3 SV=5	gi|225469324|ref|XP_002267983.1| PREDICTED: uncharacterized protein LOC100248586 [Vitis vinifera]
CDL15_Pgr027249	332.871	0.705253	0.0021187	0.000186643	MTKT01001094.1	11295	12434	+	1140	CDL15_Pgr027249	-	-	virNOG28606	R	-	gi|590641918|ref|XP_007030367.1| Cysteine/Histidine-rich C1 domain family protein, putative [Theobroma cacao] gi|508718972|gb|EOY10869.1| Cysteine/Histidine-rich C1 domain family protein, putative [Theobroma cacao]
CDL15_Pgr001629	18303.5	44.4338	0.00242762	0.00540004	MTKT01002011.1	423910	424935	+	1026	CDL15_Pgr001629	GO:0003676	-	virNOG21152	R	sp|O22969|Y2416_ARATH Uncharacterized protein At2g34160 OS=Arabidopsis thaliana GN=At2g34160 PE=1 SV=1	gi|356533643|ref|XP_003535371.1| PREDICTED: uncharacterized protein At2g34160-like [Glycine max] gi|734358345|gb|KHN14838.1| Hypothetical protein glysoja_021011 [Glycine soja] gi|947085382|gb|KRH34103.1| hypothetical protein GLYMA_10G163500 [Glycine max]
CDL15_Pgr023679	13734.2	17.0023	0.00123796	0.0245663	MTKT01001132.1	46012	47286	-	1275	CDL15_Pgr023679	-	-	-	-	-	gi|1021027481|gb|KZM85268.1| hypothetical protein DCAR_027310 [Daucus carota subsp. sativus]
CDL15_Pgr026882	7238.34	14.2292	0.00196581	0.00138692	MTKT01003950.1	3401475	3407408	+	5934	CDL15_Pgr026882	GO:0055085;GO:0005524;GO:0016021;GO:0042626;GO:0005886	-	virNOG01240	Q	sp|Q9FF46|AB28G_ARATH ABC transporter G family member 28 OS=Arabidopsis thaliana GN=ABCG28 PE=3 SV=1	gi|702285737|ref|XP_010046443.1| PREDICTED: ABC transporter G family member 28 [Eucalyptus grandis] gi|629121289|gb|KCW85779.1| hypothetical protein EUGRSUZ_B02530 [Eucalyptus grandis]
CDL15_Pgr027387	19.4269	0	0	0.0363587	MTKT01000527.1	726208	726913	-	706	CDL15_Pgr027387	-	-	virNOG25248;virNOG25346	S	-	gi|702317566|ref|XP_010052133.1| PREDICTED: uncharacterized protein LOC104440849 [Eucalyptus grandis] gi|629111075|gb|KCW76035.1| hypothetical protein EUGRSUZ_D00405 [Eucalyptus grandis]
CDL15_Pgr001677	1426.35	3.31349	0.00232305	0.000119236	MTKT01002011.1	804779	806179	-	1401	CDL15_Pgr001677	GO:0008308;GO:0005741;GO:1903959	K15040	virNOG02709	P	sp|Q9FJX3|VDAC2_ARATH Mitochondrial outer membrane protein porin 2 OS=Arabidopsis thaliana GN=VDAC2 PE=1 SV=1	gi|567867009|ref|XP_006426127.1| hypothetical protein CICLE_v10026251mg [Citrus clementina] gi|568824081|ref|XP_006466432.1| PREDICTED: mitochondrial outer membrane protein porin 2 [Citrus sinensis] gi|557528117|gb|ESR39367.1| hypothetical protein CICLE_v10026251mg [Citrus clementina] gi|641860188|gb|KDO78877.1| hypothetical protein CISIN_1g023824mg [Citrus sinensis]
CDL15_Pgr008877	2747.97	13.6624	0.00497181	0.00741665	MTKT01005615.1	1209234	1211828	-	2595	CDL15_Pgr008877	GO:0032440;GO:0005634;GO:0003677;GO:0009555;GO:0006355;GO:0055114;GO:0046983	-	virNOG12923	K	sp|Q7X9I0|AGL65_ARATH Agamous-like MADS-box protein AGL65 OS=Arabidopsis thaliana GN=AGL65 PE=1 SV=1	gi|702258183|ref|XP_010030035.1| PREDICTED: MADS-box protein SOC1 [Eucalyptus grandis] gi|629119138|gb|KCW83628.1| hypothetical protein EUGRSUZ_B00522 [Eucalyptus grandis] gi|629119139|gb|KCW83629.1| hypothetical protein EUGRSUZ_B00522 [Eucalyptus grandis] gi|629119140|gb|KCW83630.1| hypothetical protein EUGRSUZ_B00522 [Eucalyptus grandis]
CDL15_Pgr014821	311.625	1.21531	0.00389992	0.000184619	MTKT01000548.1	1434056	1435339	-	1284	CDL15_Pgr014821	-	-	-	-	-	-
CDL15_Pgr018563	397.635	0.25489	0.000641016	0.000350878	MTKT01002507.1	1861730	1863250	-	1521	CDL15_Pgr018563	-	-	virNOG08202	R	sp|P22242|DRPE_CRAPL Desiccation-related protein PCC13-62 OS=Craterostigma plantagineum PE=2 SV=1	gi|702504278|ref|XP_010039275.1| PREDICTED: desiccation-related protein PCC13-62-like [Eucalyptus grandis] gi|629083567|gb|KCW50012.1| hypothetical protein EUGRSUZ_K03461 [Eucalyptus grandis]
CDL15_Pgr011447	11562.1	97.6543	0.00844611	0.0121186	MTKT01004486.1	2491333	2502667	+	11335	CDL15_Pgr011447	GO:0044763;GO:0043087;GO:0005737	-	virNOG09542	T	sp|F4JQZ3|REN1_ARATH Rho GTPase-activating protein REN1 OS=Arabidopsis thaliana GN=REN1 PE=1 SV=2	gi|702386133|ref|XP_010064695.1| PREDICTED: rho GTPase-activating protein REN1, partial [Eucalyptus grandis]
CDL15_Pgr023468	91.0885	2.35251	0.0258267	0.0370093	MTKT01004950.1	96588	100361	-	3774	CDL15_Pgr023468	-	K13457	virNOG05463	T	sp|Q39214|RPM1_ARATH Disease resistance protein RPM1 OS=Arabidopsis thaliana GN=RPM1 PE=1 SV=1	gi|702340278|ref|XP_010056216.1| PREDICTED: disease resistance protein RPM1-like [Eucalyptus grandis] gi|629107694|gb|KCW72840.1| hypothetical protein EUGRSUZ_E01292 [Eucalyptus grandis]
CDL15_Pgr007964	24.4657	0.235084	0.00960874	0.0455374	MTKT01002214.1	9839037	9839820	-	784	CDL15_Pgr007964	-	-	-	-	-	-
CDL15_Pgr028970	19803.8	37.2779	0.00188237	0.00146888	MTKT01002590.1	1015921	1020917	-	4997	CDL15_Pgr028970	GO:0005524;GO:0004672;GO:0016021;GO:0006468	-	virNOG02034	T	sp|Q9M1L7|PRK3_ARATH Pollen receptor-like kinase 3 OS=Arabidopsis thaliana GN=PRK3 PE=1 SV=1	gi|702292180|ref|XP_010047460.1| PREDICTED: probable inactive leucine-rich repeat receptor-like protein kinase At5g20690 [Eucalyptus grandis] gi|629114697|gb|KCW79372.1| hypothetical protein EUGRSUZ_C00787 [Eucalyptus grandis]
CDL15_Pgr017964	4644.73	118.996	0.0256196	0.0208426	MTKT01004293.1	2488251	2490060	+	1810	CDL15_Pgr017964	GO:0016021;GO:0055114;GO:0016491	-	virNOG11776	S	-	gi|590678575|ref|XP_007040341.1| hypothetical protein TCM_016333 [Theobroma cacao] gi|508777586|gb|EOY24842.1| hypothetical protein TCM_016333 [Theobroma cacao]
CDL15_Pgr011235	22069.6	360.362	0.0163284	0.0344019	MTKT01004486.1	696659	698000	+	1342	CDL15_Pgr011235	-	-	virNOG25349	R	sp|P83326|PMEI_ACTDE Pectinesterase inhibitor OS=Actinidia deliciosa GN=PMEI PE=1 SV=2	gi|702252396|ref|XP_010065041.1| PREDICTED: 21 kDa protein-like [Eucalyptus grandis]
CDL15_Pgr011167	210.325	5.8027	0.0275892	0.0394245	MTKT01004486.1	28775	29014	-	240	CDL15_Pgr011167	-	-	-	-	-	-
CDL15_Pgr013712	27.881	0	0	0.000258941	MTKT01005554.1	3237448	3238507	-	1060	CDL15_Pgr013712	GO:0006032;GO:0016998;GO:0005975;GO:0004568	-	COG3979;virNOG01205	G	sp|Q42993|CHI1_ORYSJ Chitinase 1 OS=Oryza sativa subsp. japonica GN=Cht1 PE=2 SV=1	gi|702482631|ref|XP_010033561.1| PREDICTED: basic endochitinase-like [Eucalyptus grandis] gi|629086895|gb|KCW53252.1| hypothetical protein EUGRSUZ_J02518 [Eucalyptus grandis]
CDL15_Pgr011262	434.729	7.23412	0.0166405	0.00422645	MTKT01004486.1	866797	872781	+	5985	CDL15_Pgr011262	-	-	-	-	-	-
CDL15_Pgr010063	196.214	3.11691	0.0158853	0.0320192	MTKT01002370.1	750855	753925	+	3071	CDL15_Pgr010063	-	-	-	-	-	-
CDL15_Pgr025409	25.1095	0.960422	0.0382493	0.0279887	MTKT01004939.1	3470895	3478668	-	7774	CDL15_Pgr025409	-	-	virNOG06482	R	sp|B2HIM0|FAA28_MYCMM Long-chain-fatty-acid--AMP ligase FadD28 OS=Mycobacterium marinum (strain ATCC BAA-535 / M) GN=fadD28 PE=3 SV=1	gi|702485584|ref|XP_010034281.1| PREDICTED: LOW QUALITY PROTEIN: uncharacterized protein LOC104423492 [Eucalyptus grandis]
CDL15_Pgr004398	21.818	0	0	0.0140564	MTKT01001810.1	4105437	4108473	+	3037	CDL15_Pgr004398	-	-	virNOG12622	K	sp|Q9ZVX2|AMS_ARATH Transcription factor ABORTED MICROSPORES OS=Arabidopsis thaliana GN=AMS PE=1 SV=2	gi|702429999|ref|XP_010068596.1| PREDICTED: transcription factor ABORTED MICROSPORES [Eucalyptus grandis]
CDL15_Pgr029064	2851.67	156.317	0.054816	0.000847731	MTKT01001158.1	837381	838105	+	725	CDL15_Pgr029064	-	-	virNOG25882	S	-	gi|571517919|ref|XP_006597610.1| PREDICTED: uncharacterized protein LOC102663856 [Glycine max] gi|947062311|gb|KRH11572.1| hypothetical protein GLYMA_15G117600 [Glycine max]
CDL15_Pgr023247	306.683	1.43115	0.00466654	0.0200284	MTKT01002440.1	3389056	3395417	+	6362	CDL15_Pgr023247	-	-	virNOG08477	R	sp|Q9LJ44|COL12_ARATH Zinc finger protein CONSTANS-LIKE 12 OS=Arabidopsis thaliana GN=COL12 PE=1 SV=2	gi|702244258|ref|XP_010051105.1| PREDICTED: zinc finger protein CONSTANS-LIKE 12-like [Eucalyptus grandis]
CDL15_Pgr009607	7.02722	0	0	0.0444258	MTKT01003224.1	1814641	1817162	+	2522	CDL15_Pgr009607	GO:0016021	-	virNOG06854	R	sp|P77931|PVADH_PSESP Polyvinylalcohol dehydrogenase OS=Pseudomonas sp. GN=pvaA PE=1 SV=1	gi|702421910|ref|XP_010066940.1| PREDICTED: uncharacterized protein LOC104453970 [Eucalyptus grandis] gi|629099221|gb|KCW64986.1| hypothetical protein EUGRSUZ_G02530 [Eucalyptus grandis]
CDL15_Pgr026532	16854.7	205.966	0.0122201	0.0153526	MTKT01003950.1	386917	392473	-	5557	CDL15_Pgr026532	GO:0006636;GO:0016021;GO:0055114;GO:0016717	K10256	virNOG02312	I	sp|Q84VT2|FAD12_PUNGR Delta(12)-acyl-lipid-desaturase OS=Punica granatum GN=FAD12 PE=2 SV=2	gi|28371827|gb|AAO37754.1| delta-12 oleate desaturase [Punica granatum]
CDL15_Pgr027897	126.617	0.509781	0.00402616	0.00928612	MTKT01001287.1	3238474	3239408	-	935	CDL15_Pgr027897	-	-	virNOG22489	S	-	gi|566172325|ref|XP_002307449.2| hypothetical protein POPTR_0005s20260g [Populus trichocarpa] gi|550339376|gb|EEE94445.2| hypothetical protein POPTR_0005s20260g [Populus trichocarpa]
CDL15_Pgr012145	552.045	66.3224	0.120139	0.0242301	MTKT01001111.1	761297	762569	+	1273	CDL15_Pgr012145	GO:0061630;GO:0043161;GO:0008270;GO:0016021;GO:0016567	-	virNOG05250	O	sp|Q93Z92|RING4_ARATH E3 ubiquitin-protein ligase At4g11680 OS=Arabidopsis thaliana GN=At4g11680 PE=2 SV=1	gi|731433372|ref|XP_002267586.3| PREDICTED: E3 ubiquitin-protein ligase At4g11680 [Vitis vinifera] gi|296089966|emb|CBI39785.3| unnamed protein product [Vitis vinifera]
CDL15_Pgr006954	380.469	52.7925	0.138756	0.0358335	MTKT01002214.1	2906640	2908197	+	1558	CDL15_Pgr006954	-	-	virNOG24331;virNOG25084	O	sp|Q9FYB5|DNJ11_ARATH Chaperone protein dnaJ 11, chloroplastic OS=Arabidopsis thaliana GN=ATJ11 PE=1 SV=2	gi|1028972194|ref|XP_016729545.1| PREDICTED: chaperone protein dnaJ 11, chloroplastic-like [Gossypium hirsutum]
CDL15_Pgr011670	1230.45	93.9575	0.0763602	0.0191622	MTKT01002940.1	159472	161930	+	2459	CDL15_Pgr011670	-	-	virNOG04445	O	sp|P49044|VPE_VICSA Vacuolar-processing enzyme OS=Vicia sativa PE=1 SV=1	gi|629087636|gb|KCW53993.1| hypothetical protein EUGRSUZ_J03190 [Eucalyptus grandis]
CDL15_Pgr017063	1799.25	2.15676	0.0011987	0.00181088	MTKT01002534.1	3688252	3690619	-	2368	CDL15_Pgr017063	GO:0010215;GO:0016021;GO:0031225;GO:0016049	-	virNOG01843	R	sp|Q9LJU0|CBL10_ARATH COBRA-like protein 10 OS=Arabidopsis thaliana GN=COBL10 PE=2 SV=1	gi|702359922|ref|XP_010059636.1| PREDICTED: COBRA-like protein 10 [Eucalyptus grandis]
CDL15_Pgr025739	123.27	7.56601	0.0613773	0.0443393	MTKT01004810.1	1967352	1969619	+	2268	CDL15_Pgr025739	GO:0005634	-	virNOG05460	S	sp|Q8L5T5|LBD15_ARATH LOB domain-containing protein 15 OS=Arabidopsis thaliana GN=LBD15 PE=1 SV=2	gi|823230662|ref|XP_012448054.1| PREDICTED: LOB domain-containing protein 15 [Gossypium raimondii] gi|763793136|gb|KJB60132.1| hypothetical protein B456_009G295000 [Gossypium raimondii]
CDL15_Pgr013805	326.585	1.47048	0.00450259	0.0116183	MTKT01005554.1	3978490	3984149	-	5660	CDL15_Pgr013805	-	-	virNOG12031;virNOG09129	S	sp|Q8GYL9|BRXL2_ARATH Protein Brevis radix-like 2 OS=Arabidopsis thaliana GN=BRXL2 PE=2 SV=1	gi|1000960763|ref|XP_002521348.2| PREDICTED: protein Brevis radix-like 2 isoform X1 [Ricinus communis]
CDL15_Pgr002735	121.127	0	0	0.0211298	MTKT01002492.1	36161	37969	-	1809	CDL15_Pgr002735	GO:0019752;GO:0004451	K01637	virNOG11106	C	sp|P17069|ACEA_GOSHI Isocitrate lyase OS=Gossypium hirsutum PE=2 SV=1	gi|823261698|ref|XP_012463586.1| PREDICTED: isocitrate lyase [Gossypium raimondii] gi|763813632|gb|KJB80484.1| hypothetical protein B456_013G099800 [Gossypium raimondii]
CDL15_Pgr001304	192.506	0.235084	0.00122118	0.0183878	MTKT01003953.1	2257203	2257944	+	742	CDL15_Pgr001304	-	-	virNOG27072;KOG0017	R	-	gi|703076995|ref|XP_010090477.1| hypothetical protein L484_012582 [Morus notabilis] gi|587849346|gb|EXB39576.1| hypothetical protein L484_012582 [Morus notabilis]
CDL15_Pgr029109	1966.76	6.1532	0.00312859	0.0010818	MTKT01001158.1	1261524	1262105	-	582	CDL15_Pgr029109	-	-	virNOG24908;virNOG26931	S	-	gi|702319954|ref|XP_010052527.1| PREDICTED: uncharacterized protein LOC104441200 [Eucalyptus grandis] gi|629111638|gb|KCW76598.1| hypothetical protein EUGRSUZ_D00980 [Eucalyptus grandis]
CDL15_Pgr000559	642.048	0.941171	0.00146589	0.000104367	MTKT01005400.1	1037142	1040203	-	3062	CDL15_Pgr000559	GO:0004737;GO:0000287;GO:0030976	K01568	virNOG06014	HE	sp|O82647|PDC1_ARATH Pyruvate decarboxylase 1 OS=Arabidopsis thaliana GN=PDC1 PE=2 SV=1	gi|590628122|ref|XP_007026634.1| Thiamine pyrophosphate dependent pyruvate decarboxylase family protein [Theobroma cacao] gi|508715239|gb|EOY07136.1| Thiamine pyrophosphate dependent pyruvate decarboxylase family protein [Theobroma cacao]
CDL15_Pgr022724	121.666	1.50981	0.0124095	0.0420722	MTKT01000813.1	2494514	2496083	-	1570	CDL15_Pgr022724	GO:0005615;GO:0051603;GO:0004197;GO:0005764	K01373	virNOG00796	O	sp|Q8VYS0|RD19D_ARATH Probable cysteine protease RD19D OS=Arabidopsis thaliana GN=RD19D PE=2 SV=1	gi|1035909300|gb|OAY38895.1| hypothetical protein MANES_10G050900 [Manihot esculenta]
CDL15_Pgr003604	4977.86	192.264	0.0386239	0.0390232	MTKT01000797.1	359754	365731	+	5978	CDL15_Pgr003604	GO:0005524;GO:0006468;GO:0015238;GO:0004672;GO:0016021;GO:0048544;GO:0015297;GO:0006855	K03327	virNOG00591	S	sp|F4JH46|DTX34_ARATH Protein DETOXIFICATION 34 OS=Arabidopsis thaliana GN=DTX34 PE=2 SV=1	gi|565463674|ref|XP_006289836.1| hypothetical protein CARUB_v10003441mg, partial [Capsella rubella] gi|482558542|gb|EOA22734.1| hypothetical protein CARUB_v10003441mg, partial [Capsella rubella]
CDL15_Pgr006347	305.633	4.8805	0.0159685	0.0430845	MTKT01004892.1	486156	489358	+	3203	CDL15_Pgr006347	-	-	-	-	-	-
CDL15_Pgr007836	41.3761	0.235084	0.00568165	0.00431275	MTKT01002214.1	8977750	8979683	+	1934	CDL15_Pgr007836	-	K18813	virNOG13754;virNOG14111	D	sp|Q9LZM0|CCD71_ARATH Putative cyclin-D7-1 OS=Arabidopsis thaliana GN=CYCD7-1 PE=3 SV=1	gi|702253623|ref|XP_010068323.1| PREDICTED: putative cyclin-D7-1 [Eucalyptus grandis] gi|629124546|gb|KCW88971.1| hypothetical protein EUGRSUZ_A01289 [Eucalyptus grandis]
CDL15_Pgr019528	20.8091	0	0	0.0328352	MTKT01002229.1	60817	62456	+	1640	CDL15_Pgr019528	GO:0005524	-	virNOG03873	O	sp|Q8VZG2|HSR4_ARATH Protein HYPER-SENSITIVITY-RELATED 4 OS=Arabidopsis thaliana GN=HSR4 PE=2 SV=1	gi|985461238|ref|XP_015388415.1| PREDICTED: protein HYPER-SENSITIVITY-RELATED 4-like [Citrus sinensis]
CDL15_Pgr009093	8146.15	38.4936	0.00472537	0.0057775	MTKT01005615.1	2663767	2667486	-	3720	CDL15_Pgr009093	GO:0016021	-	virNOG01543	S	sp|P0DH79|Y5064_ARATH CBS domain-containing protein CBSCBSPB5 OS=Arabidopsis thaliana GN=CBSCBSPB5 PE=1 SV=1	gi|702497092|ref|XP_010037404.1| PREDICTED: CBS domain-containing protein CBSCBSPB5-like isoform X1 [Eucalyptus grandis] gi|629082665|gb|KCW49110.1| hypothetical protein EUGRSUZ_K02712 [Eucalyptus grandis]
CDL15_Pgr007350	67.2718	0	0	0.000474511	MTKT01002214.1	5698196	5698438	+	243	CDL15_Pgr007350	-	-	-	-	-	-
CDL15_Pgr021682	163.933	0.25489	0.00155484	0.00251085	MTKT01003240.1	890082	890303	+	222	CDL15_Pgr021682	-	-	-	-	-	-
CDL15_Pgr028839	29521.8	48.4504	0.00164118	0.00417137	MTKT01002590.1	91134	91316	+	183	CDL15_Pgr028839	GO:0016021;GO:0005886	-	virNOG39001	R	sp|Q8S2W4|AGP23_ARATH Arabinogalactan peptide 23 OS=Arabidopsis thaliana GN=AGP23 PE=2 SV=2	gi|674897477|emb|CDY35395.1| BnaA03g19650D [Brassica napus]
CDL15_Pgr009667	922.656	0.940338	0.00101916	0.00121309	MTKT01003224.1	2194102	2194314	-	213	CDL15_Pgr009667	-	-	-	-	-	gi|1035931944|gb|OAY61530.1| hypothetical protein MANES_01G196300 [Manihot esculenta]
CDL15_Pgr002615	366.839	1.41078	0.00384579	0.0451526	MTKT01005527.1	111014	113493	-	2480	CDL15_Pgr002615	GO:0045735;GO:0005576;GO:0030145	-	virNOG01631	R	sp|P92997|GL113_ARATH Germin-like protein subfamily 1 member 13 OS=Arabidopsis thaliana GN=GLP6 PE=2 SV=2	gi|1029056976|ref|XP_016672697.1| PREDICTED: germin-like protein subfamily 1 member 14 [Gossypium hirsutum]
CDL15_Pgr027248	115.233	0.470725	0.00408497	0.0093207	MTKT01001094.1	8464	11077	-	2614	CDL15_Pgr027248	-	-	virNOG28606;virNOG20936	R	-	gi|590569835|ref|XP_007011179.1| Cysteine/Histidine-rich C1 domain family protein, putative isoform 1 [Theobroma cacao] gi|508728092|gb|EOY19989.1| Cysteine/Histidine-rich C1 domain family protein, putative isoform 1 [Theobroma cacao]
CDL15_Pgr010731	1096.96	0.470169	0.000428611	0.00201634	MTKT01005370.1	144537	146314	+	1778	CDL15_Pgr010731	GO:0008171;GO:0032259	K00588	virNOG16473	Q	sp|P93711|CAMT_POPKI Caffeoyl-CoA O-methyltransferase OS=Populus kitakamiensis PE=2 SV=1	gi|702285928|ref|XP_010046487.1| PREDICTED: putative caffeoyl-CoA O-methyltransferase At1g67980 [Eucalyptus grandis]
CDL15_Pgr007997	4337.46	14.6414	0.00337557	0.0015287	MTKT01006206.1	16473	20868	-	4396	CDL15_Pgr007997	GO:0005634;GO:0003677;GO:0005524;GO:0042555;GO:0006270;GO:0032508;GO:0003678	K02542	virNOG10464	L	sp|F4KAB8|MCM6_ARATH DNA replication licensing factor MCM6 OS=Arabidopsis thaliana GN=MCM6 PE=1 SV=1	gi|731438745|ref|XP_010646174.1| PREDICTED: DNA replication licensing factor MCM6 [Vitis vinifera]
CDL15_Pgr001516	3210.5	5.23294	0.00162994	0.00163387	MTKT01002384.1	138825	141298	-	2474	CDL15_Pgr001516	GO:0035349;GO:0015228;GO:0005743;GO:0016021;GO:0006412;GO:0003735	-	virNOG02522	C	sp|K7VYZ9|COAC1_MAIZE Mitochondrial carrier protein CoAc1 OS=Zea mays GN=COAC1 PE=2 SV=1	gi|702376641|ref|XP_010062651.1| PREDICTED: mitochondrial substrate carrier family protein P-like [Eucalyptus grandis]
CDL15_Pgr000161	17463.5	46.4282	0.00265859	0.00184211	MTKT01000299.1	893784	898975	-	5192	CDL15_Pgr000161	-	-	-	-	-	-
CDL15_Pgr011466	561.818	6.05787	0.0107826	0.00488819	MTKT01004486.1	2705072	2709043	+	3972	CDL15_Pgr011466	-	-	virNOG11432;virNOG20567	Z	sp|F4K0J3|KN4C_ARATH Kinesin-like protein KIN-4C OS=Arabidopsis thaliana GN=KIN4C PE=2 SV=2	gi|702370542|ref|XP_010061551.1| PREDICTED: chromosome-associated kinesin KIF4A [Eucalyptus grandis] gi|629103044|gb|KCW68513.1| hypothetical protein EUGRSUZ_F02150 [Eucalyptus grandis]
CDL15_Pgr018366	106.141	0.25489	0.00240143	0.000408565	MTKT01004293.1	5820083	5821684	-	1602	CDL15_Pgr018366	-	-	virNOG15057;virNOG02394;virNOG08783	IR	sp|Q9SIZ6|GDL47_ARATH GDSL esterase/lipase At2g40250 OS=Arabidopsis thaliana GN=At2g40250 PE=2 SV=1	gi|720003875|ref|XP_010257136.1| PREDICTED: GDSL esterase/lipase At2g40250-like [Nelumbo nucifera]
CDL15_Pgr012845	29.5312	1.19578	0.0404923	0.0353552	MTKT01001932.1	1859088	1864207	+	5120	CDL15_Pgr012845	GO:0016020;GO:0003872;GO:0005524;GO:0047334;GO:0046835;GO:0005618;GO:0006002;GO:0005829;GO:0009735;GO:0061615;GO:0015979	K00895	virNOG02915	G	sp|Q41141|PFPB_RICCO Pyrophosphate--fructose 6-phosphate 1-phosphotransferase subunit beta OS=Ricinus communis GN=PFP-BETA PE=3 SV=1	gi|703108887|ref|XP_010099150.1| Pyrophosphate--fructose 6-phosphate 1-phosphotransferase subunit beta [Morus notabilis] gi|587888314|gb|EXB77022.1| Pyrophosphate--fructose 6-phosphate 1-phosphotransferase subunit beta [Morus notabilis]
CDL15_Pgr025861	51.2494	2.2346	0.0436024	0.0138774	MTKT01004810.1	2896093	2898714	+	2622	CDL15_Pgr025861	GO:0043547;GO:0005089	-	virNOG00580	T	sp|F4K295|ROGF5_ARATH Rop guanine nucleotide exchange factor 5 OS=Arabidopsis thaliana GN=ROPGEF5 PE=2 SV=1	gi|743780718|ref|XP_011037640.1| PREDICTED: rop guanine nucleotide exchange factor 5-like [Populus euphratica] gi|743780721|ref|XP_011037713.1| PREDICTED: rop guanine nucleotide exchange factor 5-like [Populus euphratica]
CDL15_Pgr019902	30941.9	67.5157	0.00218201	0.00212813	MTKT01002496.1	67880	72150	-	4271	CDL15_Pgr019902	GO:0004553;GO:0005975	K01179	virNOG11914	G	sp|Q8VYG3|GUN16_ARATH Endoglucanase 16 OS=Arabidopsis thaliana GN=At3g43860 PE=2 SV=1	gi|359475982|ref|XP_002280120.2| PREDICTED: endoglucanase 16-like [Vitis vinifera]
CDL15_Pgr022602	33313.9	75.0446	0.00225265	0.00239258	MTKT01000813.1	1584804	1586657	-	1854	CDL15_Pgr022602	GO:0005524	K10355	virNOG01114	Z	sp|Q10DV7|ACT1_ORYSJ Actin-1 OS=Oryza sativa subsp. japonica GN=ACT1 PE=2 SV=1	gi|702424061|ref|XP_010067406.1| PREDICTED: actin-1-like [Eucalyptus grandis] gi|629099767|gb|KCW65532.1| hypothetical protein EUGRSUZ_G02932 [Eucalyptus grandis]
CDL15_Pgr018482	49460	104.699	0.00211684	0.00185093	MTKT01002507.1	933780	936865	+	3086	CDL15_Pgr018482	-	-	virNOG06172	R	sp|Q9FYG4|GLOX1_ARATH Aldehyde oxidase GLOX1 OS=Arabidopsis thaliana GN=GLOX1 PE=2 SV=1	gi|702314484|ref|XP_010051583.1| PREDICTED: galactose oxidase-like [Eucalyptus grandis] gi|629117722|gb|KCW82397.1| hypothetical protein EUGRSUZ_C03801 [Eucalyptus grandis]
CDL15_Pgr011748	477.334	95.9349	0.200981	0.0283187	MTKT01001935.1	195879	198981	+	3103	CDL15_Pgr011748	-	K08064	virNOG16022;virNOG07759	K	sp|Q93ZH2|NFYA3_ARATH Nuclear transcription factor Y subunit A-3 OS=Arabidopsis thaliana GN=NFYA3 PE=2 SV=2	gi|702292464|ref|XP_010047511.1| PREDICTED: nuclear transcription factor Y subunit A-3-like [Eucalyptus grandis] gi|702292470|ref|XP_010047512.1| PREDICTED: nuclear transcription factor Y subunit A-3-like [Eucalyptus grandis] gi|702292474|ref|XP_010047514.1| PREDICTED: nuclear transcription factor Y subunit A-3-like [Eucalyptus grandis] gi|629114776|gb|KCW79451.1| hypothetical protein EUGRSUZ_C00…
CDL15_Pgr011884	685.848	0.97995	0.00142882	0.00217043	MTKT01001935.1	1959069	1960958	+	1890	CDL15_Pgr011884	GO:0008171;GO:0032259	-	virNOG04102	Q	sp|Q9C5D7|CAMT3_ARATH Probable caffeoyl-CoA O-methyltransferase At4g26220 OS=Arabidopsis thaliana GN=At4g26220 PE=2 SV=1	gi|470129390|ref|XP_004300604.1| PREDICTED: probable caffeoyl-CoA O-methyltransferase At4g26220 isoform X1 [Fragaria vesca subsp. vesca] gi|764593393|ref|XP_011465469.1| PREDICTED: probable caffeoyl-CoA O-methyltransferase At4g26220 isoform X1 [Fragaria vesca subsp. vesca]
CDL15_Pgr026220	5192.3	11.7219	0.00225756	0.0022241	MTKT01006318.1	580211	582384	+	2174	CDL15_Pgr026220	-	-	virNOG24812	S	-	gi|1024052261|gb|KZV51509.1| dentin sialophosphoprotein-like [Dorcoceras hygrometricum]
CDL15_Pgr016614	233.038	0.235084	0.00100878	0.0116315	MTKT01000799.1	389533	394441	+	4909	CDL15_Pgr016614	GO:0019752;GO:0046912	-	virNOG02105	E	sp|Q9C550|LEU12_ARATH 2-isopropylmalate synthase 2, chloroplastic OS=Arabidopsis thaliana GN=IPMS2 PE=1 SV=1	gi|802559886|ref|XP_012066238.1| PREDICTED: 2-isopropylmalate synthase 2, chloroplastic-like [Jatropha curcas]
CDL15_Pgr023178	146.747	0	0	0.0476555	MTKT01002440.1	2887621	2888806	-	1186	CDL15_Pgr023178	-	-	-	-	-	-
CDL15_Pgr001774	948.359	1.64615	0.00173578	0.002431	MTKT01002011.1	1622005	1627132	+	5128	CDL15_Pgr001774	-	-	virNOG07150	U	sp|Q66GQ6|IP5P5_ARATH Type I inositol polyphosphate 5-phosphatase 5 OS=Arabidopsis thaliana GN=IP5P5 PE=2 SV=1	gi|702470043|ref|XP_010030419.1| PREDICTED: type I inositol 1,4,5-trisphosphate 5-phosphatase CVP2 [Eucalyptus grandis]
CDL15_Pgr009775	2196.5	22.1542	0.0100861	0.0148997	MTKT01003224.1	2954355	2955467	-	1113	CDL15_Pgr009775	GO:0016226;GO:0051176;GO:0008047;GO:0009507	-	virNOG21126	R	sp|Q9FXE3|SUFE2_ARATH SufE-like protein 2, chloroplastic OS=Arabidopsis thaliana GN=SUFE2 PE=2 SV=1	gi|976908442|gb|KVH95662.1| Fe-S metabolism associated domain, SufE-like protein [Cynara cardunculus var. scolymus]
CDL15_Pgr024896	12250.1	25.1452	0.00205264	0.00224611	MTKT01004939.1	74888	78112	-	3225	CDL15_Pgr024896	GO:0016020;GO:0055085;GO:0006812	-	virNOG15719	P	sp|Q1HDT2|CHX24_ARATH Cation/H(+) antiporter 24 OS=Arabidopsis thaliana GN=CHX24 PE=2 SV=2	gi|1009116140|ref|XP_015874614.1| PREDICTED: cation/H(+) antiporter 24 [Ziziphus jujuba]
CDL15_Pgr015498	296.143	0.235084	0.000793821	0.00284749	MTKT01005556.1	2783537	2784006	-	470	CDL15_Pgr015498	-	-	-	-	-	gi|747057259|ref|XP_011074925.1| PREDICTED: beta-amyrin 28-oxidase-like isoform X2 [Sesamum indicum]
CDL15_Pgr018540	25.3553	0	0	0.0467432	MTKT01002507.1	1603991	1605896	+	1906	CDL15_Pgr018540	-	K00430	virNOG02901	R	sp|O81755|PER48_ARATH Putative Peroxidase 48 OS=Arabidopsis thaliana GN=PER48 PE=3 SV=3	gi|702386848|ref|XP_010064862.1| PREDICTED: putative Peroxidase 48 [Eucalyptus grandis] gi|629104137|gb|KCW69606.1| hypothetical protein EUGRSUZ_F03025 [Eucalyptus grandis]
CDL15_Pgr009244	580.853	1.19606	0.00205915	0.00197487	MTKT01003159.1	1204114	1205882	+	1769	CDL15_Pgr009244	GO:0005634;GO:0005509;GO:0048767;GO:0005737	K13448	virNOG16791	T	sp|Q9FYK2|CML25_ARATH Probable calcium-binding protein CML25 OS=Arabidopsis thaliana GN=CML25 PE=2 SV=1	gi|703130743|ref|XP_010104706.1| putative calcium-binding protein CML25 [Morus notabilis] gi|587963486|gb|EXC48677.1| putative calcium-binding protein CML25 [Morus notabilis]
CDL15_Pgr024935	1350.39	43.4861	0.0322026	0.0464138	MTKT01004939.1	415667	420150	+	4484	CDL15_Pgr024935	-	-	virNOG13343	S	-	gi|590588191|ref|XP_007016147.1| Tetratricopeptide repeat-like superfamily protein [Theobroma cacao] gi|508786510|gb|EOY33766.1| Tetratricopeptide repeat-like superfamily protein [Theobroma cacao]
CDL15_Pgr012811	5673.26	49.418	0.00871068	0.0153342	MTKT01001932.1	1444857	1447544	+	2688	CDL15_Pgr012811	-	-	virNOG14509;virNOG05535	S	sp|Q9FWW5|Y1215_ARATH WEB family protein At1g12150 OS=Arabidopsis thaliana GN=At1g12150 PE=2 SV=1	gi|702350984|ref|XP_010057777.1| PREDICTED: WEB family protein At1g12150-like [Eucalyptus grandis] gi|629109931|gb|KCW75077.1| hypothetical protein EUGRSUZ_E03845 [Eucalyptus grandis]
CDL15_Pgr018501	7152.84	14.3864	0.00201129	0.00218927	MTKT01002507.1	1240255	1241891	-	1637	CDL15_Pgr018501	GO:0016757;GO:0005794;GO:0000271	-	virNOG04571	G	sp|Q9M8J2|GATL4_ARATH Probable galacturonosyltransferase-like 4 OS=Arabidopsis thaliana GN=GATL4 PE=2 SV=1	gi|702500075|ref|XP_010038136.1| PREDICTED: probable galacturonosyltransferase-like 4 [Eucalyptus grandis] gi|629083503|gb|KCW49948.1| hypothetical protein EUGRSUZ_K03408 [Eucalyptus grandis]
CDL15_Pgr025813	33.2633	2.15593	0.064814	0.0243852	MTKT01004810.1	2545705	2549978	-	4274	CDL15_Pgr025813	GO:0016020	-	virNOG05723	S	sp|Q08179|MDM38_YEAST Mitochondrial distribution and morphology protein 38 OS=Saccharomyces cerevisiae (strain ATCC 204508 / S288c) GN=MDM38 PE=1 SV=1	gi|223544900|gb|EEF46415.1| hypothetical protein RCOM_1491960 [Ricinus communis]
CDL15_Pgr004305	1542.08	144.834	0.0939208	0.0219138	MTKT01001810.1	3148415	3148870	+	456	CDL15_Pgr004305	-	-	virNOG22608;virNOG21589	K	sp|C0Z2L5|BZP44_ARATH bZIP transcription factor 44 OS=Arabidopsis thaliana GN=BZIP44 PE=1 SV=1	gi|255543765|ref|XP_002512945.1| PREDICTED: bZIP transcription factor 53 [Ricinus communis] gi|223547956|gb|EEF49448.1| Ocs element-binding factor, putative [Ricinus communis]
CDL15_Pgr007116	781.927	8.9196	0.0114072	0.00712984	MTKT01002214.1	4061199	4063482	+	2284	CDL15_Pgr007116	GO:0098655;GO:0016021;GO:0008324	-	virNOG04048	P	sp|Q0WU02|MTP10_ARATH Metal tolerance protein 10 OS=Arabidopsis thaliana GN=MTP10 PE=2 SV=1	gi|702383534|ref|XP_010064087.1| PREDICTED: metal tolerance protein 9-like [Eucalyptus grandis]
CDL15_Pgr018868	361.611	20.6044	0.0569794	0.0198434	MTKT01005815.1	1906206	1910052	+	3847	CDL15_Pgr018868	-	-	virNOG08654	T	sp|O82345|BAG6_ARATH BAG family molecular chaperone regulator 6 OS=Arabidopsis thaliana GN=BAG6 PE=1 SV=1	gi|702327288|ref|XP_010053770.1| PREDICTED: BAG family molecular chaperone regulator 6 [Eucalyptus grandis]
CDL15_Pgr008468	1006.55	0.235084	0.000233555	0.000463736	MTKT01003794.1	1051670	1052609	+	940	CDL15_Pgr008468	GO:0044699;GO:0046872	-	virNOG18637;KOG1603;virNOG26465	P	sp|A0JPW5|HIP19_ARATH Heavy metal-associated isoprenylated plant protein 19 OS=Arabidopsis thaliana GN=HIPP19 PE=2 SV=1	gi|763805612|gb|KJB72550.1| hypothetical protein B456_011G184400, partial [Gossypium raimondii]
CDL15_Pgr014375	1043.65	0.940616	0.000901274	0.0023657	MTKT01004609.1	1064388	1065022	+	635	CDL15_Pgr014375	-	-	virNOG16695;virNOG26928	SK	-	gi|694415231|ref|XP_009335798.1| PREDICTED: uncharacterized protein LOC103928478 [Pyrus x bretschneideri]
CDL15_Pgr013530	1630.23	52.0289	0.0319151	0.0343923	MTKT01005554.1	1655096	1657508	-	2413	CDL15_Pgr013530	GO:0016021	-	KOG4155;virNOG39064	R	sp|O48716|JGB_ARATH Protein JINGUBANG OS=Arabidopsis thaliana GN=JGB PE=1 SV=1	gi|702454146|ref|XP_010026397.1| PREDICTED: protein will die slowly [Eucalyptus grandis]
CDL15_Pgr011198	33.3487	1.64754	0.0494033	0.0333399	MTKT01004486.1	368545	368940	-	396	CDL15_Pgr011198	GO:0046872;GO:0016706;GO:0044710;GO:0071704	-	NOG154224;virNOG06503;virNOG36872	SQ	sp|Q9XHM5|G2OX2_PEA Gibberellin 2-beta-dioxygenase 2 OS=Pisum sativum GN=GA2OX2 PE=2 SV=1	gi|1035898036|gb|OAY27637.1| hypothetical protein MANES_15G002900 [Manihot esculenta]
CDL15_Pgr013709	11.9883	0.25489	0.0212615	0.0312834	MTKT01005554.1	3184706	3185765	-	1060	CDL15_Pgr013709	GO:0006032;GO:0016998;GO:0005975;GO:0004568	-	COG3979;virNOG01205	G	sp|Q42993|CHI1_ORYSJ Chitinase 1 OS=Oryza sativa subsp. japonica GN=Cht1 PE=2 SV=1	gi|802555291|ref|XP_012065353.1| PREDICTED: basic endochitinase-like [Jatropha curcas]
CDL15_Pgr004704	13.3037	0.235362	0.0176915	0.0200583	MTKT01005034.1	323744	326873	+	3130	CDL15_Pgr004704	-	-	virNOG08428	I	sp|Q9FHW9|GDL90_ARATH GDSL esterase/lipase At5g42170 OS=Arabidopsis thaliana GN=At5g42170/At5g42160 PE=3 SV=2	gi|659080548|ref|XP_008440851.1| PREDICTED: GDSL esterase/lipase EXL3-like [Cucumis melo]
CDL15_Pgr007530	51319.9	720.651	0.0140423	0.0135727	MTKT01002214.1	6918497	6922905	+	4409	CDL15_Pgr007530	GO:0055085;GO:0006817;GO:0005315;GO:0016021	K08176	virNOG02775	P	sp|Q494P0|PHT17_ARATH Probable inorganic phosphate transporter 1-7 OS=Arabidopsis thaliana GN=PHT1-7 PE=2 SV=2	gi|302353424|gb|ADL27918.1| phosphate transporter 1 [Hevea brasiliensis]
CDL15_Pgr026901	215.678	0.25489	0.00118181	0.0109567	MTKT01003950.1	3554716	3554904	+	189	CDL15_Pgr026901	GO:0006413;GO:0003743	-	virNOG02082	J	sp|Q9SIZ2|IF2AH_ARATH Eukaryotic translation initiation factor 2 subunit alpha homolog OS=Arabidopsis thaliana GN=At2g40290 PE=1 SV=2	gi|659092652|ref|XP_008447163.1| PREDICTED: eukaryotic translation initiation factor 2 subunit alpha [Cucumis melo]
CDL15_Pgr003147	4298.6	10.2693	0.00238899	0.00415805	MTKT01002492.1	2452039	2454881	+	2843	CDL15_Pgr003147	GO:0004713;GO:0005524;GO:0018108	-	virNOG03903	T	sp|P93749|Y2197_ARATH Probable protein kinase At2g41970 OS=Arabidopsis thaliana GN=At2g41970 PE=2 SV=1	gi|720084929|ref|XP_010243367.1| PREDICTED: probable protein kinase At2g41970 isoform X1 [Nelumbo nucifera] gi|720084932|ref|XP_010243368.1| PREDICTED: probable protein kinase At2g41970 isoform X1 [Nelumbo nucifera]
CDL15_Pgr007453	259.649	2.39101	0.00920864	0.0348905	MTKT01002214.1	6401831	6405362	+	3532	CDL15_Pgr007453	GO:0005525;GO:0003924	-	virNOG04917	U	sp|F4HPR5|DRP5A_ARATH Dynamin-related protein 5A OS=Arabidopsis thaliana GN=DRP5A PE=2 SV=1	gi|702377668|ref|XP_010062860.1| PREDICTED: dynamin-related protein 5A [Eucalyptus grandis] gi|629104531|gb|KCW70000.1| hypothetical protein EUGRSUZ_F03311 [Eucalyptus grandis]
CDL15_Pgr028114	34810.8	60.7901	0.0017463	0.00173739	MTKT01001287.1	5051000	5051514	+	515	CDL15_Pgr028114	GO:0003779;GO:0015629;GO:0030042	K05765	virNOG18084;NOG31257;KOG1735;virNOG17662	SZ	sp|Q6EUH7|ADF1_ORYSJ Actin-depolymerizing factor 1 OS=Oryza sativa subsp. japonica GN=ADF1 PE=2 SV=1	gi|719963466|ref|XP_010249803.1| PREDICTED: actin-depolymerizing factor [Nelumbo nucifera]
CDL15_Pgr022883	24.3314	2.15648	0.0886296	0.048146	MTKT01002440.1	616149	618115	-	1967	CDL15_Pgr022883	-	-	virNOG12633	S	sp|Q9LVB0|AHL6_ARATH AT-hook motif nuclear-localized protein 6 OS=Arabidopsis thaliana GN=AHL6 PE=2 SV=1	gi|702250913|ref|XP_010062017.1| PREDICTED: putative DNA-binding protein ESCAROLA [Eucalyptus grandis] gi|629126387|gb|KCW90812.1| hypothetical protein EUGRSUZ_A02876 [Eucalyptus grandis]
CDL15_Pgr016946	67.5098	0	0	0.026248	MTKT01002534.1	2523376	2524757	+	1382	CDL15_Pgr016946	-	-	virNOG01262;virNOG00105	K	sp|Q75IR6|ALFL1_ORYSJ PHD finger protein ALFIN-LIKE 1 OS=Oryza sativa subsp. japonica GN=Os05g0163100 PE=2 SV=1	gi|743933581|ref|XP_011011112.1| PREDICTED: PHD finger protein ALFIN-LIKE 4-like isoform X1 [Populus euphratica]
CDL15_Pgr022872	15217.5	29.7708	0.00195636	0.00238283	MTKT01002440.1	550297	550548	-	252	CDL15_Pgr022872	-	-	-	-	-	-
CDL15_Pgr001842	915.823	49.3949	0.053935	0.0380434	MTKT01002011.1	2064121	2066886	-	2766	CDL15_Pgr001842	GO:0016020;GO:0016709;GO:0020037;GO:0005506;GO:0044550;GO:0055114	-	virNOG12341	Q	sp|H2DH18|C7A12_PANGI Cytochrome P450 CYP736A12 OS=Panax ginseng PE=2 SV=1	gi|571456147|ref|XP_003524281.2| PREDICTED: cytochrome P450 CYP736A12-like [Glycine max] gi|947111105|gb|KRH59431.1| hypothetical protein GLYMA_05G182800 [Glycine max]
CDL15_Pgr016295	16.6708	0.470725	0.0282365	0.0370187	MTKT01005171.1	108082	113471	-	5390	CDL15_Pgr016295	-	-	-	-	-	-
CDL15_Pgr013340	32.2401	0	0	0.00360976	MTKT01003779.1	1709194	1709484	+	291	CDL15_Pgr013340	-	-	-	-	-	-
CDL15_Pgr013369	2357.57	14.0343	0.00595286	0.0252707	MTKT01005554.1	152392	159961	-	7570	CDL15_Pgr013369	GO:0007018;GO:0005874;GO:0005524;GO:0003777;GO:0008017;GO:0005871;GO:0016887	K10401	virNOG11779	Z	sp|Q9SCJ4|KN8B_ARATH Kinesin-like protein KIN-8B OS=Arabidopsis thaliana GN=KIN8B PE=2 SV=1	gi|702439744|ref|XP_010023402.1| PREDICTED: kinesin-like protein KIF19 [Eucalyptus grandis]
CDL15_Pgr017990	100.176	2.58815	0.025836	0.0219147	MTKT01004293.1	2660658	2664553	+	3896	CDL15_Pgr017990	GO:0009705;GO:0015140;GO:0015743	-	virNOG12639	R	sp|Q9LS46|ALMT9_ARATH Aluminum-activated malate transporter 9 OS=Arabidopsis thaliana GN=ALMT9 PE=2 SV=1	gi|255537641|ref|XP_002509887.1| PREDICTED: aluminum-activated malate transporter 9 [Ricinus communis] gi|223549786|gb|EEF51274.1| conserved hypothetical protein [Ricinus communis]
CDL15_Pgr008605	988.761	8.85963	0.00896033	0.00925212	MTKT01003794.1	2418920	2426826	-	7907	CDL15_Pgr008605	-	K14827	virNOG06259	S	sp|Q803M3|TEX10_DANRE Testis-expressed protein 10 homolog OS=Danio rerio GN=tex10 PE=2 SV=2	gi|1035911144|gb|OAY40738.1| hypothetical protein MANES_09G045100 [Manihot esculenta] gi|1035911146|gb|OAY40740.1| hypothetical protein MANES_09G045100 [Manihot esculenta] gi|1035911147|gb|OAY40741.1| hypothetical protein MANES_09G045100 [Manihot esculenta]
CDL15_Pgr027478	8800.29	19.6641	0.00223448	0.00058694	MTKT01001287.1	480341	480978	+	638	CDL15_Pgr027478	-	-	virNOG25933	S	-	gi|460372597|ref|XP_004232115.1| PREDICTED: stress-induced protein KIN2-like [Solanum lycopersicum]
CDL15_Pgr017776	30.4778	0	0	0.0306258	MTKT01004293.1	786935	789054	+	2120	CDL15_Pgr017776	GO:0016705;GO:0020037;GO:0005506;GO:0016021;GO:0004497;GO:0055114	-	virNOG01581	Q	sp|O04773|C75A6_CAMME Flavonoid 3&apos;,5&apos;-hydroxylase OS=Campanula medium GN=CYP75A6 PE=2 SV=1	gi|567895818|ref|XP_006440397.1| hypothetical protein CICLE_v10019693mg [Citrus clementina] gi|557542659|gb|ESR53637.1| hypothetical protein CICLE_v10019693mg [Citrus clementina]
CDL15_Pgr021461	2757.56	79.9058	0.028977	0.0375105	MTKT01001084.1	238285	240855	+	2571	CDL15_Pgr021461	GO:0016020;GO:0003755;GO:0009987	-	NOG35980;virNOG00572;virNOG11122	SL	-	gi|359474420|ref|XP_003631460.1| PREDICTED: uncharacterized protein LOC100853434 [Vitis vinifera]
CDL15_Pgr028440	344.258	2.39212	0.00694864	0.0076397	MTKT01005384.1	1276566	1276970	+	405	CDL15_Pgr028440	-	-	virNOG26546;virNOG25466	R	sp|F4JLQ5|SPH2_ARATH S-protein homolog 2 OS=Arabidopsis thaliana GN=SPH2 PE=3 SV=1	gi|702452545|ref|XP_010025975.1| PREDICTED: uncharacterized protein LOC104416259 [Eucalyptus grandis]
CDL15_Pgr001626	29287.6	69.7313	0.00238091	0.00142259	MTKT01002011.1	395540	398143	+	2604	CDL15_Pgr001626	GO:0016020;GO:0004674;GO:0005524;GO:0006468	-	virNOG04794	T	sp|Q3E8W4|ANX2_ARATH Receptor-like protein kinase ANXUR2 OS=Arabidopsis thaliana GN=ANX2 PE=2 SV=1	gi|702448064|ref|XP_010025009.1| PREDICTED: receptor-like protein kinase ANXUR1 [Eucalyptus grandis]
CDL15_Pgr009301	1674.18	3.78227	0.00225918	0.00268515	MTKT01001802.1	101987	104295	+	2309	CDL15_Pgr009301	GO:0000166;GO:0003676	-	virNOG17727	A	sp|Q8L773|THO4A_ARATH THO complex subunit 4A OS=Arabidopsis thaliana GN=ALY1 PE=1 SV=1	gi|1035908241|gb|OAY37838.1| hypothetical protein MANES_11G133200 [Manihot esculenta]
CDL15_Pgr020469	82845.1	271.682	0.0032794	0.00282055	MTKT01005809.1	1056966	1059201	-	2236	CDL15_Pgr020469	GO:0033356;GO:0005829;GO:0005794;GO:0030244;GO:0052691;GO:0009832	K13379	virNOG00980	R	sp|Q8RU27|RGP2_SOLTU Probable UDP-arabinopyranose mutase 2 OS=Solanum tuberosum GN=UPTG2 PE=1 SV=1	gi|702466240|ref|XP_010029403.1| PREDICTED: UDP-arabinopyranose mutase 1 [Eucalyptus grandis] gi|629090061|gb|KCW56314.1| hypothetical protein EUGRSUZ_I02055 [Eucalyptus grandis]
CDL15_Pgr024622	38.0445	0	0	0.00304376	MTKT01004967.1	155598	156328	-	731	CDL15_Pgr024622	-	-	-	-	-	-
CDL15_Pgr023221	226.052	29.6632	0.131223	0.0177473	MTKT01002440.1	3157995	3159778	+	1784	CDL15_Pgr023221	GO:0004702;GO:0005737	K20716	virNOG09909	T	sp|O80888|M3K17_ARATH Mitogen-activated protein kinase kinase kinase 17 OS=Arabidopsis thaliana GN=MAPKKK17 PE=1 SV=1	gi|225447061|ref|XP_002269660.1| PREDICTED: mitogen-activated protein kinase kinase kinase A [Vitis vinifera] gi|297739169|emb|CBI28820.3| unnamed protein product [Vitis vinifera]
CDL15_Pgr021910	2796.68	16.6619	0.00595776	0.00816841	MTKT01003240.1	2504065	2504607	+	543	CDL15_Pgr021910	GO:0000166;GO:0003676	-	virNOG08336	R	sp|Q9LFD5|BPA1_ARATH Binding partner of ACD11 1 OS=Arabidopsis thaliana GN=BPA1 PE=1 SV=1	gi|763751042|gb|KJB18430.1| hypothetical protein B456_003G053100 [Gossypium raimondii]
CDL15_Pgr014053	1522.83	1.88123	0.00123535	0.000906751	MTKT01004864.1	1553529	1554074	+	546	CDL15_Pgr014053	-	-	KOG1075;virNOG09124;virNOG23000	R	-	gi|731351616|ref|XP_010687130.1| PREDICTED: uncharacterized protein LOC104901276 [Beta vulgaris subsp. vulgaris]
CDL15_Pgr011972	122.46	1.68604	0.013768	0.0398848	MTKT01004619.1	1012224	1016255	-	4032	CDL15_Pgr011972	GO:0007018;GO:0000166;GO:0003777;GO:0005871;GO:0016887	-	virNOG14958	Z	sp|Q8VWI7|KN10A_ARATH Kinesin-like protein KIN-10A OS=Arabidopsis thaliana GN=KIN10A PE=1 SV=1	gi|702442200|ref|XP_010023908.1| PREDICTED: kinesin heavy chain [Eucalyptus grandis] gi|629094312|gb|KCW60307.1| hypothetical protein EUGRSUZ_H03019 [Eucalyptus grandis]
CDL15_Pgr014769	166.951	1.23484	0.00739641	0.0366028	MTKT01000548.1	1065284	1067681	+	2398	CDL15_Pgr014769	-	-	virNOG00109	K	sp|Q8LSZ4|E2FE_ARATH E2F transcription factor-like E2FE OS=Arabidopsis thaliana GN=E2FE PE=1 SV=1	gi|590663008|ref|XP_007036090.1| DP-E2F-like 1 isoform 1 [Theobroma cacao] gi|508773335|gb|EOY20591.1| DP-E2F-like 1 isoform 1 [Theobroma cacao]
CDL15_Pgr001575	2065.77	3.80207	0.00184051	0.00111221	MTKT01002011.1	63516	65026	+	1511	CDL15_Pgr001575	GO:0005829	-	virNOG00309	S	sp|Q9LJ97|LEA31_ARATH Late embryogenesis abundant protein 31 OS=Arabidopsis thaliana GN=RAB28 PE=1 SV=1	gi|702448368|ref|XP_010025078.1| PREDICTED: late embryogenesis abundant protein D-34-like [Eucalyptus grandis] gi|629095669|gb|KCW61664.1| hypothetical protein EUGRSUZ_H04398 [Eucalyptus grandis]
CDL15_Pgr007877	1193.12	268.882	0.22536	0.0446793	MTKT01002214.1	9222082	9222718	+	637	CDL15_Pgr007877	-	-	virNOG26192;virNOG25630	S	-	gi|567869293|ref|XP_006427268.1| hypothetical protein CICLE_v10026775mg [Citrus clementina] gi|557529258|gb|ESR40508.1| hypothetical protein CICLE_v10026775mg [Citrus clementina]
CDL15_Pgr010803	72.8767	2.82324	0.0387399	0.0246407	MTKT01005370.1	959819	968700	-	8882	CDL15_Pgr010803	GO:0016757	-	virNOG15398;virNOG01783	CG	sp|Q9SYK9|U74E2_ARATH UDP-glycosyltransferase 74E2 OS=Arabidopsis thaliana GN=UGT74E2 PE=1 SV=1	gi|702432564|ref|XP_010069221.1| PREDICTED: UDP-glycosyltransferase 74E2-like [Eucalyptus grandis]
CDL15_Pgr014744	11.1913	0	0	0.0186383	MTKT01000548.1	889936	890532	+	597	CDL15_Pgr014744	-	-	virNOG09068	K	sp|Q00IB6|CPL4_ARATH RNA polymerase II C-terminal domain phosphatase-like 4 OS=Arabidopsis thaliana GN=CPL4 PE=1 SV=1	gi|590581799|ref|XP_007014446.1| RNA polymerase II ctd phosphatase, putative isoform 2 [Theobroma cacao] gi|508784809|gb|EOY32065.1| RNA polymerase II ctd phosphatase, putative isoform 2 [Theobroma cacao]
CDL15_Pgr000716	85.2704	10.8404	0.12713	0.00840165	MTKT01005400.1	2369078	2370985	+	1908	CDL15_Pgr000716	GO:0016740	K13495	virNOG03646	CG	sp|Q9ZSK5|ZOG_PHALU Zeatin O-glucosyltransferase OS=Phaseolus lunatus GN=ZOG1 PE=2 SV=1	gi|802730057|ref|XP_012086206.1| PREDICTED: zeatin O-glucosyltransferase-like [Jatropha curcas] gi|317106703|dbj|BAJ53203.1| JHL06B08.4 [Jatropha curcas]
CDL15_Pgr024537	1603.33	10.2927	0.00641957	0.00210467	MTKT01000666.1	3809177	3810695	-	1519	CDL15_Pgr024537	GO:0016021	-	virNOG04082	S	-	gi|645231031|ref|XP_008222204.1| PREDICTED: uncharacterized protein LOC103322101 [Prunus mume]
CDL15_Pgr014637	150.59	1.41134	0.0093721	0.0292318	MTKT01000548.1	187898	191636	+	3739	CDL15_Pgr014637	GO:0043229;GO:1902589;GO:0022402	-	virNOG17647	S	sp|Q2V0Z5|MIS12_ARATH Protein MIS12 homolog OS=Arabidopsis thaliana GN=MIS12 PE=3 SV=1	gi|702496799|ref|XP_010037327.1| PREDICTED: uncharacterized protein LOC104426087 isoform X1 [Eucalyptus grandis] gi|629082584|gb|KCW49029.1| hypothetical protein EUGRSUZ_K02638 [Eucalyptus grandis]
CDL15_Pgr011333	77.7509	0	0	0.00294032	MTKT01004486.1	1483358	1488158	+	4801	CDL15_Pgr011333	GO:0016740	-	virNOG17052;virNOG07773;KOG0853	M	sp|O24301|SUS2_PEA Sucrose synthase 2 OS=Pisum sativum GN=SUS2 PE=2 SV=1	gi|1009163249|ref|XP_015899863.1| PREDICTED: sucrose synthase 2 [Ziziphus jujuba]
CDL15_Pgr001412	34744.6	72.2615	0.00207979	0.00109991	MTKT01003953.1	3168343	3169310	-	968	CDL15_Pgr001412	-	-	virNOG09294;virNOG19104;virNOG01738	R	sp|P50699|TLPH_ARATH Thaumatin-like protein OS=Arabidopsis thaliana GN=At1g18250 PE=2 SV=2	gi|922334078|ref|XP_013445030.1| pathogenesis-related thaumatin family protein [Medicago truncatula] gi|657373317|gb|KEH19055.1| pathogenesis-related thaumatin family protein [Medicago truncatula]
CDL15_Pgr014396	4545.75	13.9735	0.00307396	0.00236112	MTKT01004609.1	1233606	1236167	+	2562	CDL15_Pgr014396	GO:0044444	K07195	virNOG04961	U	sp|Q9FGH9|E70B1_ARATH Exocyst complex component EXO70B1 OS=Arabidopsis thaliana GN=EXO70B1 PE=1 SV=1	gi|702456147|ref|XP_010026920.1| PREDICTED: exocyst complex component EXO70B1 [Eucalyptus grandis] gi|629094640|gb|KCW60635.1| hypothetical protein EUGRSUZ_H03359 [Eucalyptus grandis]
CDL15_Pgr002191	35.2785	0	0	0.000924769	MTKT01002011.1	4604622	4605380	-	759	CDL15_Pgr002191	-	-	virNOG00011;virNOG29990	V	sp|Q9FG13|CXE15_ARATH Probable carboxylesterase 15 OS=Arabidopsis thaliana GN=CXE15 PE=2 SV=1	gi|1035913455|gb|OAY43048.1| hypothetical protein MANES_08G037900 [Manihot esculenta]
CDL15_Pgr015689	186.1	0.25489	0.00136965	0.00454035	MTKT01001080.1	1157438	1160516	-	3079	CDL15_Pgr015689	-	K06627	virNOG04686	D	sp|Q39071|CCA21_ARATH Cyclin-A2-1 OS=Arabidopsis thaliana GN=CYCA2-1 PE=2 SV=3	gi|1009137457|ref|XP_015886062.1| PREDICTED: cyclin-A2-1-like [Ziziphus jujuba] gi|1009137459|ref|XP_015886063.1| PREDICTED: cyclin-A2-1-like [Ziziphus jujuba] gi|1009137461|ref|XP_015886065.1| PREDICTED: cyclin-A2-1-like [Ziziphus jujuba] gi|1009137463|ref|XP_015886066.1| PREDICTED: cyclin-A2-1-like [Ziziphus jujuba]
CDL15_Pgr003319	12.1117	0.941449	0.0777309	0.0462482	MTKT01002492.1	3648166	3654726	+	6561	CDL15_Pgr003319	GO:0006508;GO:0004185	K16296	COG2939;virNOG14733	OE	sp|Q9C7Z9|SCP18_ARATH Serine carboxypeptidase-like 18 OS=Arabidopsis thaliana GN=SCPL18 PE=2 SV=2	gi|702462113|ref|XP_010028339.1| PREDICTED: serine carboxypeptidase-like 18 [Eucalyptus grandis]
CDL15_Pgr011708	186.01	0.235084	0.00126383	0.0130536	MTKT01002940.1	644958	646703	-	1746	CDL15_Pgr011708	-	-	virNOG29679;KOG1237;virNOG12825	PE	sp|Q9M817|PTR6_ARATH Protein NRT1/ PTR FAMILY 1.2 OS=Arabidopsis thaliana GN=NPF1.2 PE=1 SV=1	gi|629114423|gb|KCW79098.1| hypothetical protein EUGRSUZ_C00542 [Eucalyptus grandis]
CDL15_Pgr023394	35.4333	0	0	0.0334991	MTKT01000420.1	772477	772824	+	348	CDL15_Pgr023394	-	-	virNOG26251	R	sp|A8MQA2|NLTPD_ARATH Non-specific lipid-transfer protein 13 OS=Arabidopsis thaliana GN=LTP13 PE=2 SV=1	gi|641822632|gb|KDO42127.1| hypothetical protein CISIN_1g045881mg [Citrus sinensis]
CDL15_Pgr006528	260.846	4.07733	0.0156311	0.0298171	MTKT01000553.1	1445565	1448395	-	2831	CDL15_Pgr006528	GO:0016020;GO:0008233	-	virNOG00328	T	sp|F4I8K2|RBL8_ARATH RHOMBOID-like protein 8 OS=Arabidopsis thaliana GN=KOM PE=2 SV=1	gi|702387933|ref|XP_010065145.1| PREDICTED: inactive rhomboid protein 2 [Eucalyptus grandis]
CDL15_Pgr015700	612.535	15.8947	0.025949	0.0196938	MTKT01001080.1	1241659	1248792	-	7134	CDL15_Pgr015700	GO:0055085;GO:0005524;GO:0016021;GO:0042626;GO:0005886	-	virNOG02670	Q	sp|Q76CU2|PDR1_TOBAC Pleiotropic drug resistance protein 1 OS=Nicotiana tabacum GN=PDR1 PE=2 SV=1	gi|764542433|ref|XP_011459223.1| PREDICTED: pleiotropic drug resistance protein 1-like [Fragaria vesca subsp. vesca]
CDL15_Pgr023176	44.086	0	0	0.00036148	MTKT01002440.1	2871082	2872417	-	1336	CDL15_Pgr023176	-	-	virNOG35357;virNOG22073	R	sp|Q8GXC7|FBK50_ARATH F-box/kelch-repeat protein At3g06240 OS=Arabidopsis thaliana GN=At3g06240 PE=2 SV=1	gi|731435567|ref|XP_010645612.1| PREDICTED: F-box/kelch-repeat protein At3g23880-like [Vitis vinifera] gi|296090345|emb|CBI40164.3| unnamed protein product [Vitis vinifera]
CDL15_Pgr020210	310679	712.65	0.00229385	0.00169576	MTKT01006319.1	4300691	4302881	+	2191	CDL15_Pgr020210	GO:0016787	-	virNOG02691	R	sp|Q3E8Z8|PME28_ARATH Putative pectinesterase/pectinesterase inhibitor 28 OS=Arabidopsis thaliana GN=PME28 PE=2 SV=1	gi|702284700|ref|XP_010046221.1| PREDICTED: probable pectinesterase/pectinesterase inhibitor 21 [Eucalyptus grandis]
CDL15_Pgr002516	144.363	0.705809	0.00488913	0.0224697	MTKT01000790.1	1643368	1645071	+	1704	CDL15_Pgr002516	-	-	virNOG19175	R	sp|Q9C7X8|FBL33_ARATH Putative F-box/LRR-repeat protein At1g56400 OS=Arabidopsis thaliana GN=At1g56400 PE=4 SV=1	gi|743930112|ref|XP_011009299.1| PREDICTED: F-box protein At3g62230 [Populus euphratica]
CDL15_Pgr019530	27232.4	72.8575	0.00267539	0.0021131	MTKT01002229.1	67952	72287	+	4336	CDL15_Pgr019530	-	-	virNOG02771	I	sp|Q93ZE9|SFH3_ARATH Phosphatidylinositol/phosphatidylcholine transfer protein SFH3 OS=Arabidopsis thaliana GN=SFH3 PE=2 SV=1	gi|985461271|ref|XP_015388421.1| PREDICTED: phosphatidylinositol/phosphatidylcholine transfer protein SFH3 isoform X3 [Citrus sinensis]
CDL15_Pgr013759	1689.74	3.33079	0.00197119	0.00169253	MTKT01005554.1	3624013	3626203	-	2191	CDL15_Pgr013759	GO:0090404;GO:0005634;GO:0030036;GO:0009860;GO:0005737	-	virNOG01474	S	-	gi|702463622|ref|XP_010028703.1| PREDICTED: uncharacterized protein LOC104418924 [Eucalyptus grandis] gi|629089243|gb|KCW55496.1| hypothetical protein EUGRSUZ_I01394 [Eucalyptus grandis]
CDL15_Pgr004005	285.809	1.21531	0.00425218	0.0153447	MTKT01003769.1	574019	577497	+	3479	CDL15_Pgr004005	GO:0008152;GO:0016746;GO:0016021	-	virNOG03847	I	sp|Q8L7R3|LPCT1_ARATH Lysophospholipid acyltransferase LPEAT1 OS=Arabidopsis thaliana GN=LPEAT1 PE=1 SV=1	gi|659087894|ref|XP_008444693.1| PREDICTED: lysophospholipid acyltransferase LPEAT1 isoform X1 [Cucumis melo]
CDL15_Pgr018689	515.136	39.9406	0.077534	0.0448623	MTKT01005815.1	170033	172374	-	2342	CDL15_Pgr018689	-	-	virNOG05635	R	sp|Q8S7M7|PIRL5_ORYSJ Plant intracellular Ras-group-related LRR protein 5 OS=Oryza sativa subsp. japonica GN=IRL5 PE=2 SV=1	gi|645265721|ref|XP_008238283.1| PREDICTED: plant intracellular Ras-group-related LRR protein 5-like [Prunus mume]
CDL15_Pgr013633	195.161	6.11673	0.0313419	0.0189787	MTKT01005554.1	2592482	2593853	+	1372	CDL15_Pgr013633	-	-	virNOG06991	K	sp|Q9FH57|GATA5_ARATH GATA transcription factor 5 OS=Arabidopsis thaliana GN=GATA5 PE=2 SV=1	gi|595820681|ref|XP_007204696.1| hypothetical protein PRUPE_ppa008278mg [Prunus persica] gi|462400227|gb|EMJ05895.1| hypothetical protein PRUPE_ppa008278mg [Prunus persica]
CDL15_Pgr027318	13768.6	96.211	0.0069877	0.00837974	MTKT01004624.1	9642	14334	+	4693	CDL15_Pgr027318	GO:0000287;GO:0004427;GO:0006796;GO:0005737	K01507	virNOG08648	C	sp|Q93V56|IPYR1_ARATH Soluble inorganic pyrophosphatase 1 OS=Arabidopsis thaliana GN=PPA1 PE=1 SV=1	gi|1012364374|gb|KYP75556.1| Soluble inorganic pyrophosphatase [Cajanus cajan]
CDL15_Pgr022249	703.825	2.1364	0.00303541	0.0029843	MTKT01003937.1	393330	395373	-	2044	CDL15_Pgr022249	-	-	virNOG05698	S	-	gi|702481209|ref|XP_010033223.1| PREDICTED: uncharacterized protein LOC104422558 isoform X2 [Eucalyptus grandis] gi|629086449|gb|KCW52806.1| hypothetical protein EUGRSUZ_J02139 [Eucalyptus grandis]
CDL15_Pgr025321	5337.74	28.3424	0.00530981	0.00415175	MTKT01004939.1	2902712	2904873	-	2162	CDL15_Pgr025321	GO:0005634;GO:0005524;GO:0009738;GO:0035556;GO:0005737;GO:0046777;GO:0018105;GO:0004683;GO:0005509;GO:0009931;GO:0005516	K13412	virNOG01312	T	sp|Q9FMP5|CDPKH_ARATH Calcium-dependent protein kinase 17 OS=Arabidopsis thaliana GN=CPK17 PE=2 SV=1	gi|659097477|ref|XP_008449648.1| PREDICTED: calcium-dependent protein kinase 34 [Cucumis melo]
CDL15_Pgr006179	150.172	0.235084	0.00156543	0.000110654	MTKT01005880.1	2477464	2478264	-	801	CDL15_Pgr006179	-	-	virNOG25225	T	-	gi|702266070|ref|XP_010041537.1| PREDICTED: uncharacterized protein LOC104430483 isoform X1 [Eucalyptus grandis]
CDL15_Pgr023346	486.493	0.470169	0.000966444	0.00252184	MTKT01000420.1	487662	489616	-	1955	CDL15_Pgr023346	-	-	virNOG01334	S	sp|Q54YW1|ELMOA_DICDI ELMO domain-containing protein A OS=Dictyostelium discoideum GN=elmoA PE=1 SV=1	gi|702244727|ref|XP_010051746.1| PREDICTED: ELMO domain-containing protein B isoform X4 [Eucalyptus grandis] gi|702244733|ref|XP_010051751.1| PREDICTED: ELMO domain-containing protein B isoform X4 [Eucalyptus grandis] gi|702244737|ref|XP_010051758.1| PREDICTED: ELMO domain-containing protein B isoform X4 [Eucalyptus grandis] gi|702244743|ref|XP_010051762.1| PREDICTED: ELMO domain-containing prote…
CDL15_Pgr014253	1047.61	17.4839	0.0166893	0.0426604	MTKT01004609.1	259440	262124	+	2685	CDL15_Pgr014253	GO:0005634	K21777	virNOG03363	D	sp|Q9SFW6|CCB24_ARATH Cyclin-B2-4 OS=Arabidopsis thaliana GN=CYCB2-4 PE=2 SV=2	gi|802605633|ref|XP_012073651.1| PREDICTED: cyclin-B2-4-like [Jatropha curcas] gi|802605635|ref|XP_012073652.1| PREDICTED: cyclin-B2-4-like [Jatropha curcas] gi|643728856|gb|KDP36793.1| hypothetical protein JCGZ_08084 [Jatropha curcas]
CDL15_Pgr010396	88.3016	0.705253	0.00798687	0.0134644	MTKT01005538.1	975953	978232	-	2280	CDL15_Pgr010396	GO:0016787	-	COG1404;virNOG01263	O	sp|Q9STF7|SBT46_ARATH Subtilisin-like protease SBT4.6 OS=Arabidopsis thaliana GN=SBT4.6 PE=3 SV=1	gi|645216574|ref|XP_008221856.1| PREDICTED: subtilisin-like protease SBT4.3 [Prunus mume]
CDL15_Pgr024577	3358.58	7.05698	0.00210118	0.00434592	MTKT01000666.1	4192207	4194525	+	2319	CDL15_Pgr024577	GO:0006457;GO:0005783;GO:0005509;GO:0051082;GO:0016021	K08054	virNOG13792	O	sp|Q39817|CALX_SOYBN Calnexin homolog OS=Glycine max PE=2 SV=1	gi|147858623|emb|CAN83091.1| hypothetical protein VITISV_041895 [Vitis vinifera]
CDL15_Pgr017827	227.824	0.725059	0.00318255	0.00181556	MTKT01004293.1	1264431	1267484	+	3054	CDL15_Pgr017827	GO:0004252;GO:0006508	-	COG1404;virNOG05065	O	sp|O64495|SBT12_ARATH Subtilisin-like protease SBT1.2 OS=Arabidopsis thaliana GN=SBT1.2 PE=2 SV=1	gi|702324854|ref|XP_010053378.1| PREDICTED: subtilisin-like protease SDD1 [Eucalyptus grandis]
CDL15_Pgr021725	475.758	0.470447	0.000988837	0.000264051	MTKT01003240.1	1186056	1188027	-	1972	CDL15_Pgr021725	GO:0016021	-	virNOG03714	S	-	gi|225462749|ref|XP_002268340.1| PREDICTED: uncharacterized protein LOC100244979 [Vitis vinifera]
CDL15_Pgr013774	4620.01	9.01604	0.00195152	0.00419977	MTKT01005554.1	3717508	3720213	+	2706	CDL15_Pgr013774	GO:0005524;GO:0004672;GO:0016021;GO:0006468	-	virNOG02034	T	sp|Q9M1L7|PRK3_ARATH Pollen receptor-like kinase 3 OS=Arabidopsis thaliana GN=PRK3 PE=1 SV=1	gi|702487392|ref|XP_010034802.1| PREDICTED: probable inactive leucine-rich repeat receptor-like protein kinase At5g20690 [Eucalyptus grandis] gi|629087163|gb|KCW53520.1| hypothetical protein EUGRSUZ_J02800 [Eucalyptus grandis]
CDL15_Pgr021629	222834	530.367	0.00238011	0.00113671	MTKT01003240.1	556256	558252	+	1997	CDL15_Pgr021629	-	-	virNOG08493	R	sp|Q5MFV8|PME5_ARATH Pectinesterase 5 OS=Arabidopsis thaliana GN=PME5 PE=1 SV=2	gi|702501568|ref|XP_010038523.1| PREDICTED: pectinesterase-like [Eucalyptus grandis]
CDL15_Pgr017763	9619.05	302.047	0.0314009	0.0482696	MTKT01004293.1	656864	659161	-	2298	CDL15_Pgr017763	GO:0005506;GO:0016021;GO:0006633;GO:0055114;GO:0016491	K14423	virNOG08214	I	sp|Q1EC69|SMO12_ARATH Methylsterol monooxygenase 1-2 OS=Arabidopsis thaliana GN=SMO1-2 PE=2 SV=1	gi|731437783|ref|XP_002270978.3| PREDICTED: methylsterol monooxygenase 1-1 [Vitis vinifera]
CDL15_Pgr023119	26.0562	0.25489	0.00978235	0.039086	MTKT01002440.1	2441713	2442406	+	694	CDL15_Pgr023119	-	-	virNOG21880	S	-	gi|1035919213|gb|OAY48803.1| hypothetical protein MANES_05G006500 [Manihot esculenta]
CDL15_Pgr001464	23.7114	0	0	0.0235012	MTKT01003953.1	3583955	3585388	+	1434	CDL15_Pgr001464	GO:0005615;GO:0051603;GO:0004197;GO:0005764;GO:0016491	-	virNOG04274	O	sp|Q7XWK5|SAG39_ORYSJ Senescence-specific cysteine protease SAG39 OS=Oryza sativa subsp. japonica GN=SAG39 PE=2 SV=2	gi|225446589|ref|XP_002280263.1| PREDICTED: senescence-specific cysteine protease SAG39 [Vitis vinifera]
CDL15_Pgr002753	1016.96	13.7803	0.0135505	0.0225675	MTKT01002492.1	121838	122820	-	983	CDL15_Pgr002753	-	-	virNOG26463	S	-	gi|703149277|ref|XP_010109562.1| hypothetical protein L484_018297 [Morus notabilis] gi|587936322|gb|EXC23166.1| hypothetical protein L484_018297 [Morus notabilis]
CDL15_Pgr009809	61.9929	1.19551	0.0192846	0.00830066	MTKT01003224.1	3187835	3188212	+	378	CDL15_Pgr009809	-	-	virNOG08785	I	sp|Q9STM6|GDL57_ARATH GDSL esterase/lipase At3g48460 OS=Arabidopsis thaliana GN=At3g48460 PE=2 SV=1	gi|297738320|emb|CBI27521.3| unnamed protein product [Vitis vinifera]
CDL15_Pgr007288	44752	124.996	0.00279309	0.00189405	MTKT01002214.1	5340008	5342268	+	2261	CDL15_Pgr007288	GO:0004553;GO:0010215;GO:0030247;GO:0031225;GO:0016049	-	virNOG01843	R	sp|Q9LJU0|CBL10_ARATH COBRA-like protein 10 OS=Arabidopsis thaliana GN=COBL10 PE=2 SV=1	gi|702378223|ref|XP_010062978.1| PREDICTED: COBRA-like protein 10 [Eucalyptus grandis]
CDL15_Pgr004936	60.0862	0.489975	0.00815453	0.0401063	MTKT01003016.1	113175	119256	+	6082	CDL15_Pgr004936	-	-	virNOG06665	R	sp|O23277|PRD1_ARATH Protein PRD1 OS=Arabidopsis thaliana GN=PRD1 PE=1 SV=3	gi|764573215|ref|XP_011462840.1| PREDICTED: protein PRD1 [Fragaria vesca subsp. vesca]
CDL15_Pgr010418	121.597	4.76389	0.0391776	0.0157545	MTKT01005538.1	1123282	1126686	-	3405	CDL15_Pgr010418	GO:0008233	-	virNOG01263	O	sp|Q9STF7|SBT46_ARATH Subtilisin-like protease SBT4.6 OS=Arabidopsis thaliana GN=SBT4.6 PE=3 SV=1	gi|645216574|ref|XP_008221856.1| PREDICTED: subtilisin-like protease SBT4.3 [Prunus mume]
CDL15_Pgr021570	916.535	7.09326	0.00773921	0.0079762	MTKT01003240.1	215919	217886	+	1968	CDL15_Pgr021570	GO:0005488	-	virNOG16503	TU	sp|Q9ZVN6|AP180_ARATH Clathrin coat assembly protein AP180 OS=Arabidopsis thaliana GN=AP180 PE=1 SV=1	gi|702501813|ref|XP_010038590.1| PREDICTED: clathrin coat assembly protein AP180 [Eucalyptus grandis] gi|629080495|gb|KCW46940.1| hypothetical protein EUGRSUZ_K00754 [Eucalyptus grandis]
CDL15_Pgr023882	3455.59	32.8006	0.00949203	0.0197263	MTKT01000688.1	68548	70879	+	2332	CDL15_Pgr023882	-	K22827	virNOG08689	T	sp|Q9SZ45|MICU_ARATH Calcium uptake protein, mitochondrial OS=Arabidopsis thaliana GN=MICU PE=2 SV=1	gi|702290716|ref|XP_010047215.1| PREDICTED: calcium uptake protein 1, mitochondrial-like [Eucalyptus grandis]
CDL15_Pgr021888	587.355	0.705253	0.00120073	0.00191082	MTKT01003240.1	2347917	2350356	+	2440	CDL15_Pgr021888	-	-	virNOG22950;euNOG37772	K	sp|Q9FKF9|M5162_ARATH Probable transcription factor At5g61620 OS=Arabidopsis thaliana GN=At5g61620 PE=3 SV=1	gi|1009121848|ref|XP_015877683.1| PREDICTED: uncharacterized protein LOC107414100 [Ziziphus jujuba]
CDL15_Pgr019526	6773.91	123.294	0.0182013	0.0310314	MTKT01002229.1	50609	53242	-	2634	CDL15_Pgr019526	GO:0019673;GO:0008446	K01711	virNOG12654	G	sp|P93031|GMD2_ARATH GDP-mannose 4,6 dehydratase 2 OS=Arabidopsis thaliana GN=MUR1 PE=1 SV=3	gi|747103255|ref|XP_011099816.1| PREDICTED: GDP-mannose 4,6 dehydratase 1 [Sesamum indicum]
CDL15_Pgr000525	4514.44	163.104	0.0361294	0.0431087	MTKT01005400.1	798017	802227	+	4211	CDL15_Pgr000525	GO:0008453;GO:0042802;GO:0005739;GO:0030170	K00827	COG0160;virNOG14129	E	sp|Q94AL9|AGT22_ARATH Alanine--glyoxylate aminotransferase 2 homolog 2, mitochondrial OS=Arabidopsis thaliana GN=AGT3 PE=1 SV=2	gi|590654060|ref|XP_007033596.1| Pyrimidine 4 isoform 1 [Theobroma cacao] gi|508712625|gb|EOY04522.1| Pyrimidine 4 isoform 1 [Theobroma cacao]
CDL15_Pgr007318	49.0517	0.725059	0.0147815	0.00180473	MTKT01002214.1	5534197	5536223	-	2027	CDL15_Pgr007318	-	K09422	virNOG33284;virNOG17054;virNOG02998	K	sp|Q94FL7|MY120_ARATH Transcription factor MYB120 OS=Arabidopsis thaliana GN=MYB120 PE=2 SV=1	gi|702378440|ref|XP_010063022.1| PREDICTED: uncharacterized protein LOC104450247 [Eucalyptus grandis]
CDL15_Pgr015069	23667.8	37.2265	0.00157287	0.00092535	MTKT01002501.1	1984908	1985894	+	987	CDL15_Pgr015069	-	-	virNOG27307	S	sp|O49817|LEA2_CICAR Late embryogenesis abundant protein 2 OS=Cicer arietinum PE=2 SV=1	gi|694410485|ref|XP_009333653.1| PREDICTED: late embryogenesis abundant protein 1-like [Pyrus x bretschneideri]
CDL15_Pgr016090	26854.1	468.833	0.0174586	0.0148125	MTKT01002495.1	274470	277585	+	3116	CDL15_Pgr016090	GO:0055085;GO:0006412;GO:0016021;GO:0005743;GO:0003735;GO:0005215	K05863	virNOG09086	C	sp|O22342|ADT1_GOSHI ADP,ATP carrier protein 1, mitochondrial OS=Gossypium hirsutum GN=ANT1 PE=2 SV=1	gi|629100351|gb|KCW66116.1| hypothetical protein EUGRSUZ_G03388, partial [Eucalyptus grandis]
CDL15_Pgr003135	9019.11	28.0142	0.00310609	0.00567597	MTKT01002492.1	2390997	2391413	-	417	CDL15_Pgr003135	-	-	virNOG24665;virNOG20644	S	sp|Q01417|PM1_SOYBN 18 kDa seed maturation protein OS=Glycine max GN=GMPM1 PE=2 SV=1	gi|743810146|ref|XP_010928814.1| PREDICTED: 11 kDa late embryogenesis abundant protein-like [Elaeis guineensis]
CDL15_Pgr011468	7350.63	126.73	0.0172406	0.00704768	MTKT01004486.1	2720279	2723152	+	2874	CDL15_Pgr011468	-	-	virNOG00259	S	sp|P0DMS1|NET2A_ARATH Protein NETWORKED 2A OS=Arabidopsis thaliana GN=NET2A PE=2 SV=1	gi|702370560|ref|XP_010061554.1| PREDICTED: caldesmon [Eucalyptus grandis]
CDL15_Pgr011271	1437.47	13.7627	0.00957428	0.0113708	MTKT01004486.1	951240	952132	-	893	CDL15_Pgr011271	-	-	virNOG25410;virNOG24656	S	-	gi|1021052437|gb|KZN10215.1| hypothetical protein DCAR_002871 [Daucus carota subsp. sativus]
CDL15_Pgr004560	18.9836	0.509781	0.0268537	0.0113677	MTKT01003433.1	473483	475068	+	1586	CDL15_Pgr004560	-	-	KOG1721;virNOG19118;virNOG13620;NOG168275	KR	sp|A6NP11|ZN716_HUMAN Zinc finger protein 716 OS=Homo sapiens GN=ZNF716 PE=2 SV=4	gi|1009125801|ref|XP_015879805.1| PREDICTED: uncharacterized protein LOC107415907 [Ziziphus jujuba]
CDL15_Pgr018642	391.429	0.940616	0.00240303	0.00610391	MTKT01002507.1	2735143	2736435	+	1293	CDL15_Pgr018642	-	-	-	-	-	-
CDL15_Pgr026940	37.1842	1.19578	0.0321584	0.0261826	MTKT01000605.1	225609	226931	+	1323	CDL15_Pgr026940	-	-	virNOG35357;virNOG28600;virNOG31474;virNOG20272	R	sp|Q9LVS9|FB340_ARATH Probable F-box protein At5g47300 OS=Arabidopsis thaliana GN=At5g47300 PE=4 SV=1	gi|703096700|ref|XP_010095914.1| Putative F-box protein [Morus notabilis] gi|587873317|gb|EXB62508.1| Putative F-box protein [Morus notabilis]
CDL15_Pgr012954	25.1594	0.25489	0.010131	0.0106235	MTKT01001932.1	3141767	3142826	-	1060	CDL15_Pgr012954	-	-	virNOG28690;virNOG20339	R	sp|Q84RK6|FBL36_ARATH F-box/LRR-repeat protein At2g29930 OS=Arabidopsis thaliana GN=At2g29930 PE=2 SV=1	gi|645236555|ref|XP_008224794.1| PREDICTED: F-box/LRR-repeat protein At3g26922-like [Prunus mume]
CDL15_Pgr013942	5002.99	21.6154	0.00432049	0.00649043	MTKT01004864.1	669133	672570	+	3438	CDL15_Pgr013942	-	-	virNOG15093;virNOG15970;virNOG06300	T	sp|Q9FKG6|PUB52_ARATH U-box domain-containing protein 52 OS=Arabidopsis thaliana GN=PUB52 PE=2 SV=1	gi|702387622|ref|XP_010065061.1| PREDICTED: U-box domain-containing protein 52-like [Eucalyptus grandis]
CDL15_Pgr017818	3067.23	5.19472	0.00169362	0.00221804	MTKT01004293.1	1169837	1170314	-	478	CDL15_Pgr017818	GO:0016709;GO:0005783;GO:0020037;GO:0016099;GO:0005506;GO:0044425;GO:0055114;GO:0070330	-	COG2124;virNOG06071	Q	sp|D1MI46|C76BA_SWEMU Geraniol 8-hydroxylase OS=Swertia mussotii GN=CYP76B10 PE=1 SV=1	gi|729295464|ref|XP_010540221.1| PREDICTED: geraniol 8-hydroxylase-like [Tarenaya hassleriana]
CDL15_Pgr009238	350.436	0.235084	0.000670835	0.00310167	MTKT01003159.1	1137179	1144009	+	6831	CDL15_Pgr009238	GO:0016021;GO:0005886	-	virNOG17311	S	sp|D7LBN4|CSPLH_ARALL CASP-like protein 4B1 OS=Arabidopsis lyrata subsp. lyrata GN=ARALYDRAFT_321547 PE=3 SV=1	gi|595829610|ref|XP_007205904.1| hypothetical protein PRUPE_ppa011435mg [Prunus persica] gi|462401546|gb|EMJ07103.1| hypothetical protein PRUPE_ppa011435mg [Prunus persica]
CDL15_Pgr000778	1256.83	12.8178	0.0101985	0.0200623	MTKT01005400.1	2818469	2821927	-	3459	CDL15_Pgr000778	GO:0005634;GO:0043232	-	virNOG09093	KB	sp|Q8W595|SUVR4_ARATH Histone-lysine N-methyltransferase SUVR4 OS=Arabidopsis thaliana GN=SUVR4 PE=1 SV=2	gi|590641871|ref|XP_007030353.1| Set domain protein, putative [Theobroma cacao] gi|508718958|gb|EOY10855.1| Set domain protein, putative [Theobroma cacao]
CDL15_Pgr021257	20271.7	78.2499	0.00386006	0.00304809	MTKT01003414.1	359136	362287	+	3152	CDL15_Pgr021257	GO:0009331;GO:0046168;GO:0005975;GO:0051287;GO:0055114;GO:0042803;GO:0004367	K00006	virNOG03703	C	sp|P52425|GPDA_CUPLA Glycerol-3-phosphate dehydrogenase [NAD(+)] OS=Cuphea lanceolata GN=GPDH PE=2 SV=1	gi|1708025|sp|P52425.1|GPDA_CUPLA RecName: Full=Glycerol-3-phosphate dehydrogenase [NAD(+)] gi|840731|emb|CAA56125.1| glycerol-3-phosphate dehydrogenase (NAD+) [Cuphea lanceolata]
CDL15_Pgr025245	17016.2	55.2926	0.00324942	0.000812437	MTKT01004939.1	2491034	2491549	-	516	CDL15_Pgr025245	-	-	virNOG37492;virNOG25080	S	-	gi|743792302|ref|XP_011044152.1| PREDICTED: uncharacterized protein LOC105139423 [Populus euphratica]
CDL15_Pgr024174	273.304	0.25489	0.000932627	0.0349868	MTKT01000666.1	1042684	1043720	-	1037	CDL15_Pgr024174	-	-	virNOG17705;virNOG20465	K	sp|Q9FMC2|BZP43_ARATH Basic leucine zipper 43 OS=Arabidopsis thaliana GN=BZIP43 PE=1 SV=1	gi|661895927|emb|CDP00505.1| unnamed protein product [Coffea canephora]
CDL15_Pgr026851	1455.84	9.90066	0.00680066	0.0239931	MTKT01003950.1	3149624	3152993	-	3370	CDL15_Pgr026851	-	-	virNOG14560	S	-	gi|702280566|ref|XP_010045308.1| PREDICTED: uncharacterized protein LOC104434054 isoform X2 [Eucalyptus grandis] gi|629122979|gb|KCW87469.1| hypothetical protein EUGRSUZ_B03934 [Eucalyptus grandis] gi|629122980|gb|KCW87470.1| hypothetical protein EUGRSUZ_B03934 [Eucalyptus grandis]
CDL15_Pgr001075	16501.8	55.7574	0.00337888	0.00467753	MTKT01003953.1	104368	108067	+	3700	CDL15_Pgr001075	-	-	virNOG03176	T	sp|C0LGQ4|MDIS2_ARATH Protein MALE DISCOVERER 2 OS=Arabidopsis thaliana GN=MDIS2 PE=2 SV=1	gi|225443782|ref|XP_002266057.1| PREDICTED: probable LRR receptor-like serine/threonine-protein kinase MRH1 [Vitis vinifera] gi|731404723|ref|XP_010655532.1| PREDICTED: probable LRR receptor-like serine/threonine-protein kinase MRH1 [Vitis vinifera] gi|731404725|ref|XP_010655533.1| PREDICTED: probable LRR receptor-like serine/threonine-protein kinase MRH1 [Vitis vinifera]
CDL15_Pgr011618	8150.85	17.5988	0.00215913	0.00316254	MTKT01001770.1	295451	298849	-	3399	CDL15_Pgr011618	GO:0016020;GO:0016310;GO:0000166;GO:0004672	-	virNOG12322	T	sp|P43298|TMK1_ARATH Receptor protein kinase TMK1 OS=Arabidopsis thaliana GN=TMK1 PE=1 SV=1	gi|702431504|ref|XP_010068984.1| PREDICTED: probable receptor protein kinase TMK1 [Eucalyptus grandis] gi|629091198|gb|KCW57193.1| hypothetical protein EUGRSUZ_H00009 [Eucalyptus grandis]
CDL15_Pgr027945	369.3	9.58505	0.0259546	0.0173864	MTKT01001287.1	3620367	3621293	+	927	CDL15_Pgr027945	-	-	KOG0800;virNOG21505	O	sp|Q8GW38|ATL47_ARATH RING-H2 finger protein ATL47 OS=Arabidopsis thaliana GN=ATL47 PE=2 SV=1	gi|595859446|ref|XP_007210950.1| hypothetical protein PRUPE_ppa024049mg [Prunus persica] gi|462406685|gb|EMJ12149.1| hypothetical protein PRUPE_ppa024049mg [Prunus persica]
CDL15_Pgr014823	1080.38	3.54774	0.0032838	0.009157	MTKT01000548.1	1462210	1466226	+	4017	CDL15_Pgr014823	GO:0003824	K06617	virNOG00128	R	sp|Q8VWN6|RFS_PEA Galactinol--sucrose galactosyltransferase OS=Pisum sativum GN=RFS PE=1 SV=1	gi|566206757|ref|XP_002321625.2| hypothetical protein POPTR_0015s09330g [Populus trichocarpa] gi|550322372|gb|EEF05752.2| hypothetical protein POPTR_0015s09330g [Populus trichocarpa]
CDL15_Pgr011045	2945.17	4.25355	0.00144424	0.00198344	MTKT01001090.1	1635734	1637410	+	1677	CDL15_Pgr011045	GO:0006810;GO:0016021;GO:0005215	K09874	virNOG10110;virNOG30898	G	sp|P49173|NIP1_NICAL Probable aquaporin NIP-type OS=Nicotiana alata PE=2 SV=1	gi|698478913|ref|XP_009786583.1| PREDICTED: probable aquaporin NIP-type [Nicotiana sylvestris] gi|1025303464|ref|XP_016500017.1| PREDICTED: probable aquaporin NIP-type [Nicotiana tabacum]
CDL15_Pgr010933	17420.7	36.8044	0.00211269	0.00224499	MTKT01001090.1	502978	506313	-	3336	CDL15_Pgr010933	GO:0000166;GO:0004672	-	NOG131153;virNOG33754;virNOG11915	T	sp|Q9SFT7|PBL26_ARATH Probable serine/threonine-protein kinase PBL26 OS=Arabidopsis thaliana GN=PBL26 PE=2 SV=1	gi|641814904|gb|KDO37992.1| hypothetical protein CISIN_1g046892mg [Citrus sinensis]
CDL15_Pgr018928	1273.02	2.88126	0.00226333	0.00225371	MTKT01003945.1	533558	534475	+	918	CDL15_Pgr018928	-	-	virNOG11341	S	-	gi|702502378|ref|XP_010038753.1| PREDICTED: uncharacterized protein LOC104427347 [Eucalyptus grandis] gi|629081196|gb|KCW47641.1| hypothetical protein EUGRSUZ_K01385 [Eucalyptus grandis]
CDL15_Pgr006757	266.071	4.82191	0.0181227	0.0232747	MTKT01002214.1	1476340	1481461	+	5122	CDL15_Pgr006757	-	-	virNOG01038	U	sp|P40781|CYPR4_CYNCA Protein CYPRO4 OS=Cynara cardunculus GN=CYPRO4 PE=2 SV=1	gi|702371648|ref|XP_010061761.1| PREDICTED: protein CYPRO4 [Eucalyptus grandis] gi|629103288|gb|KCW68757.1| hypothetical protein EUGRSUZ_F02355 [Eucalyptus grandis]
CDL15_Pgr003188	2808	4.76194	0.00169585	0.001668	MTKT01002492.1	2702630	2703396	+	767	CDL15_Pgr003188	-	-	virNOG25133	S	-	gi|359481054|ref|XP_003632560.1| PREDICTED: uncharacterized protein LOC100854533 [Vitis vinifera] gi|296089347|emb|CBI39119.3| unnamed protein product [Vitis vinifera]
CDL15_Pgr016586	1281.45	34.4901	0.0269149	0.00375569	MTKT01000799.1	181189	182923	+	1735	CDL15_Pgr016586	-	K09422	virNOG10446	K	sp|Q9LDE1|MY108_ARATH Transcription factor MYB108 OS=Arabidopsis thaliana GN=MYB108 PE=1 SV=1	gi|743786458|ref|XP_011027944.1| PREDICTED: transcription factor MYB108-like [Populus euphratica]
CDL15_Pgr011134	15759.8	31.0282	0.00196882	0.00691577	MTKT01001090.1	2599720	2602552	+	2833	CDL15_Pgr011134	GO:0046872;GO:0045490;GO:0016021;GO:0030570	K01728	virNOG08421	R	sp|P40973|PLY_LILLO Pectate lyase OS=Lilium longiflorum PE=2 SV=1	gi|702430464|ref|XP_010068708.1| PREDICTED: pectate lyase-like [Eucalyptus grandis] gi|629098792|gb|KCW64557.1| hypothetical protein EUGRSUZ_G02162 [Eucalyptus grandis]
CDL15_Pgr005395	7617.52	25.9062	0.00340087	0.00293206	MTKT01001941.1	1869731	1874529	-	4799	CDL15_Pgr005395	GO:0006979;GO:0020037;GO:0098869;GO:0004601;GO:0055114	-	virNOG13524	R	sp|Q9C9U3|DOX2_ARATH Alpha-dioxygenase 2 OS=Arabidopsis thaliana GN=DOX2 PE=2 SV=1	gi|567919316|ref|XP_006451664.1| hypothetical protein CICLE_v10007736mg [Citrus clementina] gi|568875293|ref|XP_006490741.1| PREDICTED: alpha-dioxygenase 2 [Citrus sinensis] gi|557554890|gb|ESR64904.1| hypothetical protein CICLE_v10007736mg [Citrus clementina]
CDL15_Pgr025405	202.868	2.21507	0.0109188	0.00646443	MTKT01004939.1	3448473	3451343	-	2871	CDL15_Pgr025405	GO:0003677;GO:0005634;GO:0046982;GO:0000786	K11253	COG2036	B	sp|Q76MV0|H32_TOBAC Histone H3.2 OS=Nicotiana tabacum GN=B34 PE=1 SV=1	gi|565487241|ref|XP_006301260.1| hypothetical protein CARUB_v10021660mg, partial [Capsella rubella] gi|482569970|gb|EOA34158.1| hypothetical protein CARUB_v10021660mg, partial [Capsella rubella]
CDL15_Pgr024054	7.02363	0	0	0.044446	MTKT01000666.1	152611	155640	+	3030	CDL15_Pgr024054	-	-	virNOG05973	S	-	gi|255581111|ref|XP_002531370.1| PREDICTED: uncharacterized protein LOC8281884 [Ricinus communis] gi|223529030|gb|EEF31018.1| conserved hypothetical protein [Ricinus communis]
CDL15_Pgr026646	225.684	1.9599	0.00868428	0.0193743	MTKT01003950.1	1287138	1288526	+	1389	CDL15_Pgr026646	-	-	-	-	-	-
CDL15_Pgr024002	329.631	0.940893	0.00285438	0.00701901	MTKT01000773.1	35566	38016	-	2451	CDL15_Pgr024002	GO:0015074;GO:0008270;GO:0003676	-	virNOG00819;KOG0017	R	sp|P10978|POLX_TOBAC Retrovirus-related Pol polyprotein from transposon TNT 1-94 OS=Nicotiana tabacum PE=2 SV=1	gi|147783961|emb|CAN63563.1| hypothetical protein VITISV_003097 [Vitis vinifera]
CDL15_Pgr010353	440.098	0.470169	0.00106833	0.0100633	MTKT01005538.1	686749	687389	-	641	CDL15_Pgr010353	GO:0015713;GO:0035436;GO:0071917;GO:0016021;GO:0009941;GO:0015120	-	virNOG09442	G	sp|Q9LF61|XPT_ARATH Xylulose 5-phosphate/phosphate translocator, chloroplastic OS=Arabidopsis thaliana GN=XPT PE=1 SV=1	gi|141448072|gb|ABO87612.1| chloroplast pentose phosphate transporter [Glycine max]
CDL15_Pgr012589	671.193	1.45067	0.00216134	0.00374008	MTKT01000661.1	920085	922579	-	2495	CDL15_Pgr012589	GO:0016021;GO:0003333;GO:0015171	-	virNOG00890;COG0814	E	sp|Q9LXF8|AVT1J_ARATH Amino acid transporter AVT1J OS=Arabidopsis thaliana GN=AVT1J PE=2 SV=1	gi|1035904417|gb|OAY34016.1| hypothetical protein MANES_13G143200 [Manihot esculenta]
CDL15_Pgr003809	83.722	0.235084	0.00280792	0.0440528	MTKT01000797.1	1791177	1793120	-	1944	CDL15_Pgr003809	-	-	NOG09528;virNOG10017	O	sp|Q9LNB6|HSOP1_ARATH Hsp70-Hsp90 organizing protein 1 OS=Arabidopsis thaliana GN=HOP1 PE=2 SV=1	gi|703088936|ref|XP_010093665.1| Heat shock protein STI [Morus notabilis] gi|587864846|gb|EXB54445.1| Heat shock protein STI [Morus notabilis]
CDL15_Pgr007189	219.232	1.66679	0.00760284	0.0360283	MTKT01002214.1	4557042	4561239	+	4198	CDL15_Pgr007189	GO:0055085;GO:0016021;GO:0022857	K08176	virNOG12722	P	sp|Q9S735|PHT19_ARATH Probable inorganic phosphate transporter 1-9 OS=Arabidopsis thaliana GN=PHT1-9 PE=2 SV=1	gi|702379058|ref|XP_010063151.1| PREDICTED: probable inorganic phosphate transporter 1-9 [Eucalyptus grandis] gi|629104878|gb|KCW70347.1| hypothetical protein EUGRSUZ_F03590 [Eucalyptus grandis]
CDL15_Pgr019469	364.261	0.489975	0.00134512	0.0149031	MTKT01005965.1	141785	141991	+	207	CDL15_Pgr019469	-	-	virNOG08202;virNOG22205	SR	-	gi|1025313135|ref|XP_016502391.1| PREDICTED: desiccation-related protein PCC13-62-like [Nicotiana tabacum]
CDL15_Pgr025499	698.747	5.91867	0.0084704	0.00142814	MTKT01004810.1	25185	27456	-	2272	CDL15_Pgr025499	GO:0016709;GO:0020037;GO:0005506;GO:0044550;GO:0016021;GO:0055114	-	virNOG14608;virNOG16714	Q	sp|P37122|C76A2_SOLME Cytochrome P450 76A2 OS=Solanum melongena GN=CYP76A2 PE=2 SV=1	gi|702494456|ref|XP_010036736.1| PREDICTED: cytochrome P450 76A1-like [Eucalyptus grandis] gi|629081929|gb|KCW48374.1| hypothetical protein EUGRSUZ_K02083 [Eucalyptus grandis]
CDL15_Pgr024092	8.61768	0	0	0.0279368	MTKT01000666.1	413937	414902	+	966	CDL15_Pgr024092	-	-	-	-	-	-
CDL15_Pgr004607	60.7835	0.470447	0.00773971	0.0233495	MTKT01003433.1	880469	881393	+	925	CDL15_Pgr004607	-	-	-	-	-	-
CDL15_Pgr019313	666.486	3.56671	0.00535152	0.0363842	MTKT01000817.1	383574	386629	+	3056	CDL15_Pgr019313	-	-	virNOG04032;virNOG14731	R	sp|Q9M069|E137_ARATH Glucan endo-1,3-beta-glucosidase 7 OS=Arabidopsis thaliana GN=At4g34480 PE=1 SV=2	gi|1009149827|ref|XP_015892685.1| PREDICTED: glucan endo-1,3-beta-D-glucosidase-like [Ziziphus jujuba]
CDL15_Pgr009857	103.574	1.19634	0.0115506	0.0417397	MTKT01003224.1	3509662	3510953	-	1292	CDL15_Pgr009857	-	-	-	-	-	-
CDL15_Pgr003557	1908.87	7.8769	0.00412647	0.000763149	MTKT01002492.1	5306050	5307297	-	1248	CDL15_Pgr003557	-	-	-	-	-	-
CDL15_Pgr006537	287.959	0.980228	0.00340406	0.00443057	MTKT01000553.1	1484806	1488539	+	3734	CDL15_Pgr006537	GO:0016020	-	-	-	-	gi|702495082|ref|XP_010036897.1| PREDICTED: synaptotagmin-5 isoform X1 [Eucalyptus grandis] gi|629082110|gb|KCW48555.1| hypothetical protein EUGRSUZ_K02227 [Eucalyptus grandis]
CDL15_Pgr017189	18.3183	0	0	0.00457397	MTKT01005569.1	1519668	1520695	-	1028	CDL15_Pgr017189	-	-	virNOG25910;virNOG25508	S	-	gi|694428436|ref|XP_009341788.1| PREDICTED: uncharacterized protein LOC103933826 [Pyrus x bretschneideri]
CDL15_Pgr010972	7076.32	19.1077	0.00270023	0.00303705	MTKT01001090.1	855350	859820	-	4471	CDL15_Pgr010972	GO:0016020;GO:0016787	-	virNOG02462;KOG1339	O	sp|Q9S9K4|ASPL2_ARATH Aspartic proteinase-like protein 2 OS=Arabidopsis thaliana GN=At1g65240 PE=1 SV=2	gi|702263447|ref|XP_010038337.1| PREDICTED: aspartic proteinase-like protein 2 [Eucalyptus grandis] gi|629120095|gb|KCW84585.1| hypothetical protein EUGRSUZ_B01422 [Eucalyptus grandis]
CDL15_Pgr011986	7015.76	36.8287	0.00524942	0.00434452	MTKT01004619.1	1224510	1228539	+	4030	CDL15_Pgr011986	-	-	virNOG06848	S	-	gi|702432035|ref|XP_010069111.1| PREDICTED: uncharacterized protein LOC104456085 [Eucalyptus grandis] gi|629091352|gb|KCW57347.1| hypothetical protein EUGRSUZ_H00137 [Eucalyptus grandis]
CDL15_Pgr016364	8.15284	0	0	0.0482547	MTKT01005171.1	1015126	1016422	-	1297	CDL15_Pgr016364	GO:0003677	-	virNOG06483;virNOG33495;virNOG12044	K	sp|Q6K6S5|HSFA5_ORYSJ Heat stress transcription factor A-5 OS=Oryza sativa subsp. japonica GN=HSFA5 PE=2 SV=1	gi|702245387|ref|XP_010052968.1| PREDICTED: heat stress transcription factor A-4b-like [Eucalyptus grandis] gi|629125250|gb|KCW89675.1| hypothetical protein EUGRSUZ_A01948 [Eucalyptus grandis]
CDL15_Pgr011870	552.487	0.940338	0.00170201	5.42044e-05	MTKT01001935.1	1839323	1841002	-	1680	CDL15_Pgr011870	GO:0009058;GO:0003824;GO:0030170	K01762	virNOG05251	E	sp|Q9STR4|1A17_ARATH 1-aminocyclopropane-1-carboxylate synthase 7 OS=Arabidopsis thaliana GN=ACS7 PE=1 SV=1	gi|1035924292|gb|OAY53880.1| hypothetical protein MANES_03G030800 [Manihot esculenta]
CDL15_Pgr007717	450.955	34.8076	0.0771863	0.000913837	MTKT01002214.1	8181771	8183082	-	1312	CDL15_Pgr007717	-	-	virNOG26540	S	-	gi|590627992|ref|XP_007026598.1| Uncharacterized protein isoform 2 [Theobroma cacao] gi|508715203|gb|EOY07100.1| Uncharacterized protein isoform 2 [Theobroma cacao]
CDL15_Pgr027634	22.9215	0	0	0.039911	MTKT01001287.1	1544211	1547743	-	3533	CDL15_Pgr027634	GO:0016740	-	KOG1187;virNOG00759	T	sp|Q9SII6|PIX13_ARATH Probable serine/threonine-protein kinase PIX13 OS=Arabidopsis thaliana GN=PIX13 PE=1 SV=2	gi|629096871|gb|KCW62636.1| hypothetical protein EUGRSUZ_G00163 [Eucalyptus grandis]
CDL15_Pgr018996	901.626	2.60657	0.00289096	0.0103427	MTKT01001276.1	137018	138261	+	1244	CDL15_Pgr018996	GO:0055114;GO:0016491	-	virNOG01539	Q	sp|Q9FZ42|ADRC1_ARATH NADPH-dependent aldehyde reductase 1, chloroplastic OS=Arabidopsis thaliana GN=ChlADR1 PE=1 SV=1	gi|702448807|ref|XP_010025176.1| PREDICTED: glucose and ribitol dehydrogenase homolog 1 [Eucalyptus grandis] gi|629095777|gb|KCW61772.1| hypothetical protein EUGRSUZ_H04480 [Eucalyptus grandis]
CDL15_Pgr010990	1079.49	6.97729	0.00646351	0.00111452	MTKT01001090.1	1011320	1011823	+	504	CDL15_Pgr010990	-	-	virNOG18589	S	-	gi|629089817|gb|KCW56070.1| hypothetical protein EUGRSUZ_I01828 [Eucalyptus grandis]
CDL15_Pgr005276	290.822	1.64726	0.00566415	0.00794168	MTKT01001941.1	73944	76097	+	2154	CDL15_Pgr005276	-	-	-	-	-	-
CDL15_Pgr023400	112.396	0.235084	0.00209157	0.00187683	MTKT01000420.1	811420	817506	+	6087	CDL15_Pgr023400	GO:0009058;GO:0006520;GO:0008483;GO:0030170	K14271	virNOG07929	E	sp|Q9ST02|NAATA_HORVU Nicotianamine aminotransferase A OS=Hordeum vulgare GN=naat-A PE=1 SV=2	gi|848861818|ref|XP_012831711.1| PREDICTED: tyrosine aminotransferase [Erythranthe guttata]
CDL15_Pgr005712	185.297	0	0	0.000502751	MTKT01004399.1	1031372	1033183	+	1812	CDL15_Pgr005712	-	-	-	-	-	gi|1012168971|ref|XP_015965243.1| PREDICTED: major centromere autoantigen B-like [Arachis duranensis]
CDL15_Pgr026938	2252.29	212.439	0.0943214	0.0477638	MTKT01000605.1	213190	222548	-	9359	CDL15_Pgr026938	-	-	virNOG15879	S	-	gi|702477950|ref|XP_010032439.1| PREDICTED: uncharacterized protein LOC104421952 [Eucalyptus grandis] gi|629085475|gb|KCW51832.1| hypothetical protein EUGRSUZ_J01280 [Eucalyptus grandis]
CDL15_Pgr020145	8944.49	21.1677	0.00236656	0.00218379	MTKT01006319.1	3281784	3282828	+	1045	CDL15_Pgr020145	-	-	virNOG25349	R	sp|Q9LUL8|PME26_ARATH Putative pectinesterase/pectinesterase inhibitor 26 OS=Arabidopsis thaliana GN=PME26 PE=2 SV=1	gi|629092323|gb|KCW58318.1| hypothetical protein EUGRSUZ_H01005 [Eucalyptus grandis]
CDL15_Pgr008818	360.421	2.13612	0.00592673	0.00844119	MTKT01005615.1	775214	778644	-	3431	CDL15_Pgr008818	GO:0005634;GO:0003677;GO:0006281;GO:0006260;GO:0006310	K07466	virNOG07298	L	sp|Q9SD82|RFA1B_ARATH Replication protein A 70 kDa DNA-binding subunit B OS=Arabidopsis thaliana GN=RPA1B PE=3 SV=1	gi|702258639|ref|XP_010030723.1| PREDICTED: replication protein A 70 kDa DNA-binding subunit B [Eucalyptus grandis] gi|629119232|gb|KCW83722.1| hypothetical protein EUGRSUZ_B00599 [Eucalyptus grandis]
CDL15_Pgr013878	116.091	1.43059	0.012323	0.0357818	MTKT01004864.1	89320	91943	+	2624	CDL15_Pgr013878	-	-	virNOG26498	S	sp|Q9FFP2|KPL_ARATH Protein KOKOPELLI OS=Arabidopsis thaliana GN=KPL PE=2 SV=1	gi|590709453|ref|XP_007048557.1| Uncharacterized protein TCM_001613 [Theobroma cacao] gi|508700818|gb|EOX92714.1| Uncharacterized protein TCM_001613 [Theobroma cacao]
CDL15_Pgr002641	16.5746	0	0	0.0247625	MTKT01005527.1	540427	542009	-	1583	CDL15_Pgr002641	GO:0044765	-	virNOG08701;NOG131265;virNOG31178;COG0475	PU	sp|Q8VYD4|CHX23_ARATH Cation/H(+) antiporter 23, chloroplastic OS=Arabidopsis thaliana GN=CHX23 PE=1 SV=1	gi|629083456|gb|KCW49901.1| hypothetical protein EUGRSUZ_K03367 [Eucalyptus grandis]
CDL15_Pgr010590	734.953	3.5681	0.00485487	0.00485411	MTKT01006106.1	131128	131791	+	664	CDL15_Pgr010590	-	-	virNOG25811	S	sp|Q6NN02|Y4445_ARATH Uncharacterized protein At4g14450, chloroplastic OS=Arabidopsis thaliana GN=At4g14450 PE=2 SV=1	gi|147818385|emb|CAN71216.1| hypothetical protein VITISV_033484 [Vitis vinifera]
CDL15_Pgr012463	153.861	16.7012	0.108547	0.0242662	MTKT01002520.1	794242	796482	+	2241	CDL15_Pgr012463	-	-	-	-	-	-
CDL15_Pgr005177	9053.34	23.3282	0.00257674	0.00633361	MTKT01003711.1	1395156	1399455	-	4300	CDL15_Pgr005177	-	-	virNOG39857;virNOG23472	S	-	gi|729315450|ref|XP_010531571.1| PREDICTED: late embryogenesis abundant protein, group 3-like [Tarenaya hassleriana]
CDL15_Pgr004135	13207.7	37.5079	0.00283985	0.00383168	MTKT01001810.1	1679848	1682509	-	2662	CDL15_Pgr004135	GO:0005615;GO:0051603;GO:0004197;GO:0005764	-	virNOG09238;virNOG01052	O	sp|Q9FMH8|RD21B_ARATH Probable cysteine protease RD21B OS=Arabidopsis thaliana GN=RD21B PE=1 SV=1	gi|1009149978|ref|XP_015892770.1| PREDICTED: cysteine proteinase RD21a-like [Ziziphus jujuba]
CDL15_Pgr017780	28.1881	0	0	0.013379	MTKT01004293.1	828587	832879	-	4293	CDL15_Pgr017780	-	-	virNOG27797	Q	sp|H2DH17|C7A22_PANGI Cytochrome P450 CYP749A22 OS=Panax ginseng PE=2 SV=1	gi|1009167806|ref|XP_015902316.1| PREDICTED: cytochrome P450 CYP749A22-like isoform X2 [Ziziphus jujuba]
CDL15_Pgr025957	115.362	0.235362	0.00204021	0.0171223	MTKT01004810.1	3679582	3683627	-	4046	CDL15_Pgr025957	-	-	virNOG02898	I	sp|Q9C942|CSE_ARATH Caffeoylshikimate esterase OS=Arabidopsis thaliana GN=CSE PE=1 SV=1	gi|702477332|ref|XP_010032274.1| PREDICTED: caffeoylshikimate esterase-like [Eucalyptus grandis] gi|629085331|gb|KCW51688.1| hypothetical protein EUGRSUZ_J01164 [Eucalyptus grandis]
CDL15_Pgr018717	113.949	0	0	0.0119385	MTKT01005815.1	397491	397845	-	355	CDL15_Pgr018717	-	-	-	-	-	-
CDL15_Pgr000711	3240.78	5.21453	0.00160904	0.00271912	MTKT01005400.1	2332154	2335049	-	2896	CDL15_Pgr000711	GO:0006351;GO:0005488	-	virNOG17745;virNOG17975	K	sp|Q9M2K8|AGL18_ARATH Agamous-like MADS-box protein AGL18 OS=Arabidopsis thaliana GN=AGL18 PE=1 SV=1	gi|571440785|ref|XP_006575259.1| PREDICTED: agamous-like MADS-box protein AGL18 [Glycine max] gi|947123814|gb|KRH72020.1| hypothetical protein GLYMA_02G185500 [Glycine max] gi|947123815|gb|KRH72021.1| hypothetical protein GLYMA_02G185500 [Glycine max]
CDL15_Pgr024703	1318.21	2.39073	0.00181362	0.00275789	MTKT01005379.1	492027	492311	-	285	CDL15_Pgr024703	-	-	-	-	-	-
CDL15_Pgr028794	7881.24	20.8922	0.00265087	0.00437337	MTKT01005739.1	3175476	3181445	+	5970	CDL15_Pgr028794	-	-	-	-	-	-
CDL15_Pgr018138	460.129	33.8406	0.0735459	0.0431781	MTKT01004293.1	4095743	4096378	-	636	CDL15_Pgr018138	-	-	virNOG23576	O	sp|Q9FGJ6|ATL79_ARATH RING-H2 finger protein ATL79 OS=Arabidopsis thaliana GN=ATL79 PE=2 SV=1	gi|694360849|ref|XP_009360247.1| PREDICTED: RING-H2 finger protein ATL79-like [Pyrus x bretschneideri]
CDL15_Pgr021160	1872.03	5.46831	0.00292105	0.00263017	MTKT01003978.1	590353	591060	-	708	CDL15_Pgr021160	-	-	virNOG40096;virNOG26566;virNOG39579	S	-	gi|720031112|ref|XP_010265711.1| PREDICTED: uncharacterized protein LOC104603387 [Nelumbo nucifera]
CDL15_Pgr014731	4282.36	11.9564	0.00279202	0.00749093	MTKT01000548.1	802863	805466	-	2604	CDL15_Pgr014731	GO:0030246;GO:0004034;GO:0019318	K01785	virNOG03167	G	sp|Q96C23|GALM_HUMAN Aldose 1-epimerase OS=Homo sapiens GN=GALM PE=1 SV=1	gi|595857332|ref|XP_007210522.1| hypothetical protein PRUPE_ppa007822mg [Prunus persica] gi|462406257|gb|EMJ11721.1| hypothetical protein PRUPE_ppa007822mg [Prunus persica]
CDL15_Pgr005304	9.70061	0	0	0.0244671	MTKT01001941.1	399477	405344	-	5868	CDL15_Pgr005304	-	-	KOG4658;virNOG13024	T	sp|Q8RXS5|DRL40_ARATH Probable disease resistance protein At5g63020 OS=Arabidopsis thaliana GN=At5g63020 PE=2 SV=2	gi|731402523|ref|XP_010654698.1| PREDICTED: probable disease resistance protein At1g61300 [Vitis vinifera] gi|731402525|ref|XP_010654699.1| PREDICTED: probable disease resistance protein At1g61300 [Vitis vinifera] gi|731402527|ref|XP_010654700.1| PREDICTED: probable disease resistance protein At1g61300 [Vitis vinifera]
CDL15_Pgr024891	25919.9	66.6957	0.00257315	0.00441008	MTKT01004939.1	23987	25500	+	1514	CDL15_Pgr024891	-	-	virNOG26421	S	-	gi|702486528|ref|XP_010034559.1| PREDICTED: uncharacterized protein LOC104423812 [Eucalyptus grandis] gi|629086090|gb|KCW52447.1| hypothetical protein EUGRSUZ_J01845 [Eucalyptus grandis]
CDL15_Pgr025425	394.246	0.470725	0.00119399	6.93538e-05	MTKT01004939.1	3629441	3633647	-	4207	CDL15_Pgr025425	GO:0006810;GO:0016021;GO:0005215	-	virNOG05618	P	sp|Q3E9B5|PTR51_ARATH Protein NRT1/ PTR FAMILY 7.1 OS=Arabidopsis thaliana GN=NPF7.1 PE=2 SV=1	gi|702285789|ref|XP_010046454.1| PREDICTED: protein NRT1/ PTR FAMILY 7.1-like [Eucalyptus grandis] gi|629121368|gb|KCW85858.1| hypothetical protein EUGRSUZ_B02590 [Eucalyptus grandis]
CDL15_Pgr004760	38.3803	0	0	0.00797795	MTKT01005034.1	835625	837377	-	1753	CDL15_Pgr004760	GO:0016021	-	virNOG13451	WMG	sp|Q3E7Q9|GLYT6_ARATH Probable glycosyltransferase At5g25310 OS=Arabidopsis thaliana GN=At5g25310 PE=3 SV=2	gi|902202867|gb|KNA14391.1| hypothetical protein SOVF_107830 [Spinacia oleracea]
CDL15_Pgr003986	1067.05	10.5063	0.00984616	0.0122191	MTKT01003769.1	365325	371712	+	6388	CDL15_Pgr003986	-	-	virNOG04460	U	sp|Q9SX85|SEC3A_ARATH Exocyst complex component SEC3A OS=Arabidopsis thaliana GN=SEC3A PE=1 SV=1	gi|590592973|ref|XP_007017431.1| Exocyst complex component sec3A isoform 1 [Theobroma cacao] gi|508722759|gb|EOY14656.1| Exocyst complex component sec3A isoform 1 [Theobroma cacao]
CDL15_Pgr010718	7417.59	16.0129	0.00215877	0.0033737	MTKT01005370.1	33127	34170	+	1044	CDL15_Pgr010718	-	-	virNOG31507;virNOG16053	R	sp|Q9C7A2|ITN1_ARATH Ankyrin repeat-containing protein ITN1 OS=Arabidopsis thaliana GN=ITN1 PE=1 SV=1	gi|1012346845|gb|KYP58037.1| Serine/threonine-protein phosphatase 6 regulatory ankyrin repeat subunit C [Cajanus cajan]
CDL15_Pgr005628	5089.79	59.318	0.0116543	0.0189536	MTKT01004399.1	445852	448260	-	2409	CDL15_Pgr005628	GO:0046658	-	virNOG22092	R	sp|O82081|UCC1_ARATH Uclacyanin 1 OS=Arabidopsis thaliana GN=UCC1 PE=1 SV=1	gi|697121793|ref|XP_009614877.1| PREDICTED: basic blue protein-like [Nicotiana tomentosiformis] gi|1025050262|ref|XP_016447424.1| PREDICTED: basic blue protein-like [Nicotiana tabacum]
CDL15_Pgr024052	119.727	6.98015	0.0583004	0.00244894	MTKT01000666.1	138581	139642	-	1062	CDL15_Pgr024052	-	-	virNOG19200	S	-	gi|764560766|ref|XP_011461241.1| PREDICTED: uncharacterized protein LOC101293274 [Fragaria vesca subsp. vesca]
CDL15_Pgr003215	65.3635	1.94065	0.0296901	0.0128354	MTKT01002492.1	2892772	2893092	+	321	CDL15_Pgr003215	-	-	-	-	-	-
CDL15_Pgr021364	941.804	2.37148	0.00251802	0.0111613	MTKT01003414.1	1336576	1340361	+	3786	CDL15_Pgr021364	-	-	virNOG11419	S	sp|Q20035|TMCO4_CAEEL Uncharacterized membrane protein F35D11.3 OS=Caenorhabditis elegans GN=F35D11.3 PE=3 SV=2	gi|702367645|ref|XP_010061018.1| PREDICTED: transmembrane and coiled-coil domain-containing protein 4-like [Eucalyptus grandis]
CDL15_Pgr023151	8.62846	0	0	0.0450473	MTKT01002440.1	2703084	2704455	-	1372	CDL15_Pgr023151	GO:0006511	-	COG5201;virNOG17546	O	sp|Q9FHW7|SKP1B_ARATH SKP1-like protein 1B OS=Arabidopsis thaliana GN=SKP1B PE=1 SV=1	gi|695016930|ref|XP_009395385.1| PREDICTED: SKP1-like protein 1B [Musa acuminata subsp. malaccensis]
CDL15_Pgr000647	57.7583	0.235084	0.00407014	0.000697834	MTKT01005400.1	1777497	1780774	-	3278	CDL15_Pgr000647	GO:0016020;GO:0016705;GO:0046872;GO:0004497	-	COG2124;virNOG16966;virNOG00201	Q	sp|Q42798|C93A1_SOYBN 3,9-dihydroxypterocarpan 6A-monooxygenase OS=Glycine max GN=CYP93A1 PE=1 SV=1	gi|702248162|ref|XP_010057763.1| PREDICTED: cytochrome P450 93A3-like [Eucalyptus grandis] gi|629125850|gb|KCW90275.1| hypothetical protein EUGRSUZ_A02420 [Eucalyptus grandis]
CDL15_Pgr028018	12.3215	0.25489	0.0206866	0.0307768	MTKT01001287.1	4206403	4209644	+	3242	CDL15_Pgr028018	GO:0043169;GO:0004721	-	virNOG10628	T	sp|Q5SN75|P2C08_ORYSJ Probable protein phosphatase 2C 8 OS=Oryza sativa subsp. japonica GN=Os01g0656200 PE=2 SV=1	gi|702338318|ref|XP_010055860.1| PREDICTED: probable protein phosphatase 2C 8 isoform X1 [Eucalyptus grandis]
CDL15_Pgr006447	913.258	2.15593	0.0023607	0.00450258	MTKT01000553.1	434129	436227	+	2099	CDL15_Pgr006447	-	K09519	virNOG14836	O	sp|Q80Y75|DJB13_MOUSE DnaJ homolog subfamily B member 13 OS=Mus musculus GN=Dnajb13 PE=1 SV=1	gi|743845514|ref|XP_011027502.1| PREDICTED: mitochondrial protein import protein MAS5-like [Populus euphratica]
CDL15_Pgr000496	313.903	3.58596	0.0114238	0.0392061	MTKT01005400.1	568214	570859	+	2646	CDL15_Pgr000496	GO:0006662;GO:0015035;GO:0005623;GO:0055114;GO:0045454	-	virNOG19996;NOG74774;COG5078	O	sp|Q9C9Y6|TRXH9_ARATH Thioredoxin H9 OS=Arabidopsis thaliana GN=TRX9 PE=1 SV=1	gi|702491701|ref|XP_010036014.1| PREDICTED: thioredoxin H-type isoform X1 [Eucalyptus grandis] gi|702491704|ref|XP_010036015.1| PREDICTED: thioredoxin H-type isoform X1 [Eucalyptus grandis] gi|629081092|gb|KCW47537.1| hypothetical protein EUGRSUZ_K01294 [Eucalyptus grandis]
CDL15_Pgr006339	10.4976	0	0	0.0289215	MTKT01004892.1	411114	412983	-	1870	CDL15_Pgr006339	GO:0016021	K06890	virNOG07232	T	sp|Q9SA63|LFG4_ARATH Protein LIFEGUARD 4 OS=Arabidopsis thaliana GN=LFG4 PE=2 SV=1	gi|908373668|gb|AKT44366.1| bax inhibitor [Tectona grandis]
CDL15_Pgr025718	9.84046	0.235362	0.0239178	0.0390301	MTKT01004810.1	1807545	1808276	-	732	CDL15_Pgr025718	-	-	-	-	-	-
CDL15_Pgr002292	34.1122	1.92029	0.0562932	0.0350243	MTKT01000790.1	67037	69562	+	2526	CDL15_Pgr002292	-	-	virNOG23143	S	sp|Q940T9|COL4_ARATH Zinc finger protein CONSTANS-LIKE 4 OS=Arabidopsis thaliana GN=COL4 PE=2 SV=2	gi|731434091|ref|XP_010644911.1| PREDICTED: zinc finger protein CONSTANS-LIKE 4 [Vitis vinifera]
CDL15_Pgr019968	498.833	13.3131	0.0266885	0.0117832	MTKT01006319.1	902854	904728	+	1875	CDL15_Pgr019968	GO:0003824	-	virNOG08973	R	sp|Q5PNY6|PUB21_ARATH U-box domain-containing protein 21 OS=Arabidopsis thaliana GN=PUB21 PE=2 SV=1	gi|1035902583|gb|OAY32183.1| hypothetical protein MANES_14G172900 [Manihot esculenta]
CDL15_Pgr007722	4571.29	28.2381	0.00617727	0.0073246	MTKT01002214.1	8215345	8218486	-	3142	CDL15_Pgr007722	GO:0010364;GO:0016036;GO:2000069;GO:0043161;GO:0017145;GO:0030674	-	virNOG03517	R	sp|O65020|ETO1_ARATH Ethylene-overproduction protein 1 OS=Arabidopsis thaliana GN=ETO1 PE=1 SV=2	gi|641837792|gb|KDO56742.1| hypothetical protein CISIN_1g002100mg [Citrus sinensis]
CDL15_Pgr027716	575.182	10.136	0.0176223	0.0241098	MTKT01001287.1	1979043	1981566	+	2524	CDL15_Pgr027716	-	-	virNOG00203	S	-	gi|225448099|ref|XP_002276733.1| PREDICTED: uncharacterized protein LOC100266910 isoform X2 [Vitis vinifera] gi|731411066|ref|XP_010657827.1| PREDICTED: uncharacterized protein LOC100266910 isoform X2 [Vitis vinifera] gi|731411068|ref|XP_010657828.1| PREDICTED: uncharacterized protein LOC100266910 isoform X2 [Vitis vinifera]
CDL15_Pgr007962	3283.37	5.92034	0.00180313	0.00681281	MTKT01002214.1	9822179	9827090	+	4912	CDL15_Pgr007962	GO:0005524;GO:0016021;GO:0018108;GO:0004714	-	virNOG12098	T	sp|Q6R2K1|SRF5_ARATH Protein STRUBBELIG-RECEPTOR FAMILY 5 OS=Arabidopsis thaliana GN=SRF5 PE=2 SV=1	gi|629087642|gb|KCW53999.1| hypothetical protein EUGRSUZ_J03194, partial [Eucalyptus grandis]
CDL15_Pgr013585	32082.6	70.8095	0.0022071	0.00154358	MTKT01005554.1	2194053	2196644	+	2592	CDL15_Pgr013585	GO:0005524;GO:0009738;GO:0019722;GO:0005622;GO:0009845;GO:0006468;GO:0048364;GO:0004674;GO:0016021;GO:0005886	-	virNOG03575;virNOG10062;COG0515	T	sp|Q9ZNQ8|PERK4_ARATH Proline-rich receptor-like protein kinase PERK4 OS=Arabidopsis thaliana GN=PERK4 PE=1 SV=1	gi|743912212|ref|XP_010999977.1| PREDICTED: proline-rich receptor-like protein kinase PERK4 [Populus euphratica]
CDL15_Pgr015746	1254.8	19.2497	0.0153409	0.0409103	MTKT01001080.1	1684737	1686820	-	2084	CDL15_Pgr015746	-	-	virNOG13908	S	sp|Q94C48|WDL5_ARATH Protein WVD2-like 5 OS=Arabidopsis thaliana GN=WDL5 PE=1 SV=1	gi|645225252|ref|XP_008219498.1| PREDICTED: protein WVD2-like 5 isoform X1 [Prunus mume]
CDL15_Pgr010416	8.38526	0	0	0.0329206	MTKT01005538.1	1113309	1113758	-	450	CDL15_Pgr010416	-	-	virNOG25712;virNOG26832	SR	sp|P82381|ICI_LINUS Proteinase inhibitor OS=Linum usitatissimum PE=1 SV=1	gi|695019426|ref|XP_009396722.1| PREDICTED: inhibitor of trypsin and hageman factor-like [Musa acuminata subsp. malaccensis]
CDL15_Pgr019440	906.287	4.0168	0.00443215	0.00718971	MTKT01000805.1	1129592	1130603	-	1012	CDL15_Pgr019440	-	-	-	-	-	-
CDL15_Pgr024545	234.072	0.940893	0.00401968	0.0200304	MTKT01000666.1	3895736	3901869	+	6134	CDL15_Pgr024545	-	-	virNOG07519	D	sp|F4JRS4|MORC7_ARATH Protein MICRORCHIDIA 7 OS=Arabidopsis thaliana GN=MORC7 PE=1 SV=1	gi|629122478|gb|KCW86968.1| hypothetical protein EUGRSUZ_B03533 [Eucalyptus grandis]
CDL15_Pgr012519	51.4079	0	0	0.0129559	MTKT01000661.1	132179	133336	-	1158	CDL15_Pgr012519	-	-	-	-	-	-
CDL15_Pgr007937	66.6815	0.235084	0.00352548	0.00510462	MTKT01002214.1	9602919	9605153	+	2235	CDL15_Pgr007937	GO:0016614;GO:0050660;GO:0055114	K08248	virNOG13584	G	sp|Q9SSM2|MDLL_ARATH (R)-mandelonitrile lyase-like OS=Arabidopsis thaliana GN=At1g73050 PE=2 SV=1	gi|568884246|ref|XP_006494825.1| PREDICTED: (R)-mandelonitrile lyase-like isoform X2 [Citrus sinensis]
CDL15_Pgr007491	137858	288.551	0.00209311	0.00239114	MTKT01002214.1	6617355	6618235	+	881	CDL15_Pgr007491	-	-	virNOG24255;virNOG17674;virNOG22975	R	sp|O49813|OLEE1_BETPN Olee1-like protein OS=Betula pendula PE=2 SV=1	gi|629104477|gb|KCW69946.1| hypothetical protein EUGRSUZ_F03264 [Eucalyptus grandis]
CDL15_Pgr018927	238.32	0.509781	0.00213906	0.00488004	MTKT01003945.1	528643	530538	-	1896	CDL15_Pgr018927	GO:0016021	-	virNOG10919	WMG	sp|Q9SSE8|GLYT1_ARATH Probable glycosyltransferase At3g07620 OS=Arabidopsis thaliana GN=At3g07620 PE=3 SV=1	gi|1009127689|ref|XP_015880827.1| PREDICTED: probable glycosyltransferase At3g07620 [Ziziphus jujuba]
CDL15_Pgr028508	738.047	56.7012	0.0768261	0.00291642	MTKT01005739.1	412750	414358	+	1609	CDL15_Pgr028508	GO:0005488	-	virNOG34830;virNOG19434;virNOG23796	KR	sp|Q96289|ZAT10_ARATH Zinc finger protein ZAT10 OS=Arabidopsis thaliana GN=ZAT10 PE=2 SV=1	gi|1009135565|ref|XP_015885055.1| PREDICTED: zinc finger protein ZAT10-like [Ziziphus jujuba] gi|1009164536|ref|XP_015900551.1| PREDICTED: zinc finger protein ZAT10-like [Ziziphus jujuba]
CDL15_Pgr003746	5123.79	258.099	0.0503727	0.0310725	MTKT01000797.1	1354224	1356118	+	1895	CDL15_Pgr003746	GO:0005774;GO:0055085;GO:0016021;GO:0005215	K13783	virNOG00131	G	sp|O23596|GLPT4_ARATH Putative glycerol-3-phosphate transporter 4 OS=Arabidopsis thaliana GN=At4g17550 PE=3 SV=2	gi|702335793|ref|XP_010055430.1| PREDICTED: putative glycerol-3-phosphate transporter 4 [Eucalyptus grandis] gi|629106761|gb|KCW71907.1| hypothetical protein EUGRSUZ_E00368 [Eucalyptus grandis]
CDL15_Pgr010301	102.178	1.41134	0.0138126	0.0267028	MTKT01005538.1	248535	251223	+	2689	CDL15_Pgr010301	GO:0044765	-	virNOG11600	P	sp|Q9FYC1|CHX4_ARATH Cation/H(+) antiporter 4 OS=Arabidopsis thaliana GN=CHX4 PE=2 SV=1	gi|702330091|ref|XP_010054259.1| PREDICTED: cation/H(+) antiporter 4-like [Eucalyptus grandis]
CDL15_Pgr007194	3324.77	5.72347	0.00172147	0.00110115	MTKT01002214.1	4597328	4600541	-	3214	CDL15_Pgr007194	GO:0016020;GO:0050896	K08472	virNOG06831	S	sp|O22815|MLO5_ARATH MLO-like protein 5 OS=Arabidopsis thaliana GN=MLO5 PE=2 SV=1	gi|702387218|ref|XP_010064954.1| PREDICTED: MLO-like protein 9 [Eucalyptus grandis] gi|629104871|gb|KCW70340.1| hypothetical protein EUGRSUZ_F03583 [Eucalyptus grandis]
CDL15_Pgr020234	66.2593	0.489975	0.00739481	0.0139863	MTKT01006319.1	4618245	4620835	+	2591	CDL15_Pgr020234	GO:0007018;GO:0005524;GO:0003777;GO:0008017	K10406	virNOG01711	Z	sp|F4K4C5|KN14S_ARATH Kinesin-like protein KIN-14S OS=Arabidopsis thaliana GN=KIN14S PE=3 SV=1	gi|702284587|ref|XP_010046199.1| PREDICTED: kinesin-like protein KIFC3 [Eucalyptus grandis]
CDL15_Pgr021660	1115.74	10.6665	0.0095601	0.00208865	MTKT01003240.1	730877	732519	+	1643	CDL15_Pgr021660	GO:0016020	-	virNOG05782	S	-	gi|702489196|ref|XP_010035332.1| PREDICTED: uncharacterized protein LOC104424573 [Eucalyptus grandis] gi|629080207|gb|KCW46652.1| hypothetical protein EUGRSUZ_K00459 [Eucalyptus grandis]
CDL15_Pgr016915	215.811	1.92029	0.00889802	0.00934406	MTKT01002534.1	2188355	2193211	-	4857	CDL15_Pgr016915	GO:0006614;GO:0005525;GO:0048500;GO:0003924;GO:0008312	-	virNOG06048	U	sp|P49972|SR542_SOLLC Signal recognition particle 54 kDa protein 2 OS=Solanum lycopersicum PE=2 SV=1	gi|645245081|ref|XP_008228712.1| PREDICTED: signal recognition particle 54 kDa protein 2 [Prunus mume]
CDL15_Pgr018322	7433.61	79.5325	0.010699	0.0333493	MTKT01004293.1	5463273	5463551	-	279	CDL15_Pgr018322	-	-	virNOG25410	S	-	gi|224125050|ref|XP_002319490.1| hypothetical protein POPTR_0013s01190g [Populus trichocarpa] gi|222857866|gb|EEE95413.1| hypothetical protein POPTR_0013s01190g [Populus trichocarpa]
CDL15_Pgr025926	16710.4	43.8432	0.0026237	0.000676273	MTKT01004810.1	3412543	3414802	+	2260	CDL15_Pgr025926	GO:0055085;GO:0016021;GO:0005886;GO:0022857	-	virNOG03343	S	sp|O80638|WTR14_ARATH WAT1-related protein At2g39510 OS=Arabidopsis thaliana GN=At2g39510 PE=2 SV=1	gi|255575124|ref|XP_002528467.1| PREDICTED: WAT1-related protein At2g39510 [Ricinus communis] gi|223532143|gb|EEF33950.1| Auxin-induced protein 5NG4, putative [Ricinus communis]
CDL15_Pgr008222	10.1264	0.235084	0.0232151	0.0381999	MTKT01005898.1	747590	748832	+	1243	CDL15_Pgr008222	-	-	virNOG03331	S	-	gi|702468307|ref|XP_010029955.1| PREDICTED: uncharacterized protein LOC104419856 isoform X4 [Eucalyptus grandis]
CDL15_Pgr023054	1184.62	5.60639	0.00473264	0.00481704	MTKT01002440.1	1909689	1910096	+	408	CDL15_Pgr023054	-	-	virNOG05370;virNOG00465	R	-	gi|470124760|ref|XP_004298377.1| PREDICTED: F-box protein At2g17690-like [Fragaria vesca subsp. vesca]
CDL15_Pgr010547	1529.04	1.66595	0.00108954	0.000288721	MTKT01000670.1	817281	819351	+	2071	CDL15_Pgr010547	GO:0016740	-	virNOG03830	CG	sp|A6XNC6|UGFGT_MEDTR Flavonoid 3-O-glucosyltransferase OS=Medicago truncatula GN=UGT78G1 PE=1 SV=1	gi|567922856|ref|XP_006453434.1| hypothetical protein CICLE_v10008258mg [Citrus clementina] gi|568840379|ref|XP_006474146.1| PREDICTED: anthocyanidin 3-O-glucosyltransferase 2-like [Citrus sinensis] gi|557556660|gb|ESR66674.1| hypothetical protein CICLE_v10008258mg [Citrus clementina]
CDL15_Pgr013678	28715.6	1.47048	5.12084e-05	0.000354151	MTKT01005554.1	2940289	2941986	+	1698	CDL15_Pgr013678	-	-	virNOG08428	I	sp|Q94CH6|EXL3_ARATH GDSL esterase/lipase EXL3 OS=Arabidopsis thaliana GN=EXL3 PE=2 SV=1	gi|694409422|ref|XP_009379346.1| PREDICTED: GDSL esterase/lipase EXL3-like [Pyrus x bretschneideri]
CDL15_Pgr009095	5038.24	7.35009	0.00145886	0.00140162	MTKT01005615.1	2717277	2719113	-	1837	CDL15_Pgr009095	-	K10781	virNOG06037	I	sp|Q9SJE2|FATB_ARATH Palmitoyl-acyl carrier protein thioesterase, chloroplastic OS=Arabidopsis thaliana GN=FATB PE=1 SV=1	gi|702255845|ref|XP_010026337.1| PREDICTED: palmitoyl-acyl carrier protein thioesterase, chloroplastic-like [Eucalyptus grandis] gi|629118646|gb|KCW83136.1| hypothetical protein EUGRSUZ_B00094 [Eucalyptus grandis]
CDL15_Pgr016921	14.4365	0	0	0.0257518	MTKT01002534.1	2221796	2222449	-	654	CDL15_Pgr016921	-	-	virNOG20635;COG5068;virNOG21564	K	sp|Q4PSU4|AGL61_ARATH Agamous-like MADS-box protein AGL61 OS=Arabidopsis thaliana GN=AGL61 PE=1 SV=1	gi|1009106884|ref|XP_015876782.1| PREDICTED: agamous-like MADS-box protein AGL62 [Ziziphus jujuba]
CDL15_Pgr021784	377.095	8.44888	0.0224052	0.0478498	MTKT01003240.1	1558911	1568542	+	9632	CDL15_Pgr021784	-	-	virNOG00036	S	sp|F4KG50|SHOC1_ARATH Protein SHORTAGE IN CHIASMATA 1 OS=Arabidopsis thaliana GN=SHOC1 PE=1 SV=1	gi|641841091|gb|KDO60005.1| hypothetical protein CISIN_1g043303mg [Citrus sinensis]
CDL15_Pgr028880	24593.9	59.0098	0.00239937	0.00171078	MTKT01002590.1	369519	372970	+	3452	CDL15_Pgr028880	GO:0004672;GO:0006468	-	virNOG06300	T	sp|Q9SW11|PUB35_ARATH U-box domain-containing protein 35 OS=Arabidopsis thaliana GN=PUB35 PE=2 SV=2	gi|590570921|ref|XP_007011461.1| Kinase protein with adenine nucleotide alpha hydrolases-like domain [Theobroma cacao] gi|508781824|gb|EOY29080.1| Kinase protein with adenine nucleotide alpha hydrolases-like domain [Theobroma cacao]
CDL15_Pgr013242	59145.1	119.157	0.00201465	0.00150849	MTKT01003779.1	248731	251227	+	2497	CDL15_Pgr013242	GO:0016020;GO:0071944;GO:0030599;GO:0046910	-	virNOG00634	S	sp|Q7Y201|PME13_ARATH Probable pectinesterase/pectinesterase inhibitor 13 OS=Arabidopsis thaliana GN=PME13 PE=2 SV=2	gi|702292027|ref|XP_010047427.1| PREDICTED: putative pectinesterase/pectinesterase inhibitor 45 [Eucalyptus grandis]
CDL15_Pgr026061	521.349	2.15621	0.00413582	0.00918446	MTKT01004810.1	4708887	4709567	-	681	CDL15_Pgr026061	GO:0016021	-	NOG177998;virNOG10987	SE	sp|F4IUW3|AVT1C_ARATH Amino acid transporter AVT1C OS=Arabidopsis thaliana GN=AVT1C PE=1 SV=1	gi|1035909281|gb|OAY38876.1| hypothetical protein MANES_10G049300 [Manihot esculenta] gi|1035909282|gb|OAY38877.1| hypothetical protein MANES_10G049300 [Manihot esculenta]
CDL15_Pgr011328	18770.1	46.7608	0.00249124	0.00250623	MTKT01004486.1	1447788	1450302	-	2515	CDL15_Pgr011328	GO:0008152;GO:0016798	K01213	virNOG09407;virNOG06703	RG	sp|Q6H9K0|PGLR2_PLAAC Exopolygalacturonase (Fragment) OS=Platanus acerifolia GN=plaa2 PE=1 SV=1	gi|449433417|ref|XP_004134494.1| PREDICTED: exopolygalacturonase-like [Cucumis sativus] gi|700202003|gb|KGN57136.1| hypothetical protein Csa_3G164550 [Cucumis sativus]
CDL15_Pgr019462	242.454	0.764671	0.00315388	0.0281855	MTKT01005965.1	110749	112286	+	1538	CDL15_Pgr019462	-	-	virNOG23913;virNOG10434	P	sp|Q84J88|HIP36_ARATH Heavy metal-associated isoprenylated plant protein 36 OS=Arabidopsis thaliana GN=HIPP36 PE=2 SV=1	gi|702500292|ref|XP_010038190.1| PREDICTED: RNA polymerase-associated protein CTR9 homolog [Eucalyptus grandis] gi|629083564|gb|KCW50009.1| hypothetical protein EUGRSUZ_K03459 [Eucalyptus grandis]
CDL15_Pgr013133	89.2883	2.90052	0.0324848	0.0484553	MTKT01004581.1	191044	192132	+	1089	CDL15_Pgr013133	GO:0045735;GO:0050162;GO:0005576;GO:0055114;GO:0030145	-	virNOG01631;virNOG08445	R	sp|P92997|GL113_ARATH Germin-like protein subfamily 1 member 13 OS=Arabidopsis thaliana GN=GLP6 PE=2 SV=2	gi|1000941602|ref|XP_015582589.1| PREDICTED: germin-like protein subfamily 1 member 13 [Ricinus communis]
CDL15_Pgr018188	486.768	6.03667	0.0124015	0.0177484	MTKT01004293.1	4593684	4594975	-	1292	CDL15_Pgr018188	GO:0030246;GO:0006047;GO:0006002;GO:1901137;GO:0005975;GO:0004360	-	virNOG09340	M	sp|Q4KMC4|GFPT2_RAT Glutamine--fructose-6-phosphate aminotransferase [isomerizing] 2 OS=Rattus norvegicus GN=Gfpt2 PE=1 SV=3	gi|823255028|ref|XP_012460165.1| PREDICTED: glutamine--fructose-6-phosphate aminotransferase [isomerizing] 2-like isoform X1 [Gossypium raimondii] gi|763808234|gb|KJB75136.1| hypothetical protein B456_012G026300 [Gossypium raimondii] gi|763808236|gb|KJB75138.1| hypothetical protein B456_012G026300 [Gossypium raimondii] gi|763808238|gb|KJB75140.1| hypothetical protein B456_012G026300 [Gossypium ra…
CDL15_Pgr018726	4304.54	82.4162	0.0191463	0.0432368	MTKT01005815.1	492079	492777	-	699	CDL15_Pgr018726	-	-	virNOG29242;KOG0800;virNOG19748	O	sp|Q9FIR0|ATL30_ARATH RING-H2 finger protein ATL30 OS=Arabidopsis thaliana GN=ATL30 PE=2 SV=1	gi|629113003|gb|KCW77963.1| hypothetical protein EUGRSUZ_D02209 [Eucalyptus grandis]
CDL15_Pgr007788	191.632	7.64515	0.0398949	0.024515	MTKT01002214.1	8653250	8657366	+	4117	CDL15_Pgr007788	GO:0055085;GO:0005315;GO:0016021;GO:0009536	-	virNOG03410	G	sp|Q7XJR2|ANTR3_ARATH Probable anion transporter 3, chloroplastic OS=Arabidopsis thaliana GN=ANTR3 PE=2 SV=2	gi|255573881|ref|XP_002527859.1| PREDICTED: probable anion transporter 3, chloroplastic [Ricinus communis] gi|223532710|gb|EEF34490.1| Sialin, putative [Ricinus communis]
CDL15_Pgr011230	3017.94	20.2508	0.00671012	0.0161351	MTKT01004486.1	669997	673006	+	3010	CDL15_Pgr011230	GO:0004674;GO:0005524;GO:0016021;GO:0006468	-	virNOG04794	T	sp|Q3E8W4|ANX2_ARATH Receptor-like protein kinase ANXUR2 OS=Arabidopsis thaliana GN=ANX2 PE=2 SV=1	gi|702252402|ref|XP_010065050.1| PREDICTED: receptor-like protein kinase ANXUR2 [Eucalyptus grandis]
CDL15_Pgr004695	2465.31	53.9095	0.0218673	0.0358787	MTKT01005034.1	190024	193731	+	3708	CDL15_Pgr004695	GO:0007264;GO:0005622;GO:0005525	K04392	virNOG00806	R	sp|Q38902|RAC1_ARATH Rac-like GTP-binding protein ARAC1 OS=Arabidopsis thaliana GN=ARAC1 PE=1 SV=1	gi|595807043|ref|XP_007202540.1| hypothetical protein PRUPE_ppa011074mg [Prunus persica] gi|645273803|ref|XP_008242051.1| PREDICTED: rac-like GTP-binding protein ARAC1 [Prunus mume] gi|658005682|ref|XP_008337990.1| PREDICTED: rac-like GTP-binding protein ARAC1 [Malus domestica] gi|694372123|ref|XP_009363468.1| PREDICTED: rac-like GTP-binding protein ARAC1 [Pyrus x bretschneideri] gi|764511950|ref…
CDL15_Pgr015933	59084.1	133.738	0.00226352	0.00127364	MTKT01001080.1	3580661	3583789	+	3129	CDL15_Pgr015933	GO:0016020;GO:0016310;GO:0016301	-	virNOG01405	T	sp|C0LGU0|PRK1_ARATH Pollen receptor-like kinase 1 OS=Arabidopsis thaliana GN=PRK1 PE=1 SV=1	gi|702298637|ref|XP_010048526.1| PREDICTED: probable LRR receptor-like serine/threonine-protein kinase RLK [Eucalyptus grandis]
CDL15_Pgr011607	14308.4	56.8766	0.00397504	0.00768555	MTKT01001770.1	49582	55066	-	5485	CDL15_Pgr011607	GO:0015693;GO:0016021;GO:1903830;GO:0015095	K22733	virNOG07017;virNOG13917	S	sp|Q9LNK7|NIPA3_ARATH Probable magnesium transporter NIPA3 OS=Arabidopsis thaliana GN=At1g34470 PE=2 SV=1	gi|702431580|ref|XP_010069002.1| PREDICTED: probable magnesium transporter NIPA2 [Eucalyptus grandis] gi|629091230|gb|KCW57225.1| hypothetical protein EUGRSUZ_H00034 [Eucalyptus grandis]
CDL15_Pgr010961	1905.69	6.48898	0.00340506	0.00536422	MTKT01001090.1	733886	737547	-	3662	CDL15_Pgr010961	-	-	virNOG01650;virNOG00189	K	sp|Q93WV0|WRK20_ARATH Probable WRKY transcription factor 20 OS=Arabidopsis thaliana GN=WRKY20 PE=2 SV=1	gi|702283490|ref|XP_010045965.1| PREDICTED: probable WRKY transcription factor 2 [Eucalyptus grandis]
CDL15_Pgr019113	2426.2	0.960977	0.000396083	0.000256163	MTKT01001276.1	1051661	1052440	-	780	CDL15_Pgr019113	-	-	virNOG25549	S	-	gi|802599595|ref|XP_012072490.1| PREDICTED: uncharacterized protein LOC105634262 [Jatropha curcas] gi|643730560|gb|KDP37992.1| hypothetical protein JCGZ_04635 [Jatropha curcas]
CDL15_Pgr027475	48029.1	767.373	0.0159772	0.0193071	MTKT01001287.1	464197	466375	+	2179	CDL15_Pgr027475	GO:0044710	K00318	virNOG03559	E	sp|Q6NKX1|PROD2_ARATH Proline dehydrogenase 2, mitochondrial OS=Arabidopsis thaliana GN=POX2 PE=2 SV=1	gi|702478598|ref|XP_010032595.1| PREDICTED: proline dehydrogenase 2, mitochondrial-like [Eucalyptus grandis] gi|629085652|gb|KCW52009.1| hypothetical protein EUGRSUZ_J01449 [Eucalyptus grandis]
CDL15_Pgr008197	19463.6	34.3414	0.00176439	0.00201916	MTKT01005898.1	557507	560476	+	2970	CDL15_Pgr008197	GO:0048046;GO:0005622;GO:0055114;GO:0050790;GO:0005093;GO:0007264;GO:0015031;GO:0016491	K17255	virNOG04593	O	sp|Q9LXC0|GDI_ARATH Guanosine nucleotide diphosphate dissociation inhibitor At5g09550 OS=Arabidopsis thaliana GN=At5g09550 PE=3 SV=1	gi|590688065|ref|XP_007042842.1| GDP dissociation inhibitor family protein / Rab GTPase activator family protein isoform 1 [Theobroma cacao] gi|508706777|gb|EOX98673.1| GDP dissociation inhibitor family protein / Rab GTPase activator family protein isoform 1 [Theobroma cacao]
CDL15_Pgr001603	319.565	0.960422	0.0030054	0.0249143	MTKT01002011.1	225077	227727	+	2651	CDL15_Pgr001603	-	-	euNOG36608;virNOG28606;virNOG20936	R	-	gi|702312650|ref|XP_010051208.1| PREDICTED: uncharacterized protein LOC104439903 [Eucalyptus grandis] gi|629116821|gb|KCW81496.1| hypothetical protein EUGRSUZ_C02857 [Eucalyptus grandis]
CDL15_Pgr018105	78.1896	1.17681	0.0150507	0.0234014	MTKT01004293.1	3835033	3837222	-	2190	CDL15_Pgr018105	GO:0006351	-	virNOG08212;virNOG01563	K	sp|Q9LPI7|NAC12_ARATH NAC domain-containing protein 12 OS=Arabidopsis thaliana GN=NAC012 PE=2 SV=1	gi|255555777|ref|XP_002518924.1| PREDICTED: NAC domain-containing protein 43 [Ricinus communis] gi|223541911|gb|EEF43457.1| NAC domain-containing protein, putative [Ricinus communis]
CDL15_Pgr001624	69.0433	0.235084	0.00340489	0.0270856	MTKT01002011.1	391713	391955	+	243	CDL15_Pgr001624	-	-	-	-	-	-
CDL15_Pgr005390	7703.38	13.1517	0.00170726	0.00158302	MTKT01001941.1	1802250	1803413	+	1164	CDL15_Pgr005390	-	-	virNOG10308	R	sp|Q9LVH4|CAR4_ARATH Protein C2-DOMAIN ABA-RELATED 4 OS=Arabidopsis thaliana GN=CAR4 PE=1 SV=1	gi|657966332|ref|XP_008374850.1| PREDICTED: probable ADP-ribosylation factor GTPase-activating protein AGD11 [Malus domestica]
CDL15_Pgr010345	29890.7	234.166	0.00783408	0.0105664	MTKT01005538.1	635816	638956	+	3141	CDL15_Pgr010345	GO:0042389;GO:0005783;GO:0006636;GO:0016021;GO:0055114;GO:0016717	K10257	virNOG00362;virNOG12216	I	sp|P48619|FAD3C_RICCO Omega-3 fatty acid desaturase, chloroplastic OS=Ricinus communis GN=FAD7A-1 PE=2 SV=1	gi|297736596|emb|CBI25467.3| unnamed protein product [Vitis vinifera]
CDL15_Pgr015200	6458.47	57.5385	0.008909	0.00359637	MTKT01005556.1	592974	594697	+	1724	CDL15_Pgr015200	-	-	virNOG24454	S	-	gi|645234191|ref|XP_008223699.1| PREDICTED: uncharacterized protein LOC103323479 [Prunus mume]
CDL15_Pgr006764	9874.87	21.9898	0.00222685	0.00356981	MTKT01002214.1	1542086	1545749	-	3664	CDL15_Pgr006764	GO:0016021	-	virNOG00514	I	sp|Q9FMN2|PAH2_ARATH Phosphatidate phosphatase PAH2 OS=Arabidopsis thaliana GN=PAH2 PE=1 SV=1	gi|641865523|gb|KDO84208.1| hypothetical protein CISIN_1g0015202mg, partial [Citrus sinensis] gi|641865524|gb|KDO84209.1| hypothetical protein CISIN_1g0015202mg, partial [Citrus sinensis]
CDL15_Pgr014576	11.9883	0	0	0.0126913	MTKT01004609.1	2688676	2691450	-	2775	CDL15_Pgr014576	GO:0008152	-	virNOG08833	I	sp|O48723|PLP2_ARATH Patatin-like protein 2 OS=Arabidopsis thaliana GN=PLP2 PE=1 SV=1	gi|702361548|ref|XP_010059972.1| PREDICTED: patatin-like protein 2 [Eucalyptus grandis] gi|629100998|gb|KCW66467.1| hypothetical protein EUGRSUZ_F00264 [Eucalyptus grandis]
CDL15_Pgr002824	98.3287	7.86107	0.0799468	0.0397663	MTKT01002492.1	528173	528843	+	671	CDL15_Pgr002824	GO:0080163;GO:0005634;GO:0010427;GO:0004864;GO:0009738;GO:0004872;GO:0005737;GO:0006952;GO:0043086;GO:0009607	-	virNOG19985	S	sp|Q93VR4|ML423_ARATH MLP-like protein 423 OS=Arabidopsis thaliana GN=MLP423 PE=2 SV=1	gi|590690770|ref|XP_007043599.1| Polyketide cyclase/dehydrase and lipid transport superfamily protein [Theobroma cacao] gi|508707534|gb|EOX99430.1| Polyketide cyclase/dehydrase and lipid transport superfamily protein [Theobroma cacao]
CDL15_Pgr003315	2064.77	11.433	0.00553718	0.00512738	MTKT01002492.1	3608229	3609225	+	997	CDL15_Pgr003315	-	-	virNOG24867	S	-	gi|823162660|ref|XP_012481254.1| PREDICTED: uncharacterized protein LOC105796227 [Gossypium raimondii]
CDL15_Pgr020123	96.6107	0.489975	0.00507164	0.0470473	MTKT01006319.1	2776256	2778186	-	1931	CDL15_Pgr020123	GO:0016757	K18819	virNOG00448	G	sp|O22893|GOLS1_ARATH Galactinol synthase 1 OS=Arabidopsis thaliana GN=GOLS1 PE=1 SV=1	gi|802691692|ref|XP_012082953.1| PREDICTED: galactinol synthase 1 [Jatropha curcas] gi|643716673|gb|KDP28299.1| hypothetical protein JCGZ_14070 [Jatropha curcas]
CDL15_Pgr024404	287.128	0.940616	0.00327595	0.00521473	MTKT01000666.1	2808818	2809756	-	939	CDL15_Pgr024404	GO:0043229;GO:0030529;GO:0005737	-	virNOG17380;NOG66690;virNOG06759	OJ	sp|P0C276|RL40_SHEEP Ubiquitin-60S ribosomal protein L40 OS=Ovis aries GN=UBA52 PE=2 SV=2	gi|685305756|ref|XP_009143610.1| PREDICTED: ubiquitin-60S ribosomal protein L40-like [Brassica rapa]
CDL15_Pgr002154	2611.4	6.15347	0.00235639	0.00318901	MTKT01002011.1	4354070	4355704	-	1635	CDL15_Pgr002154	-	-	euNOG38910;virNOG21351	S	-	gi|702255037|ref|XP_010024630.1| PREDICTED: uncharacterized protein LOC104415086 [Eucalyptus grandis]
CDL15_Pgr028812	17.1855	0	0	0.00912141	MTKT01005739.1	3471481	3472571	+	1091	CDL15_Pgr028812	-	K09422	virNOG05866	K	sp|Q6R0C4|MYB52_ARATH Transcription factor MYB52 OS=Arabidopsis thaliana GN=MYB52 PE=2 SV=1	gi|567883575|ref|XP_006434346.1| hypothetical protein CICLE_v10001803mg [Citrus clementina] gi|557536468|gb|ESR47586.1| hypothetical protein CICLE_v10001803mg [Citrus clementina]
CDL15_Pgr010398	9.65432	0.235084	0.0243502	0.0499655	MTKT01005538.1	985641	988912	+	3272	CDL15_Pgr010398	GO:0008233	-	virNOG01263	O	sp|Q9STF7|SBT46_ARATH Subtilisin-like protease SBT4.6 OS=Arabidopsis thaliana GN=SBT4.6 PE=3 SV=1	gi|645305966|ref|XP_008245984.1| PREDICTED: subtilisin-like protease SBT4.5 [Prunus mume]
CDL15_Pgr022454	199.371	0.744865	0.00373607	0.00794437	MTKT01000813.1	506624	508713	-	2090	CDL15_Pgr022454	-	-	virNOG00635	S	-	gi|702472447|ref|XP_010031083.1| PREDICTED: uncharacterized protein LOC104420985 [Eucalyptus grandis] gi|629083990|gb|KCW50347.1| hypothetical protein EUGRSUZ_J00113 [Eucalyptus grandis]
CDL15_Pgr016353	4225.76	5.21258	0.00123353	0.00543814	MTKT01005171.1	874784	879291	+	4508	CDL15_Pgr016353	GO:0055085;GO:0016021	-	virNOG05848	P	sp|Q9LUN2|YSL5_ARATH Probable metal-nicotianamine transporter YSL5 OS=Arabidopsis thaliana GN=YSL5 PE=1 SV=1	gi|1009133643|ref|XP_015884012.1| PREDICTED: probable metal-nicotianamine transporter YSL8 isoform X1 [Ziziphus jujuba]
CDL15_Pgr020987	4549.79	7.13481	0.00156816	0.0165866	MTKT01000544.1	327360	330536	+	3177	CDL15_Pgr020987	GO:0055085;GO:0016021	-	virNOG14920	P	sp|Q9SHY2|YSL7_ARATH Probable metal-nicotianamine transporter YSL7 OS=Arabidopsis thaliana GN=YSL7 PE=2 SV=1	gi|702430826|ref|XP_010068802.1| PREDICTED: probable metal-nicotianamine transporter YSL7 [Eucalyptus grandis]
CDL15_Pgr015626	572.705	5.54725	0.00968606	0.0106756	MTKT01001080.1	474784	477108	+	2325	CDL15_Pgr015626	GO:0051233;GO:0005524;GO:0035404;GO:0000780;GO:0035174;GO:0032133;GO:0007052;GO:0032465;GO:0031616;GO:0005876	K08850	virNOG03473	D	sp|Q9M077|AUR1_ARATH Serine/threonine-protein kinase Aurora-1 OS=Arabidopsis thaliana GN=AUR1 PE=1 SV=1	gi|1009136273|ref|XP_015885444.1| PREDICTED: serine/threonine-protein kinase Aurora-1 [Ziziphus jujuba]
CDL15_Pgr016886	8042.03	16.7572	0.0020837	0.000790364	MTKT01002534.1	1753295	1754812	+	1518	CDL15_Pgr016886	-	-	virNOG00934	S	sp|P24805|TSJT1_TOBAC Stem-specific protein TSJT1 OS=Nicotiana tabacum GN=TSJT1 PE=2 SV=1	gi|702318834|ref|XP_010052328.1| PREDICTED: stem-specific protein TSJT1-like [Eucalyptus grandis] gi|702318839|ref|XP_010052329.1| PREDICTED: stem-specific protein TSJT1-like [Eucalyptus grandis]
CDL15_Pgr005714	260.125	0.725059	0.00278734	0.00953993	MTKT01004399.1	1053524	1055113	+	1590	CDL15_Pgr005714	-	-	-	-	-	gi|1012168971|ref|XP_015965243.1| PREDICTED: major centromere autoantigen B-like [Arachis duranensis]
CDL15_Pgr024331	29.742	0.235362	0.00791346	0.00467234	MTKT01000666.1	2245579	2246452	-	874	CDL15_Pgr024331	GO:0044424;GO:0000166;GO:0008026;GO:0003676	-	virNOG04181	A	sp|Q38953|DEAH5_ARATH Probable pre-mRNA-splicing factor ATP-dependent RNA helicase DEAH5 OS=Arabidopsis thaliana GN=At3g26560 PE=1 SV=2	gi|971569050|ref|XP_015169028.1| PREDICTED: probable pre-mRNA-splicing factor ATP-dependent RNA helicase [Solanum tuberosum]
CDL15_Pgr019008	27.6464	2.94068	0.106368	0.0394496	MTKT01001276.1	190084	191217	-	1134	CDL15_Pgr019008	-	-	virNOG15947	O	sp|Q8RXX9|ATL6_ARATH E3 ubiquitin-protein ligase ATL6 OS=Arabidopsis thaliana GN=ATL6 PE=1 SV=2	gi|1035912647|gb|OAY42241.1| hypothetical protein MANES_09G164200 [Manihot esculenta]
CDL15_Pgr026636	59.1096	3.8428	0.0650114	0.0220402	MTKT01003950.1	1204673	1206434	+	1762	CDL15_Pgr026636	-	-	virNOG13489;virNOG00842	T	sp|Q9FL92|WRK16_ARATH Probable WRKY transcription factor 16 OS=Arabidopsis thaliana GN=WRKY16 PE=3 SV=1	gi|702505520|ref|XP_010039573.1| PREDICTED: TMV resistance protein N-like [Eucalyptus grandis] gi|702505524|ref|XP_010039574.1| PREDICTED: TMV resistance protein N-like [Eucalyptus grandis] gi|702505529|ref|XP_010039575.1| PREDICTED: TMV resistance protein N-like [Eucalyptus grandis] gi|702505534|ref|XP_010039576.1| PREDICTED: TMV resistance protein N-like [Eucalyptus grandis] gi|702505538|ref|XP…
CDL15_Pgr004300	10389.8	22.9126	0.00220529	0.00359424	MTKT01001810.1	3098404	3102604	+	4201	CDL15_Pgr004300	GO:0006810;GO:0005622;GO:0005215	-	virNOG02771;virNOG05990	I	sp|Q93ZE9|SFH3_ARATH Phosphatidylinositol/phosphatidylcholine transfer protein SFH3 OS=Arabidopsis thaliana GN=SFH3 PE=2 SV=1	gi|641828758|gb|KDO47897.1| hypothetical protein CISIN_1g008520mg [Citrus sinensis]
CDL15_Pgr021413	70014.4	105.783	0.00151087	0.00360734	MTKT01003414.1	1764906	1765721	+	816	CDL15_Pgr021413	-	-	-	-	-	-
CDL15_Pgr004867	1001	1.46992	0.00146845	0.0019817	MTKT01005034.1	1896629	1898658	+	2030	CDL15_Pgr004867	-	-	virNOG07429	R	-	gi|702452007|ref|XP_010025827.1| PREDICTED: uncharacterized protein LOC104416087 [Eucalyptus grandis]
CDL15_Pgr011631	4971.01	17.7216	0.00356498	0.000494468	MTKT01001770.1	467527	467994	-	468	CDL15_Pgr011631	-	-	virNOG25154	S	sp|O49816|LEA1_CICAR Late embryogenesis abundant protein 1 OS=Cicer arietinum PE=2 SV=1	gi|565483050|ref|XP_006299165.1| hypothetical protein CARUB_v10015313mg [Capsella rubella] gi|482567874|gb|EOA32063.1| hypothetical protein CARUB_v10015313mg [Capsella rubella]
CDL15_Pgr000635	320.707	2.15621	0.00672329	0.0107784	MTKT01005400.1	1713074	1714974	-	1901	CDL15_Pgr000635	GO:0055114;GO:0016491	-	virNOG04413;virNOG08697	R	sp|Q0PGJ6|AKRC9_ARATH NADPH-dependent aldo-keto reductase, chloroplastic OS=Arabidopsis thaliana GN=AKR4C9 PE=1 SV=1	gi|590629173|ref|XP_007026917.1| NAD(P)-linked oxidoreductase superfamily protein [Theobroma cacao] gi|508715522|gb|EOY07419.1| NAD(P)-linked oxidoreductase superfamily protein [Theobroma cacao]
CDL15_Pgr002505	8995.64	14.9138	0.00165789	0.00257397	MTKT01000790.1	1604732	1607325	-	2594	CDL15_Pgr002505	-	-	virNOG07523	T	sp|Q9UUH7|GYP7_SCHPO GTPase-activating protein gyp7 OS=Schizosaccharomyces pombe (strain 972 / ATCC 24843) GN=gyp7 PE=3 SV=1	gi|694353332|ref|XP_009358119.1| PREDICTED: TBC1 domain family member 15-like [Pyrus x bretschneideri]
CDL15_Pgr002155	1846.79	9.58497	0.00519008	0.00836572	MTKT01002011.1	4356293	4360836	-	4544	CDL15_Pgr002155	GO:0000145;GO:0006887	K07195	virNOG11633	U	sp|Q9LZD3|E70A1_ARATH Exocyst complex component EXO70A1 OS=Arabidopsis thaliana GN=EXO70A1 PE=1 SV=1	gi|802611154|ref|XP_012074334.1| PREDICTED: exocyst complex component EXO70A1 [Jatropha curcas]
CDL15_Pgr007302	4206.24	9.5833	0.00227835	0.00208232	MTKT01002214.1	5422253	5426611	-	4359	CDL15_Pgr007302	GO:0004674;GO:0005524;GO:0006468	-	virNOG09784	T	sp|F4JEQ2|PBL23_ARATH Probable serine/threonine-protein kinase PBL23 OS=Arabidopsis thaliana GN=PBL23 PE=2 SV=1	gi|702378295|ref|XP_010062992.1| PREDICTED: serine/threonine-protein kinase PBS1-like [Eucalyptus grandis]
CDL15_Pgr028242	212.492	0.235084	0.00110632	0.00305211	MTKT01003207.1	694775	695716	+	942	CDL15_Pgr028242	-	-	-	-	-	-
CDL15_Pgr005692	82.3244	3.82188	0.0464247	0.0410872	MTKT01004399.1	833389	835138	+	1750	CDL15_Pgr005692	-	-	NOG122509;virNOG18171	O	sp|Q9M1X2|FAP1_ARATH Fatty-acid-binding protein 1 OS=Arabidopsis thaliana GN=FAP1 PE=1 SV=1	gi|702465133|ref|XP_010029105.1| PREDICTED: fatty-acid-binding protein 1-like [Eucalyptus grandis] gi|629089701|gb|KCW55954.1| hypothetical protein EUGRSUZ_I01736 [Eucalyptus grandis]
CDL15_Pgr016620	3119.36	168.725	0.0540897	0.0490185	MTKT01000799.1	433969	436175	-	2207	CDL15_Pgr016620	GO:0061630;GO:0031625;GO:0005737	-	virNOG16841	O	sp|Q9C918|UBC38_ARATH Putative ubiquitin-conjugating enzyme E2 38 OS=Arabidopsis thaliana GN=UBC38 PE=3 SV=2	gi|743783505|ref|XP_011019829.1| PREDICTED: putative ubiquitin-conjugating enzyme E2 38 [Populus euphratica]
CDL15_Pgr029024	22289.5	43.7586	0.00196319	0.00180785	MTKT01001158.1	486734	487281	+	548	CDL15_Pgr029024	-	-	-	-	sp|A8MRM1|RLF16_ARATH Protein RALF-like 16 OS=Arabidopsis thaliana GN=RALFL16 PE=3 SV=1	gi|297826723|ref|XP_002881244.1| hypothetical protein ARALYDRAFT_902345 [Arabidopsis lyrata subsp. lyrata] gi|297327083|gb|EFH57503.1| hypothetical protein ARALYDRAFT_902345 [Arabidopsis lyrata subsp. lyrata]
CDL15_Pgr013049	172.269	0.470169	0.00272928	0.000149496	MTKT01004273.1	132413	135347	-	2935	CDL15_Pgr013049	GO:0008422;GO:0009251	-	virNOG00808	G	sp|A7LXU3|BGH3B_BACO1 Beta-glucosidase BoGH3B OS=Bacteroides ovatus (strain ATCC 8483 / DSM 1896 / JCM 5824 / NCTC 11153) GN=BACOVA_02659 PE=1 SV=1	gi|743868243|ref|XP_011032946.1| PREDICTED: lysosomal beta glucosidase-like [Populus euphratica]
CDL15_Pgr009621	29924	88.939	0.00297216	0.0024612	MTKT01003224.1	1904325	1906308	-	1984	CDL15_Pgr009621	GO:0046872;GO:0045490;GO:0030570	K01728	virNOG08421	R	sp|P15722|PLY59_SOLLC Probable pectate lyase P59 OS=Solanum lycopersicum GN=LAT59 PE=2 SV=1	gi|702421940|ref|XP_010066949.1| PREDICTED: pectate lyase [Eucalyptus grandis] gi|629099237|gb|KCW65002.1| hypothetical protein EUGRSUZ_G02541 [Eucalyptus grandis]
CDL15_Pgr020109	13094.5	41.9018	0.00319995	0.00310714	MTKT01006319.1	2589389	2590790	+	1402	CDL15_Pgr020109	-	K18211	virNOG00686;virNOG16677	U	sp|Q9LMG8|SNP30_ARATH Putative SNAP25 homologous protein SNAP30 OS=Arabidopsis thaliana GN=SNAP30 PE=3 SV=1	gi|590699415|ref|XP_007045922.1| Soluble N-ethylmaleimide-sensitive factor adaptor protein 30, putative isoform 2 [Theobroma cacao] gi|508709857|gb|EOY01754.1| Soluble N-ethylmaleimide-sensitive factor adaptor protein 30, putative isoform 2 [Theobroma cacao]
CDL15_Pgr012586	21.0416	0	0	0.0198908	MTKT01000661.1	888216	889995	-	1780	CDL15_Pgr012586	-	-	-	-	-	-
CDL15_Pgr021858	649.847	10.763	0.0165623	0.0388608	MTKT01003240.1	2167294	2169729	-	2436	CDL15_Pgr021858	-	-	virNOG06149	D	-	gi|848885693|ref|XP_012843091.1| PREDICTED: protein RFT1 homolog isoform X2 [Erythranthe guttata]
CDL15_Pgr025198	45.5571	0.235362	0.00516631	0.03028	MTKT01004939.1	2184924	2186235	+	1312	CDL15_Pgr025198	GO:0020037;GO:0055114;GO:0006979;GO:0046872;GO:0098869;GO:0004601;GO:0005576;GO:0042744	K00430	virNOG02740	G	sp|Q9FMR0|PER60_ARATH Peroxidase 60 OS=Arabidopsis thaliana GN=PER60 PE=1 SV=1	gi|702474232|ref|XP_010031528.1| PREDICTED: peroxidase 60-like [Eucalyptus grandis] gi|629084499|gb|KCW50856.1| hypothetical protein EUGRSUZ_J00503 [Eucalyptus grandis]
CDL15_Pgr005477	13675.1	217.13	0.0158778	0.0163335	MTKT01003181.1	390515	393361	+	2847	CDL15_Pgr005477	GO:0006351	-	virNOG08237	K	sp|Q7XC57|MYBS3_ORYSJ Transcription factor MYBS3 OS=Oryza sativa subsp. japonica GN=MYBS3 PE=2 SV=1	gi|1009167958|ref|XP_015902398.1| PREDICTED: uncharacterized protein LOC107435329 [Ziziphus jujuba] gi|1009167968|ref|XP_015902404.1| PREDICTED: uncharacterized protein LOC107435334 [Ziziphus jujuba]
CDL15_Pgr010717	46.5794	0.235362	0.00505293	0.0176882	MTKT01005370.1	25598	26765	+	1168	CDL15_Pgr010717	-	-	KOG0504;virNOG33783;euNOG40063	R	sp|Q4UMH6|Y381_RICFE Putative ankyrin repeat protein RF_0381 OS=Rickettsia felis (strain ATCC VR-1525 / URRWXCal2) GN=RF_0381 PE=4 SV=1	gi|297743596|emb|CBI36463.3| unnamed protein product [Vitis vinifera]
CDL15_Pgr016916	517.494	35.6767	0.0689413	0.0387614	MTKT01002534.1	2194808	2197669	-	2862	CDL15_Pgr016916	GO:0006308;GO:0090305;GO:0004519;GO:0003676	-	virNOG07599	R	sp|Q9SXA6|ENDO1_ARATH Endonuclease 1 OS=Arabidopsis thaliana GN=ENDO1 PE=1 SV=1	gi|703084996|ref|XP_010092619.1| Nuclease PA3 [Morus notabilis] gi|587861985|gb|EXB51808.1| Nuclease PA3 [Morus notabilis]
CDL15_Pgr026700	31176.7	74.9027	0.00240252	0.0024627	MTKT01003950.1	1632137	1634653	-	2517	CDL15_Pgr026700	GO:0004674;GO:0005524;GO:0004715;GO:0016021;GO:0018108	-	virNOG01525	T	sp|Q9T020|Y4391_ARATH Probable receptor-like protein kinase At4g39110 OS=Arabidopsis thaliana GN=At4g39110 PE=3 SV=1	gi|629084599|gb|KCW50956.1| hypothetical protein EUGRSUZ_J00593 [Eucalyptus grandis]
CDL15_Pgr012029	836.962	1.6467	0.00196748	0.0111894	MTKT01005822.1	284413	292731	+	8319	CDL15_Pgr012029	-	-	virNOG26503	S	-	gi|702382353|ref|XP_010063845.1| PREDICTED: uncharacterized protein LOC104450841 isoform X1 [Eucalyptus grandis]
CDL15_Pgr020522	33652.5	537.633	0.015976	0.0207785	MTKT01005809.1	1362222	1365118	-	2897	CDL15_Pgr020522	-	-	virNOG00407	S	-	gi|702466096|ref|XP_010029362.1| PREDICTED: uncharacterized protein LOC104419407 [Eucalyptus grandis] gi|702466101|ref|XP_010029363.1| PREDICTED: uncharacterized protein LOC104419407 [Eucalyptus grandis] gi|629090002|gb|KCW56255.1| hypothetical protein EUGRSUZ_I02000 [Eucalyptus grandis]
CDL15_Pgr000743	7627.38	21.1682	0.0027753	0.00287841	MTKT01005400.1	2552328	2560384	+	8057	CDL15_Pgr000743	GO:0003779;GO:0005524;GO:0003774;GO:0016459	-	virNOG00897	Z	sp|F4HWY6|MYO11_ARATH Myosin-11 OS=Arabidopsis thaliana GN=XI-E PE=3 SV=1	gi|645222729|ref|XP_008218295.1| PREDICTED: myosin-11 [Prunus mume]
CDL15_Pgr026256	9.89034	0	0	0.0166063	MTKT01005977.1	260944	261144	+	201	CDL15_Pgr026256	-	-	-	-	-	-
CDL15_Pgr022082	279.348	0.235084	0.000841548	0.00452042	MTKT01006103.1	947622	949703	+	2082	CDL15_Pgr022082	-	-	virNOG25184;virNOG17136	S	sp|Q9M9U9|RKD1_ARATH Protein RKD1 OS=Arabidopsis thaliana GN=RKD1 PE=3 SV=1	gi|568841448|ref|XP_006474671.1| PREDICTED: uncharacterized protein LOC102621663 [Citrus sinensis] gi|343887306|dbj|BAK61852.1| hypothetical protein [Citrus unshiu]
CDL15_Pgr026746	4817.5	28.4035	0.00589589	0.00753412	MTKT01003950.1	1981164	1982475	+	1312	CDL15_Pgr026746	-	-	virNOG13109	S	sp|Q6NMR8|FAF3_ARATH Protein FANTASTIC FOUR 3 OS=Arabidopsis thaliana GN=FAF3 PE=2 SV=1	gi|590586758|ref|XP_007015792.1| Uncharacterized protein TCM_041386 [Theobroma cacao] gi|508786155|gb|EOY33411.1| Uncharacterized protein TCM_041386 [Theobroma cacao]
CDL15_Pgr017224	295.505	52.7189	0.178403	0.0278758	MTKT01003402.1	86926	87627	-	702	CDL15_Pgr017224	GO:0004857;GO:0043086	-	virNOG18709	R	sp|Q8GT41|PLA1_PLAAC Putative invertase inhibitor OS=Platanus acerifolia PE=1 SV=1	gi|823151115|ref|XP_012475386.1| PREDICTED: putative invertase inhibitor [Gossypium raimondii] gi|763757597|gb|KJB24928.1| hypothetical protein B456_004G168200 [Gossypium raimondii]
CDL15_Pgr000842	26947.4	50.7822	0.0018845	0.00313947	MTKT01005400.1	3309337	3311900	+	2564	CDL15_Pgr000842	GO:0045330;GO:0030599;GO:0005618;GO:0045490;GO:0016021;GO:0043086;GO:0046910;GO:0042545	K01051	virNOG08493;virNOG00634	SR	sp|Q8GX86|PME21_ARATH Probable pectinesterase/pectinesterase inhibitor 21 OS=Arabidopsis thaliana GN=PME21 PE=2 SV=2	gi|702456927|ref|XP_010027125.1| PREDICTED: pectinesterase-like [Eucalyptus grandis]
CDL15_Pgr024682	45.68	0.705531	0.0154451	0.00406848	MTKT01005379.1	258958	261719	+	2762	CDL15_Pgr024682	-	-	-	-	-	-
CDL15_Pgr015716	5729.14	133.487	0.0232997	0.0374393	MTKT01001080.1	1373012	1378527	-	5516	CDL15_Pgr015716	GO:0005249;GO:0016021;GO:0071805	K21867	virNOG06873;virNOG19495	P	sp|Q38998|AKT1_ARATH Potassium channel AKT1 OS=Arabidopsis thaliana GN=AKT1 PE=1 SV=2	gi|702312566|ref|XP_010051190.1| PREDICTED: potassium channel AKT1-like [Eucalyptus grandis]
CDL15_Pgr025337	93.9001	9.82236	0.104604	0.0319817	MTKT01004939.1	3000278	3003172	-	2895	CDL15_Pgr025337	-	-	virNOG10857;COG0515;NOG26269	T	sp|Q9S7D9|ACCR1_ARATH Serine/threonine-protein kinase-like protein CCR1 OS=Arabidopsis thaliana GN=CCR1 PE=1 SV=1	gi|1035931738|gb|OAY61324.1| hypothetical protein MANES_01G180600 [Manihot esculenta]
CDL15_Pgr007131	2498.39	5.19333	0.00207867	0.00122816	MTKT01002214.1	4170413	4172261	+	1849	CDL15_Pgr007131	GO:0005634;GO:0009826;GO:0005524;GO:0006468;GO:0035556;GO:0005737;GO:0004674;GO:0005886	-	virNOG00583	T	sp|Q9LTW5|AGC15_ARATH Serine/threonine-protein kinase AGC1-5 OS=Arabidopsis thaliana GN=AGC1-5 PE=1 SV=1	gi|1009109368|ref|XP_015889846.1| PREDICTED: serine/threonine-protein kinase RHS3 [Ziziphus jujuba]
CDL15_Pgr001678	69016.2	171.229	0.002481	0.00147005	MTKT01002011.1	807822	812578	+	4757	CDL15_Pgr001678	GO:0070588;GO:0046872;GO:0005524;GO:0005388;GO:0016021;GO:0005516	K01537	virNOG01632	P	sp|O81108|ACA2_ARATH Calcium-transporting ATPase 2, plasma membrane-type OS=Arabidopsis thaliana GN=ACA2 PE=1 SV=1	gi|702460978|ref|XP_010028098.1| PREDICTED: calcium-transporting ATPase 2, plasma membrane-type isoform X1 [Eucalyptus grandis] gi|629088507|gb|KCW54760.1| hypothetical protein EUGRSUZ_I00710 [Eucalyptus grandis]
CDL15_Pgr009807	22738	48.2063	0.00212008	0.000804263	MTKT01003224.1	3183272	3184877	+	1606	CDL15_Pgr009807	-	-	virNOG08785	I	sp|Q9STM6|GDL57_ARATH GDSL esterase/lipase At3g48460 OS=Arabidopsis thaliana GN=At3g48460 PE=2 SV=1	gi|223546073|gb|EEF47576.1| Alpha-L-fucosidase 2 precursor, putative [Ricinus communis]
CDL15_Pgr013397	78.3726	0.509781	0.00650458	0.0224415	MTKT01005554.1	373908	375980	-	2073	CDL15_Pgr013397	GO:0005524;GO:0004672;GO:0006468	-	virNOG12183;virNOG04804	T	sp|Q9LXA5|LRK91_ARATH L-type lectin-domain containing receptor kinase IX.1 OS=Arabidopsis thaliana GN=LECRK91 PE=1 SV=1	gi|902218374|gb|KNA18006.1| hypothetical protein SOVF_074680 [Spinacia oleracea]
CDL15_Pgr027677	9906.01	36.749	0.00370976	0.00580991	MTKT01001287.1	1763152	1766689	-	3538	CDL15_Pgr027677	GO:0016020;GO:0004630;GO:0046470;GO:0016042;GO:0005509;GO:0070290	K01115	virNOG08678	I	sp|Q9C5Y0|PLDD1_ARATH Phospholipase D delta OS=Arabidopsis thaliana GN=PLDDELTA PE=1 SV=2	gi|255579661|ref|XP_002530670.1| PREDICTED: phospholipase D delta [Ricinus communis] gi|223529763|gb|EEF31701.1| phospholipase d beta, putative [Ricinus communis]
CDL15_Pgr025504	46.6817	0.470169	0.0100718	0.0197944	MTKT01004810.1	70448	72106	-	1659	CDL15_Pgr025504	GO:0016021	-	virNOG05964	S	sp|Q8S9J0|TAUE4_ARATH Sulfite exporter TauE/SafE family protein 4 OS=Arabidopsis thaliana GN=At2g36630 PE=2 SV=1	gi|702243586|ref|XP_010050180.1| PREDICTED: uncharacterized protein LOC104438693 [Eucalyptus grandis] gi|629124865|gb|KCW89290.1| hypothetical protein EUGRSUZ_A01580 [Eucalyptus grandis] gi|629124866|gb|KCW89291.1| hypothetical protein EUGRSUZ_A01580 [Eucalyptus grandis]
CDL15_Pgr013977	17546.4	134.623	0.00767242	0.00938441	MTKT01004864.1	927291	935128	+	7838	CDL15_Pgr013977	GO:0070588;GO:0009555;GO:0005524;GO:0005388;GO:0046872;GO:0016021;GO:0007338;GO:0005516;GO:0005886	K01537	virNOG13782	P	sp|Q9LU41|ACA9_ARATH Calcium-transporting ATPase 9, plasma membrane-type OS=Arabidopsis thaliana GN=ACA9 PE=2 SV=2	gi|703148271|ref|XP_010109302.1| Calcium-transporting ATPase 9, plasma membrane-type [Morus notabilis] gi|587934686|gb|EXC21596.1| Calcium-transporting ATPase 9, plasma membrane-type [Morus notabilis]
CDL15_Pgr028718	94.8598	0.705809	0.00744055	0.00093621	MTKT01005739.1	2421903	2427167	+	5265	CDL15_Pgr028718	GO:0016705;GO:0020037;GO:0005506;GO:0004497;GO:0055114	-	virNOG06071	Q	sp|Q8VWZ7|C76B6_CATRO Geraniol 8-hydroxylase OS=Catharanthus roseus GN=CYP76B6 PE=1 SV=1	gi|702340246|ref|XP_010056209.1| PREDICTED: geraniol 8-hydroxylase-like [Eucalyptus grandis]
CDL15_Pgr026644	4748.37	6.07628	0.00127966	0.0174588	MTKT01003950.1	1275709	1277629	+	1921	CDL15_Pgr026644	GO:0016705;GO:0020037;GO:0005506;GO:0016021;GO:0004497;GO:0055114	-	virNOG14028	Q	sp|P48419|C75A3_PETHY Flavonoid 3&apos;,5&apos;-hydroxylase 2 OS=Petunia hybrida GN=CYP75A3 PE=2 SV=1	gi|629122739|gb|KCW87229.1| hypothetical protein EUGRSUZ_B03742 [Eucalyptus grandis]
CDL15_Pgr018935	94.1733	0	0	0.0161171	MTKT01003945.1	601982	602837	+	856	CDL15_Pgr018935	-	-	-	-	-	-
CDL15_Pgr005154	21031.6	27.6402	0.00131422	0.00359533	MTKT01003711.1	1020513	1021832	+	1320	CDL15_Pgr005154	-	-	virNOG24805;virNOG22510	S	-	gi|255561174|ref|XP_002521599.1| PREDICTED: uncharacterized protein LOC8273421 [Ricinus communis] gi|223539277|gb|EEF40870.1| conserved hypothetical protein [Ricinus communis]
CDL15_Pgr003038	8808.8	223.306	0.0253503	0.0413894	MTKT01002492.1	1781122	1782722	-	1601	CDL15_Pgr003038	GO:0008270;GO:0016021;GO:0019706	-	virNOG15076	R	sp|Q5PNZ1|ZDH21_ARATH Probable protein S-acyltransferase 3 OS=Arabidopsis thaliana GN=PAT03 PE=2 SV=1	gi|702493124|ref|XP_010036410.1| PREDICTED: probable protein S-acyltransferase 1 [Eucalyptus grandis]
CDL15_Pgr010010	4151.6	6.2327	0.00150128	0.00479084	MTKT01002370.1	339758	343878	-	4121	CDL15_Pgr010010	GO:0016020	-	virNOG07849	I	sp|O80522|GDL2_ARATH GDSL esterase/lipase At1g09390 OS=Arabidopsis thaliana GN=At1g09390 PE=2 SV=1	gi|702500797|ref|XP_010038311.1| PREDICTED: GDSL esterase/lipase At1g09390-like isoform X1 [Eucalyptus grandis] gi|629083691|gb|KCW50136.1| hypothetical protein EUGRSUZ_K03566 [Eucalyptus grandis]
CDL15_Pgr010039	1223.92	11.4297	0.00933865	0.00137738	MTKT01002370.1	565524	565916	+	393	CDL15_Pgr010039	-	-	virNOG23430	R	sp|Q9LZP9|CP122_ARATH Calvin cycle protein CP12-2, chloroplastic OS=Arabidopsis thaliana GN=CP12-2 PE=1 SV=1	gi|802690170|ref|XP_012082893.1| PREDICTED: calvin cycle protein CP12-2, chloroplastic-like [Jatropha curcas] gi|643716631|gb|KDP28257.1| hypothetical protein JCGZ_14028 [Jatropha curcas]
CDL15_Pgr010632	51.8799	0	0	0.0109307	MTKT01006106.1	523613	523843	-	231	CDL15_Pgr010632	-	-	-	-	-	-
CDL15_Pgr027906	249.016	1.47048	0.00590517	0.0224325	MTKT01001287.1	3292383	3295725	+	3343	CDL15_Pgr027906	GO:0005634	K06627	virNOG04686	D	sp|Q9C6Y3|CCA11_ARATH Cyclin-A1-1 OS=Arabidopsis thaliana GN=CYCA1-1 PE=1 SV=1	gi|568837630|ref|XP_006472826.1| PREDICTED: cyclin-A1-1 [Citrus sinensis]
CDL15_Pgr016592	109.638	0.705253	0.00643258	0.0218773	MTKT01000799.1	224240	225490	+	1251	CDL15_Pgr016592	-	-	virNOG08202;virNOG22205	SR	sp|P22242|DRPE_CRAPL Desiccation-related protein PCC13-62 OS=Craterostigma plantagineum PE=2 SV=1	gi|703123753|ref|XP_010102893.1| hypothetical protein L484_005955 [Morus notabilis] gi|587906281|gb|EXB94361.1| hypothetical protein L484_005955 [Morus notabilis]
CDL15_Pgr019572	34.3355	0.235084	0.00684669	0.00224731	MTKT01002229.1	491659	494093	-	2435	CDL15_Pgr019572	GO:0046872;GO:0003993;GO:0016311	-	virNOG11339	G	sp|Q9SDZ9|PPAF2_IPOBA Purple acid phosphatase 2 OS=Ipomoea batatas GN=PAP2 PE=1 SV=1	gi|225427696|ref|XP_002274392.1| PREDICTED: purple acid phosphatase [Vitis vinifera] gi|297744761|emb|CBI38023.3| unnamed protein product [Vitis vinifera]
CDL15_Pgr019692	2612.26	21.5996	0.00826855	0.0140419	MTKT01002229.1	1497347	1501726	-	4380	CDL15_Pgr019692	GO:0008289;GO:0016021	-	virNOG07266	R	sp|Q9SKR2|SYT1_ARATH Synaptotagmin-1 OS=Arabidopsis thaliana GN=SYT1 PE=1 SV=2	gi|720034756|ref|XP_010266820.1| PREDICTED: synaptotagmin-2-like [Nelumbo nucifera]
CDL15_Pgr028628	1573.49	55.026	0.0349707	0.0165269	MTKT01005739.1	1571333	1574982	-	3650	CDL15_Pgr028628	GO:0010159;GO:0010154;GO:0009909;GO:0010158;GO:0010093;GO:0009933;GO:0010450	-	virNOG07280	R	sp|O22152|YAB1_ARATH Axial regulator YABBY 1 OS=Arabidopsis thaliana GN=YAB1 PE=1 SV=1	gi|702340981|ref|XP_010056343.1| PREDICTED: axial regulator YABBY 1-like [Eucalyptus grandis]
CDL15_Pgr000659	22.868	0.235084	0.01028	0.031378	MTKT01005400.1	1876616	1876810	-	195	CDL15_Pgr000659	-	-	-	-	-	-
CDL15_Pgr003251	27546.9	57.5979	0.0020909	0.00250047	MTKT01002492.1	3065052	3067080	-	2029	CDL15_Pgr003251	GO:0008270;GO:0004089;GO:0006730	K01674	virNOG14621	R	sp|O04846|ATCA1_ARATH Alpha carbonic anhydrase 1, chloroplastic OS=Arabidopsis thaliana GN=ACA1 PE=1 SV=2	gi|702494201|ref|XP_010036672.1| PREDICTED: alpha carbonic anhydrase 1, chloroplastic [Eucalyptus grandis] gi|629081857|gb|KCW48302.1| hypothetical protein EUGRSUZ_K02031 [Eucalyptus grandis]
CDL15_Pgr024102	41.987	0.744865	0.0177404	0.022293	MTKT01000666.1	470013	471170	-	1158	CDL15_Pgr024102	-	-	virNOG19805;NOG147015	SK	sp|Q9SIB4|WOX3_ARATH WUSCHEL-related homeobox 3 OS=Arabidopsis thaliana GN=WOX3 PE=1 SV=1	gi|225435146|ref|XP_002281707.1| PREDICTED: WUSCHEL-related homeobox 3 [Vitis vinifera] gi|147789069|emb|CAN60351.1| hypothetical protein VITISV_005805 [Vitis vinifera]
CDL15_Pgr023201	58.3986	0.235084	0.00402552	0.0488311	MTKT01002440.1	3032586	3035822	-	3237	CDL15_Pgr023201	GO:0016042;GO:0016788	K01052	virNOG02528	I	sp|Q67ZU1|LIP2_ARATH Triacylglycerol lipase 2 OS=Arabidopsis thaliana GN=LIP2 PE=2 SV=1	gi|1000947065|ref|XP_015580726.1| PREDICTED: triacylglycerol lipase 2 [Ricinus communis]
CDL15_Pgr020384	2025.82	67.0085	0.0330772	0.0264808	MTKT01005809.1	532986	535840	+	2855	CDL15_Pgr020384	GO:0006541;GO:0016787;GO:0016740	-	virNOG03985	R	sp|Q8H0Z4|GT121_ARATH Putative glutamine amidotransferase GAT1_2.1 OS=Arabidopsis thaliana GN=GAT1_2.1 PE=2 SV=1	gi|702374170|ref|XP_010062204.1| PREDICTED: uncharacterized protein LOC104449668 [Eucalyptus grandis] gi|629103827|gb|KCW69296.1| hypothetical protein EUGRSUZ_F02787 [Eucalyptus grandis]
CDL15_Pgr025864	4537.35	9.03418	0.00199107	0.0017976	MTKT01004810.1	2911779	2912917	+	1139	CDL15_Pgr025864	GO:0007264;GO:0005622;GO:0005525	K07904	virNOG00115;virNOG11882	U	sp|Q40193|RB11C_LOTJA Ras-related protein Rab11C OS=Lotus japonicus GN=RAB11C PE=2 SV=1	gi|1009121248|ref|XP_015877358.1| PREDICTED: ras-related protein Rab2BV-like isoform X1 [Ziziphus jujuba]
CDL15_Pgr004199	1677.32	103.303	0.061588	0.0110853	MTKT01001810.1	2254960	2256348	-	1389	CDL15_Pgr004199	-	-	virNOG12132;virNOG14330;virNOG05176;virNOG39064	R	sp|O48716|JGB_ARATH Protein JINGUBANG OS=Arabidopsis thaliana GN=JGB PE=1 SV=1	gi|1035899853|gb|OAY29454.1| hypothetical protein MANES_15G146100 [Manihot esculenta]
CDL15_Pgr024586	188235	404.285	0.00214777	0.0018234	MTKT01000666.1	4244935	4247094	-	2160	CDL15_Pgr024586	GO:0005507;GO:0055114;GO:0016491	K00423	virNOG05512	Q	sp|Q00624|ASOL_BRANA L-ascorbate oxidase homolog OS=Brassica napus GN=Bp10 PE=2 SV=1	gi|702278557|ref|XP_010044914.1| PREDICTED: L-ascorbate oxidase homolog [Eucalyptus grandis] gi|629122544|gb|KCW87034.1| hypothetical protein EUGRSUZ_B03581 [Eucalyptus grandis]
CDL15_Pgr024960	2970.34	2.13696	0.000719432	0.0016187	MTKT01004939.1	611041	612483	+	1443	CDL15_Pgr024960	-	K14686	virNOG23019	P	sp|Q39065|COPT1_ARATH Copper transporter 1 OS=Arabidopsis thaliana GN=COPT1 PE=2 SV=2	gi|694996226|ref|XP_009392889.1| PREDICTED: copper transporter 6-like [Musa acuminata subsp. malaccensis]
CDL15_Pgr011011	13543.3	17.2095	0.0012707	0.00162698	MTKT01001090.1	1296282	1299655	+	3374	CDL15_Pgr011011	GO:0050896	-	euNOG41999;virNOG28110	R	-	gi|702513665|ref|XP_010041337.1| PREDICTED: MLP-like protein 328 [Eucalyptus grandis] gi|629075549|gb|KCW44431.1| hypothetical protein EUGRSUZ_L02071 [Eucalyptus grandis]
CDL15_Pgr027064	139.959	0	0	0.00721707	MTKT01001633.1	218594	220095	+	1502	CDL15_Pgr027064	-	-	virNOG14904	O	sp|Q6XBF8|CDR1_ARATH Aspartic proteinase CDR1 OS=Arabidopsis thaliana GN=CDR1 PE=1 SV=1	gi|702308001|ref|XP_010050219.1| PREDICTED: probable aspartic protease At2g35615 [Eucalyptus grandis]
CDL15_Pgr004190	74491.3	203.623	0.00273352	0.00440959	MTKT01001810.1	2202783	2205752	-	2970	CDL15_Pgr004190	-	-	KOG0143;virNOG00195;euNOG00106	QR	sp|O81765|PLRX4_ARATH Pollen-specific leucine-rich repeat extensin-like protein 4 OS=Arabidopsis thaliana GN=PEX4 PE=2 SV=1	gi|674246466|gb|KFK39231.1| hypothetical protein AALP_AA3G216900 [Arabis alpina]
CDL15_Pgr001501	11978.7	46.2731	0.00386294	0.00500152	MTKT01002384.1	36564	39503	-	2940	CDL15_Pgr001501	GO:0004553;GO:0005975	K01193	virNOG12187	G	sp|Q43866|INV1_ARATH Beta-fructofuranosidase, insoluble isoenzyme CWINV1 OS=Arabidopsis thaliana GN=CWINV1 PE=1 SV=1	gi|702376585|ref|XP_010062641.1| PREDICTED: beta-fructofuranosidase, insoluble isoenzyme CWINV1-like [Eucalyptus grandis] gi|629104297|gb|KCW69766.1| hypothetical protein EUGRSUZ_F03138 [Eucalyptus grandis]
CDL15_Pgr025610	271.491	2.8411	0.0104648	0.00615192	MTKT01004810.1	908785	909874	-	1090	CDL15_Pgr025610	GO:0016787	-	virNOG00535;virNOG15516;virNOG08086	R	sp|P48979|PGLR_PRUPE Polygalacturonase OS=Prunus persica PE=2 SV=1	gi|629089913|gb|KCW56166.1| hypothetical protein EUGRSUZ_I01918 [Eucalyptus grandis]
CDL15_Pgr009889	4382.17	785.59	0.17927	0.0227088	MTKT01003224.1	3757443	3759019	+	1577	CDL15_Pgr009889	GO:0005634;GO:0003677;GO:0006355	-	virNOG00444	K	sp|Q9FY93|NAC83_ARATH NAC domain-containing protein 83 OS=Arabidopsis thaliana GN=NAC083 PE=1 SV=1	gi|925170189|gb|ALC79011.1| NAC transcription factors 34 [Manihot esculenta] gi|1035912913|gb|OAY42507.1| hypothetical protein MANES_09G185300 [Manihot esculenta]
CDL15_Pgr028233	10491.6	242.177	0.023083	0.0446445	MTKT01003207.1	559061	562181	+	3121	CDL15_Pgr028233	GO:0016021	-	virNOG02377	S	sp|F4K5L5|TBL16_ARATH Protein trichome birefringence-like 16 OS=Arabidopsis thaliana GN=TBL16 PE=2 SV=1	gi|629087947|gb|KCW54200.1| hypothetical protein EUGRSUZ_I00187 [Eucalyptus grandis] gi|629087948|gb|KCW54201.1| hypothetical protein EUGRSUZ_I00187 [Eucalyptus grandis]
CDL15_Pgr004604	11.6171	0.235362	0.0202601	0.0253475	MTKT01003433.1	831940	832796	-	857	CDL15_Pgr004604	-	-	-	-	-	-
CDL15_Pgr019651	8.62846	0	0	0.0450473	MTKT01002229.1	1179658	1183766	+	4109	CDL15_Pgr019651	-	-	KOG1075;virNOG09124	R	-	gi|727419327|ref|XP_010425678.1| PREDICTED: uncharacterized protein LOC104710727 [Camelina sativa]
CDL15_Pgr021417	6440.54	16.6983	0.00259269	0.00348749	MTKT01003414.1	1783539	1787328	+	3790	CDL15_Pgr021417	GO:0055085;GO:0016021;GO:0022891	K08145	virNOG01764	R	sp|Q93YP9|ERDL4_ARATH Sugar transporter ERD6-like 4 OS=Arabidopsis thaliana GN=At1g19450 PE=2 SV=1	gi|645228049|ref|XP_008220809.1| PREDICTED: sugar transporter ERD6-like 6 [Prunus mume]
CDL15_Pgr022574	48965.1	115.171	0.00235209	0.00222153	MTKT01000813.1	1365643	1370609	+	4967	CDL15_Pgr022574	GO:0006561;GO:0016310;GO:0004350;GO:0004349;GO:0055114;GO:0005737	-	virNOG08000	E	sp|O04226|P5CS1_ORYSJ Delta-1-pyrroline-5-carboxylate synthase 1 OS=Oryza sativa subsp. japonica GN=P5CS1 PE=2 SV=2	gi|731412317|ref|XP_010658318.1| PREDICTED: pyrroline-5-carboxylate synthetase isoform X1 [Vitis vinifera] gi|296086171|emb|CBI31612.3| unnamed protein product [Vitis vinifera]
CDL15_Pgr025738	830.054	1.41106	0.00169996	0.00267797	MTKT01004810.1	1960513	1961869	+	1357	CDL15_Pgr025738	-	-	virNOG25382;virNOG18526	S	-	gi|702431293|ref|XP_010068926.1| PREDICTED: putative protein TPRXL [Eucalyptus grandis]
CDL15_Pgr024771	524.661	0.941449	0.00179439	0.00307481	MTKT01005852.1	152462	153940	-	1479	CDL15_Pgr024771	GO:0016021	-	virNOG06063	S	-	gi|702520486|ref|XP_010042860.1| PREDICTED: uncharacterized protein LOC104432060 [Eucalyptus grandis]
CDL15_Pgr013855	90.5568	0.235084	0.00259599	0.0154228	MTKT01004281.1	162431	179428	+	16998	CDL15_Pgr013855	GO:0055114;GO:0016491	-	virNOG06737	C	sp|O82663|SDHA1_ARATH Succinate dehydrogenase [ubiquinone] flavoprotein subunit 1, mitochondrial OS=Arabidopsis thaliana GN=SDH1-1 PE=1 SV=1	gi|473802892|gb|EMS46614.1| Succinate dehydrogenase [ubiquinone] flavoprotein subunit, mitochondrial [Triticum urartu]
CDL15_Pgr005322	315.897	1.90187	0.00602054	0.00099151	MTKT01001941.1	824712	828743	+	4032	CDL15_Pgr005322	-	-	KOG4658;virNOG13024	T	sp|Q8RXS5|DRL40_ARATH Probable disease resistance protein At5g63020 OS=Arabidopsis thaliana GN=At5g63020 PE=2 SV=2	gi|225465083|ref|XP_002266249.1| PREDICTED: probable disease resistance protein At5g63020 [Vitis vinifera]
CDL15_Pgr019575	1137.85	5.2533	0.00461686	0.000445795	MTKT01002229.1	510993	513521	-	2529	CDL15_Pgr019575	GO:0046872;GO:0003993;GO:0016311	K22390	virNOG11339	G	sp|Q9SDZ9|PPAF2_IPOBA Purple acid phosphatase 2 OS=Ipomoea batatas GN=PAP2 PE=1 SV=1	gi|702463299|ref|XP_010028628.1| PREDICTED: purple acid phosphatase 2-like [Eucalyptus grandis]
CDL15_Pgr028893	146.217	0.470725	0.00321936	0.00132737	MTKT01002590.1	462808	465028	+	2221	CDL15_Pgr028893	GO:0004620;GO:0016020;GO:0016042;GO:0047372;GO:0005737	-	virNOG08833	I	sp|O48723|PLP2_ARATH Patatin-like protein 2 OS=Arabidopsis thaliana GN=PLP2 PE=1 SV=1	gi|702253571|ref|XP_010068219.1| PREDICTED: patatin-like protein 2 [Eucalyptus grandis]
CDL15_Pgr021732	22545.1	102.826	0.00456089	0.00137806	MTKT01003240.1	1214652	1215686	+	1035	CDL15_Pgr021732	GO:0016021	-	virNOG26549;virNOG25522;virNOG37776	SR	sp|O82337|AGP16_ARATH Arabinogalactan peptide 16 OS=Arabidopsis thaliana GN=AGP16 PE=1 SV=1	gi|685272237|ref|XP_009127183.1| PREDICTED: arabinogalactan peptide 22 [Brassica rapa] gi|685372628|ref|XP_009119870.1| PREDICTED: arabinogalactan peptide 22 [Brassica rapa] gi|923535929|ref|XP_013715691.1| PREDICTED: arabinogalactan peptide 22-like [Brassica napus] gi|923723391|ref|XP_013665744.1| PREDICTED: arabinogalactan peptide 22-like [Brassica napus] gi|674883271|emb|CDY49177.1| BnaA02g103…
CDL15_Pgr023022	33.6516	0.490253	0.0145685	0.0422142	MTKT01002440.1	1621245	1628791	-	7547	CDL15_Pgr023022	-	K03155	virNOG02741	L	sp|Q9UNS1|TIM_HUMAN Protein timeless homolog OS=Homo sapiens GN=TIMELESS PE=1 SV=2	gi|702249726|ref|XP_010059965.1| PREDICTED: topoisomerase 1-associated factor 1 isoform X1 [Eucalyptus grandis]
CDL15_Pgr002143	2058.25	43.5581	0.0211627	0.0348826	MTKT01002011.1	4288450	4291201	+	2752	CDL15_Pgr002143	-	-	virNOG19995	V	sp|Q8LE10|HA22I_ARATH HVA22-like protein i OS=Arabidopsis thaliana GN=HVA22I PE=2 SV=2	gi|1000944925|ref|XP_015581473.1| PREDICTED: putative HVA22-like protein g [Ricinus communis]
CDL15_Pgr020960	65.0375	0	0	0.00124536	MTKT01000544.1	95372	97494	+	2123	CDL15_Pgr020960	GO:0016020;GO:0055085;GO:0046873;GO:0030001	K14709	virNOG11346	P	sp|Q8W246|ZIP7_ARATH Zinc transporter 7 OS=Arabidopsis thaliana GN=ZIP7 PE=2 SV=1	gi|848857740|ref|XP_012829810.1| PREDICTED: fe(2+) transport protein 1-like [Erythranthe guttata] gi|604345055|gb|EYU43694.1| hypothetical protein MIMGU_mgv1a008730mg [Erythranthe guttata]
CDL15_Pgr003232	132.58	12.3335	0.0930271	0.00935092	MTKT01002492.1	2981631	2984718	+	3088	CDL15_Pgr003232	GO:0016020	-	virNOG15312	S	sp|Q9CAX1|TBL8_ARATH Protein trichome birefringence-like 8 OS=Arabidopsis thaliana GN=TBL8 PE=2 SV=1	gi|985453464|ref|XP_015386853.1| PREDICTED: protein trichome birefringence-like 9 [Citrus sinensis]
CDL15_Pgr014461	24.514	0.235362	0.00960115	0.00154889	MTKT01004609.1	1780468	1781036	+	569	CDL15_Pgr014461	-	-	virNOG26127;virNOG24419;virNOG23584	R	sp|Q9T068|EPFL2_ARATH EPIDERMAL PATTERNING FACTOR-like protein 2 OS=Arabidopsis thaliana GN=EPFL2 PE=2 SV=1	gi|645226666|ref|XP_008220146.1| PREDICTED: EPIDERMAL PATTERNING FACTOR-like protein 2 [Prunus mume]
CDL15_Pgr010404	11600.6	28.0655	0.00241932	0.00165559	MTKT01005538.1	1038158	1039470	-	1313	CDL15_Pgr010404	-	-	-	-	-	-
CDL15_Pgr002785	30029.6	81.4338	0.00271178	0.00301975	MTKT01002492.1	315801	317733	+	1933	CDL15_Pgr002785	GO:0006810;GO:0016021;GO:0005215	-	virNOG15090	P	sp|Q3E8X3|PTR52_ARATH Protein NRT1/ PTR FAMILY 2.8 OS=Arabidopsis thaliana GN=NPF2.8 PE=2 SV=2	gi|702501988|ref|XP_010038640.1| PREDICTED: protein NRT1/ PTR FAMILY 2.8-like [Eucalyptus grandis]
CDL15_Pgr014024	1615.94	2.82212	0.00174643	0.00513216	MTKT01004864.1	1282631	1285536	+	2906	CDL15_Pgr014024	GO:0005249;GO:0005887;GO:0071805;GO:0042391	K05391	virNOG11115	P	sp|Q9FXH6|CNGC8_ARATH Putative cyclic nucleotide-gated ion channel 8 OS=Arabidopsis thaliana GN=CNGC8 PE=3 SV=2	gi|702381004|ref|XP_010063578.1| PREDICTED: putative cyclic nucleotide-gated ion channel 7 [Eucalyptus grandis] gi|629105348|gb|KCW70817.1| hypothetical protein EUGRSUZ_F03966 [Eucalyptus grandis]
CDL15_Pgr000911	9641.13	233.249	0.0241932	0.0335393	MTKT01001357.1	313064	315239	+	2176	CDL15_Pgr000911	GO:0005856;GO:0003779;GO:0005737	K05759	virNOG18195;virNOG18407	Z	sp|A4K9Z8|PROF2_BETPN Profilin-2 OS=Betula pendula PE=1 SV=1	gi|659071275|ref|XP_008458981.1| PREDICTED: profilin-4 [Cucumis melo]
CDL15_Pgr018660	14014.6	48.1014	0.00343223	0.00464299	MTKT01002507.1	2972807	2974047	-	1241	CDL15_Pgr018660	-	-	virNOG26028;NOG169343;virNOG20260	SR	sp|P83326|PMEI_ACTDE Pectinesterase inhibitor OS=Actinidia deliciosa GN=PMEI PE=1 SV=2	gi|702453111|ref|XP_010026122.1| PREDICTED: uncharacterized protein LOC104416421 [Eucalyptus grandis]
CDL15_Pgr025859	46.6283	0	0	0.0121761	MTKT01004810.1	2884819	2886482	-	1664	CDL15_Pgr025859	GO:0043231;GO:0080043;GO:0080044;GO:0009813;GO:0052696	-	NOG129066;virNOG02969	SCG	sp|Q9C768|U76B1_ARATH UDP-glycosyltransferase 76B1 OS=Arabidopsis thaliana GN=UGT76B1 PE=2 SV=1	gi|225449296|ref|XP_002281324.1| PREDICTED: UDP-glycosyltransferase 76C4 [Vitis vinifera]
CDL15_Pgr001318	1811.92	244.617	0.135004	0.02766	MTKT01003953.1	2349752	2351736	-	1985	CDL15_Pgr001318	-	-	-	-	-	gi|763777465|gb|KJB44588.1| hypothetical protein B456_007G260200 [Gossypium raimondii]
CDL15_Pgr016618	2403.67	50.3846	0.0209616	0.0201036	MTKT01000799.1	418071	419177	-	1107	CDL15_Pgr016618	GO:0005509	-	virNOG21160	T	sp|P48593|E631_DROME Calcium-binding protein E63-1 OS=Drosophila melanogaster GN=Eip63F-1 PE=2 SV=2	gi|731388158|ref|XP_002279066.2| PREDICTED: calmodulin-4 [Vitis vinifera]
CDL15_Pgr014936	141.726	0	0	0.00219776	MTKT01002501.1	151854	153132	+	1279	CDL15_Pgr014936	GO:0016020	-	virNOG24584;virNOG21293	R	sp|Q9SK27|ENL1_ARATH Early nodulin-like protein 1 OS=Arabidopsis thaliana GN=At2g25060 PE=1 SV=2	gi|702386857|ref|XP_010064864.1| PREDICTED: early nodulin-like protein 1 [Eucalyptus grandis]
CDL15_Pgr003332	8796.02	19.151	0.00217723	0.00518853	MTKT01002492.1	3757371	3759096	-	1726	CDL15_Pgr003332	GO:0008270	-	virNOG07111	ZT	sp|Q94JX5|WLIM1_ARATH LIM domain-containing protein WLIM1 OS=Arabidopsis thaliana GN=WLIM1 PE=1 SV=1	gi|566151782|ref|XP_002298780.2| hypothetical protein POPTR_0001s30020g [Populus trichocarpa] gi|550348524|gb|EEE83585.2| hypothetical protein POPTR_0001s30020g [Populus trichocarpa]
CDL15_Pgr011308	53.3484	0.25489	0.00477784	0.00248373	MTKT01004486.1	1174947	1179207	-	4261	CDL15_Pgr011308	GO:0016020	-	virNOG12234	P	sp|Q9FG72|OPT1_ARATH Oligopeptide transporter 1 OS=Arabidopsis thaliana GN=OPT1 PE=2 SV=1	gi|658060554|ref|XP_008366120.1| PREDICTED: oligopeptide transporter 1-like [Malus domestica]
CDL15_Pgr007706	3152.07	11.5253	0.00365643	0.00597723	MTKT01002214.1	8113549	8116237	+	2689	CDL15_Pgr007706	GO:0044765	-	virNOG08701;virNOG13737	P	sp|Q9SIT5|CHX15_ARATH Cation/H(+) antiporter 15 OS=Arabidopsis thaliana GN=CHX15 PE=2 SV=1	gi|359481262|ref|XP_003632597.1| PREDICTED: cation/H(+) antiporter 15-like [Vitis vinifera]
CDL15_Pgr019184	65.6217	3.68638	0.0561763	0.0303302	MTKT01005376.1	72213	72395	-	183	CDL15_Pgr019184	-	-	-	-	-	-
CDL15_Pgr017410	47.7539	0.509781	0.0106752	0.0248248	MTKT01000281.1	1098750	1102500	-	3751	CDL15_Pgr017410	-	-	KOG4197;virNOG04403;NOG71160	SR	sp|Q9LPX2|PPR39_ARATH Pentatricopeptide repeat-containing protein At1g12775, mitochondrial OS=Arabidopsis thaliana GN=At1g12775 PE=2 SV=1	gi|702451675|ref|XP_010025756.1| PREDICTED: lipase-like PAD4 [Eucalyptus grandis]
CDL15_Pgr003870	157.13	0.470169	0.00299223	0.0247232	MTKT01000797.1	2225577	2226655	-	1079	CDL15_Pgr003870	-	-	virNOG17602	J	sp|P82163|RR13_SPIOL 30S ribosomal protein S13, chloroplastic OS=Spinacia oleracea GN=RPS13 PE=1 SV=3	gi|1025328354|ref|XP_016505622.1| PREDICTED: 30S ribosomal protein S13, chloroplastic-like [Nicotiana tabacum]
CDL15_Pgr014148	564.954	1.41106	0.00249766	0.00892141	MTKT01001322.1	28172	29557	+	1386	CDL15_Pgr014148	GO:0016021	-	virNOG14174	S	-	gi|297744222|emb|CBI37192.3| unnamed protein product [Vitis vinifera]
CDL15_Pgr006935	561.046	119.366	0.212757	0.041792	MTKT01002214.1	2713666	2719513	-	5848	CDL15_Pgr006935	GO:0050794;GO:0010051;GO:0003677;GO:0009725;GO:0006351;GO:0009793	K14486	virNOG03586	K	sp|P93024|ARFE_ARATH Auxin response factor 5 OS=Arabidopsis thaliana GN=ARF5 PE=1 SV=3	gi|702370225|ref|XP_010061492.1| PREDICTED: auxin response factor 5 isoform X2 [Eucalyptus grandis]
CDL15_Pgr026788	87861.8	222.634	0.00253391	0.0015133	MTKT01003950.1	2276128	2277438	-	1311	CDL15_Pgr026788	GO:0004332;GO:0006096	K01623	virNOG03484	G	sp|P17784|ALFC1_ORYSJ Fructose-bisphosphate aldolase 1, cytoplasmic OS=Oryza sativa subsp. japonica GN=FBA1 PE=1 SV=2	gi|719974028|ref|XP_010243792.1| PREDICTED: fructose-bisphosphate aldolase cytoplasmic isozyme-like [Nelumbo nucifera]
CDL15_Pgr019034	18328.5	248.635	0.0135655	0.0206099	MTKT01001276.1	349056	352142	+	3087	CDL15_Pgr019034	-	-	virNOG00259	S	sp|F4IJK1|NET2D_ARATH Protein NETWORKED 2D OS=Arabidopsis thaliana GN=NET2D PE=3 SV=1	gi|590706650|ref|XP_007047781.1| Kinase interacting family protein, putative [Theobroma cacao] gi|508700042|gb|EOX91938.1| Kinase interacting family protein, putative [Theobroma cacao]
CDL15_Pgr001342	5540.66	58.4532	0.0105499	0.0152863	MTKT01003953.1	2542631	2544302	-	1672	CDL15_Pgr001342	GO:0000103;GO:0016310;GO:0005524;GO:0005829;GO:0070814;GO:0048232;GO:0004020	K00860	virNOG03249	P	sp|Q9SRW7|APK3_ARATH Adenylyl-sulfate kinase 3 OS=Arabidopsis thaliana GN=APK3 PE=1 SV=1	gi|225441611|ref|XP_002276818.1| PREDICTED: adenylyl-sulfate kinase 3 [Vitis vinifera] gi|297739763|emb|CBI29945.3| unnamed protein product [Vitis vinifera]
CDL15_Pgr015888	2305.02	9.6628	0.00419207	0.00835721	MTKT01001080.1	3061637	3063193	-	1557	CDL15_Pgr015888	-	-	virNOG22110	S	sp|Q9FI55|MHF1_ARATH Protein MHF1 homolog OS=Arabidopsis thaliana GN=MHF1 PE=3 SV=1	gi|922447234|ref|XP_013627345.1| PREDICTED: centromere protein S [Brassica oleracea var. oleracea] gi|923775276|ref|XP_013680670.1| PREDICTED: centromere protein S-like [Brassica napus] gi|674886793|emb|CDY45799.1| BnaC03g16220D [Brassica napus]
CDL15_Pgr002442	10586.1	2.96077	0.000279684	2.29277e-05	MTKT01000790.1	1226352	1229263	+	2912	CDL15_Pgr002442	GO:0005634;GO:0003677;GO:0006355	-	virNOG09217	K	sp|Q9LD44|NAC56_ARATH NAC transcription factor 56 OS=Arabidopsis thaliana GN=NAC056 PE=2 SV=1	gi|702364626|ref|XP_010060527.1| PREDICTED: NAC domain-containing protein 18-like [Eucalyptus grandis] gi|629101834|gb|KCW67303.1| hypothetical protein EUGRSUZ_F01091 [Eucalyptus grandis]
CDL15_Pgr007196	133.715	0.470169	0.00351619	0.000741984	MTKT01002214.1	4610114	4613754	-	3641	CDL15_Pgr007196	GO:0006952;GO:0005886	K08472	virNOG02472	S	sp|O49873|MLOH1_HORVU MLO protein homolog 1 OS=Hordeum vulgare GN=MLO-H1 PE=3 SV=1	gi|223551409|gb|EEF52895.1| Protein MLO, putative [Ricinus communis]
CDL15_Pgr021153	47.234	0.235084	0.00497702	0.00708404	MTKT01003978.1	536523	540704	+	4182	CDL15_Pgr021153	GO:0016310;GO:0016301	-	virNOG06300	T	sp|Q9FKG6|PUB52_ARATH U-box domain-containing protein 52 OS=Arabidopsis thaliana GN=PUB52 PE=2 SV=1	gi|590582213|ref|XP_007014561.1| Kinase protein with adenine nucleotide alpha hydrolases-like domain, putative isoform 1 [Theobroma cacao] gi|508784924|gb|EOY32180.1| Kinase protein with adenine nucleotide alpha hydrolases-like domain, putative isoform 1 [Theobroma cacao]
CDL15_Pgr022114	2404.39	10.2897	0.00427954	0.00488558	MTKT01006103.1	1222946	1226252	+	3307	CDL15_Pgr022114	-	-	virNOG02882	T	sp|Q9SW11|PUB35_ARATH U-box domain-containing protein 35 OS=Arabidopsis thaliana GN=PUB35 PE=2 SV=2	gi|568840965|ref|XP_006474435.1| PREDICTED: U-box domain-containing protein 51 isoform X2 [Citrus sinensis] gi|343887272|dbj|BAK61818.1| serine threonine kinase [Citrus unshiu]
CDL15_Pgr015442	1932.2	3.99977	0.00207006	0.00816734	MTKT01005556.1	2367494	2372717	-	5224	CDL15_Pgr015442	GO:0009846;GO:0032012;GO:0090406;GO:0005086;GO:0043547	K18443	virNOG03947	U	sp|F4K2K3|GNL2_ARATH ARF guanine-nucleotide exchange factor GNL2 OS=Arabidopsis thaliana GN=GNL2 PE=2 SV=1	gi|702314534|ref|XP_010051594.1| PREDICTED: ARF guanine-nucleotide exchange factor GNL2 [Eucalyptus grandis] gi|629117798|gb|KCW82473.1| hypothetical protein EUGRSUZ_C03862 [Eucalyptus grandis]
CDL15_Pgr007207	1750.01	6.21261	0.00355004	0.00267252	MTKT01002214.1	4692413	4694215	-	1803	CDL15_Pgr007207	GO:0016020	-	virNOG08898	S	sp|Q6YRM6|Y8219_ORYSJ Glycosyltransferase family 92 protein Os08g0121900 OS=Oryza sativa subsp. japonica GN=Os08g0121900 PE=2 SV=1	gi|702378964|ref|XP_010063133.1| PREDICTED: UPF0392 protein RCOM_0530710 [Eucalyptus grandis] gi|629104855|gb|KCW70324.1| hypothetical protein EUGRSUZ_F03568 [Eucalyptus grandis]
CDL15_Pgr025115	18.2684	0	0	0.003258	MTKT01004939.1	1629970	1633353	+	3384	CDL15_Pgr025115	-	-	virNOG04551;NOG126761	S	-	gi|629084351|gb|KCW50708.1| hypothetical protein EUGRSUZ_J00387 [Eucalyptus grandis]
CDL15_Pgr013677	83.2864	4.23466	0.0508446	0.0200258	MTKT01005554.1	2935569	2936076	+	508	CDL15_Pgr013677	-	-	-	-	-	-
CDL15_Pgr016440	4041.13	21.5157	0.00532418	0.00305719	MTKT01000807.1	280136	284663	+	4528	CDL15_Pgr016440	GO:0016020;GO:0016709;GO:0046872;GO:0044550	-	virNOG10091;virNOG31967	Q	sp|Q9SRQ1|C89A9_ARATH Cytochrome P450 89A9 OS=Arabidopsis thaliana GN=CYP89A9 PE=2 SV=1	gi|566161973|ref|XP_002303473.2| hypothetical protein POPTR_0003s10370g [Populus trichocarpa] gi|550342900|gb|EEE78452.2| hypothetical protein POPTR_0003s10370g [Populus trichocarpa]
CDL15_Pgr018754	57.892	0.235362	0.00406554	0.0264322	MTKT01005815.1	781016	782075	-	1060	CDL15_Pgr018754	-	-	virNOG00149	T	sp|Q9FK10|Y5332_ARATH Probable inactive receptor kinase At5g53320 OS=Arabidopsis thaliana GN=At5g53320 PE=2 SV=1	gi|719985914|ref|XP_010251541.1| PREDICTED: probable inactive receptor kinase At4g23740 [Nelumbo nucifera] gi|719985917|ref|XP_010251542.1| PREDICTED: probable inactive receptor kinase At4g23740 [Nelumbo nucifera] gi|719985920|ref|XP_010251543.1| PREDICTED: probable inactive receptor kinase At4g23740 [Nelumbo nucifera]
CDL15_Pgr028941	187.855	13.7989	0.0734549	0.0339088	MTKT01002590.1	810086	821896	+	11811	CDL15_Pgr028941	GO:0072330;GO:0016491	-	COG1902;virNOG14216	C	sp|Q9FEW9|OPR3_SOLLC 12-oxophytodienoate reductase 3 OS=Solanum lycopersicum GN=OPR3 PE=1 SV=1	gi|356547931|ref|XP_003542358.1| PREDICTED: 12-oxophytodienoate reductase 3 [Glycine max] gi|947070413|gb|KRH19304.1| hypothetical protein GLYMA_13G109800 [Glycine max]
CDL15_Pgr018461	1540.37	0.235362	0.000152796	5.07283e-06	MTKT01002507.1	591098	593438	+	2341	CDL15_Pgr018461	GO:0016021;GO:0015743	-	virNOG16472	R	sp|Q9LS23|ALMTD_ARATH Aluminum-activated malate transporter 13 OS=Arabidopsis thaliana GN=ALMT13 PE=2 SV=1	gi|567903218|ref|XP_006444097.1| hypothetical protein CICLE_v10023426mg [Citrus clementina] gi|568852888|ref|XP_006480102.1| PREDICTED: aluminum-activated malate transporter 8 [Citrus sinensis] gi|557546359|gb|ESR57337.1| hypothetical protein CICLE_v10023426mg [Citrus clementina] gi|641849893|gb|KDO68767.1| hypothetical protein CISIN_1g014509mg [Citrus sinensis]
CDL15_Pgr015153	13297	48.2332	0.00362738	0.00432665	MTKT01005556.1	210557	213513	-	2957	CDL15_Pgr015153	GO:0033926;GO:0008152;GO:0004575	-	virNOG05574	S	sp|Q67XD9|CINV2_ARATH Alkaline/neutral invertase CINV2 OS=Arabidopsis thaliana GN=CINV2 PE=1 SV=1	gi|802536870|ref|XP_012084690.1| PREDICTED: probable alkaline/neutral invertase D [Jatropha curcas] gi|643741472|gb|KDP46923.1| hypothetical protein JCGZ_08911 [Jatropha curcas]
CDL15_Pgr008587	1497.03	15.1319	0.010108	0.0142825	MTKT01003794.1	2284428	2285696	+	1269	CDL15_Pgr008587	GO:0000462;GO:0005634	K14800	virNOG24165	S	sp|Q8C8T8|TSR2_MOUSE Pre-rRNA-processing protein TSR2 homolog OS=Mus musculus GN=Tsr2 PE=1 SV=1	gi|566189995|ref|XP_002315767.2| hypothetical protein POPTR_0010s09680g, partial [Populus trichocarpa] gi|550329461|gb|EEF01938.2| hypothetical protein POPTR_0010s09680g, partial [Populus trichocarpa]
CDL15_Pgr007463	873.019	3.11746	0.0035709	0.00308788	MTKT01002214.1	6458986	6460305	-	1320	CDL15_Pgr007463	GO:0043231;GO:0080043;GO:0080044;GO:0009813;GO:0052696	-	virNOG03102	CG	sp|Q9FN26|U79B6_ARATH UDP-glycosyltransferase 79B6 OS=Arabidopsis thaliana GN=UGT79B6 PE=2 SV=1	gi|702377601|ref|XP_010062847.1| PREDICTED: anthocyanidin 3-O-glucoside 2&apos;&apos;&apos;-O-xylosyltransferase-like [Eucalyptus grandis]
CDL15_Pgr000109	9322.54	202.859	0.0217601	0.0372488	MTKT01000299.1	302847	305043	-	2197	CDL15_Pgr000109	GO:0007264;GO:0005622;GO:0005525	K07976	virNOG00384	U	sp|Q9FJH0|RAA1F_ARATH Ras-related protein RABA1f OS=Arabidopsis thaliana GN=RABA1F PE=2 SV=1	gi|590624052|ref|XP_007025496.1| RAB GTPase A1F [Theobroma cacao] gi|508780862|gb|EOY28118.1| RAB GTPase A1F [Theobroma cacao]
CDL15_Pgr020259	1744.59	32.8951	0.0188555	0.0212671	MTKT01006319.1	5300757	5301759	-	1003	CDL15_Pgr020259	GO:0016020	-	virNOG11832;virNOG16538	S	sp|Q8L928|DMP4_ARATH Protein DMP4 OS=Arabidopsis thaliana GN=DMP4 PE=2 SV=1	gi|703157983|ref|XP_010111869.1| hypothetical protein L484_020662 [Morus notabilis] gi|587945427|gb|EXC31834.1| hypothetical protein L484_020662 [Morus notabilis]
CDL15_Pgr020455	29.1362	0.744865	0.025565	0.00316798	MTKT01005809.1	998017	999257	-	1241	CDL15_Pgr020455	-	-	virNOG19682	R	-	gi|595931549|ref|XP_007215343.1| hypothetical protein PRUPE_ppa005351mg [Prunus persica] gi|462411493|gb|EMJ16542.1| hypothetical protein PRUPE_ppa005351mg [Prunus persica]
CDL15_Pgr000479	7443.71	30.2435	0.00406296	0.00576116	MTKT01005400.1	432060	432623	+	564	CDL15_Pgr000479	GO:0005515;GO:0010091;GO:0005509	K13448	virNOG19882	T	sp|Q9SVG9|CML42_ARATH Calcium-binding protein CML42 OS=Arabidopsis thaliana GN=CML42 PE=1 SV=1	gi|255582044|ref|XP_002531819.1| PREDICTED: calcium-binding allergen Bet v 3 [Ricinus communis] gi|223528553|gb|EEF30576.1| calcium binding protein/cast, putative [Ricinus communis]
CDL15_Pgr000446	4064.54	11.8956	0.00292669	0.00619875	MTKT01005400.1	193827	199940	+	6114	CDL15_Pgr000446	-	-	virNOG14782;virNOG31970;NOG18199	S	sp|Q8RWD5|SCD2_ARATH Coiled-coil domain-containing protein SCD2 OS=Arabidopsis thaliana GN=SCD2 PE=1 SV=1	gi|702448508|ref|XP_010025108.1| PREDICTED: uncharacterized protein LOC104415497 isoform X4 [Eucalyptus grandis]
CDL15_Pgr028608	155.938	0.470169	0.0030151	0.000105515	MTKT01005739.1	1306990	1307764	+	775	CDL15_Pgr028608	-	-	-	-	-	-
CDL15_Pgr006926	6635.16	13.74	0.00207079	0.00410469	MTKT01002214.1	2659696	2664669	+	4974	CDL15_Pgr006926	GO:0005488	K11498	virNOG04890;virNOG02989	Z	sp|Q7X7H4|KN7F_ORYSJ Kinesin-like protein KIN-7F OS=Oryza sativa subsp. japonica GN=KIN7F PE=1 SV=2	gi|720049503|ref|XP_010271468.1| PREDICTED: kinesin-like protein NACK2 [Nelumbo nucifera]
CDL15_Pgr008261	3337.63	9.27149	0.00277787	0.00333356	MTKT01005898.1	1065959	1071912	-	5954	CDL15_Pgr008261	GO:0052654;GO:0052656;GO:0009081;GO:0052655	K00826	virNOG03879	E	sp|K7QHS5|BCAT2_HUMLU Branched-chain amino acid aminotransferase 2, chloroplastic OS=Humulus lupulus GN=BCAT2 PE=1 SV=1	gi|702468060|ref|XP_010029891.1| PREDICTED: branched-chain-amino-acid aminotransferase 6-like [Eucalyptus grandis] gi|702468065|ref|XP_010029892.1| PREDICTED: branched-chain-amino-acid aminotransferase 6-like [Eucalyptus grandis] gi|629090589|gb|KCW56842.1| hypothetical protein EUGRSUZ_I02510 [Eucalyptus grandis] gi|629090590|gb|KCW56843.1| hypothetical protein EUGRSUZ_I02510 [Eucalyptus grandis]
CDL15_Pgr026409	2620.45	5.72181	0.00218352	0.00353784	MTKT01001082.1	810904	813188	-	2285	CDL15_Pgr026409	GO:0008270	-	virNOG16068	R	sp|Q9MAT2|PPR10_ARATH Pentatricopeptide repeat-containing protein At1g04840 OS=Arabidopsis thaliana GN=PCMP-H64 PE=2 SV=1	gi|590656604|ref|XP_007034318.1| Tetratricopeptide repeat-like superfamily protein isoform 1 [Theobroma cacao] gi|590656608|ref|XP_007034319.1| Tetratricopeptide repeat-like superfamily protein isoform 1 [Theobroma cacao] gi|590656611|ref|XP_007034320.1| Tetratricopeptide repeat-like superfamily protein isoform 1 [Theobroma cacao] gi|590656614|ref|XP_007034321.1| Tetratricopeptide repeat-like sup…
CDL15_Pgr023625	1696.47	4.25216	0.00250647	0.00228335	MTKT01004950.1	1847350	1852285	-	4936	CDL15_Pgr023625	-	-	virNOG13882	S	-	gi|1009142416|ref|XP_015888712.1| PREDICTED: uncharacterized protein LOC107423640 [Ziziphus jujuba]
CDL15_Pgr022879	1922.61	15.8581	0.0082482	0.0128599	MTKT01002440.1	594989	602050	-	7062	CDL15_Pgr022879	GO:0004674;GO:0005524;GO:0006468	-	virNOG07290	T	sp|Q9LE81|IRE_ARATH Probable serine/threonine protein kinase IRE OS=Arabidopsis thaliana GN=IRE PE=2 SV=1	gi|702255284|ref|XP_010025275.1| PREDICTED: microtubule-associated serine/threonine-protein kinase 4 [Eucalyptus grandis]
CDL15_Pgr002065	9.92944	0	0	0.0187547	MTKT01002011.1	3747522	3749345	+	1824	CDL15_Pgr002065	-	-	virNOG14685	S	sp|Q9LVB0|AHL6_ARATH AT-hook motif nuclear-localized protein 6 OS=Arabidopsis thaliana GN=AHL6 PE=2 SV=1	gi|297740052|emb|CBI30234.3| unnamed protein product [Vitis vinifera]
CDL15_Pgr016278	20259.5	847.633	0.0418388	0.0444559	MTKT01002495.1	1599793	1601404	+	1612	CDL15_Pgr016278	-	-	virNOG18099	S	-	gi|595863841|ref|XP_007211662.1| hypothetical protein PRUPE_ppa009002mg [Prunus persica] gi|462407527|gb|EMJ12861.1| hypothetical protein PRUPE_ppa009002mg [Prunus persica]
CDL15_Pgr011404	5460.91	8.81974	0.00161507	0.00176755	MTKT01004486.1	2063465	2064541	-	1077	CDL15_Pgr011404	-	-	-	-	-	gi|571540065|ref|XP_006601394.1| PREDICTED: uncharacterized protein LOC102664988 [Glycine max]
CDL15_Pgr002453	7005.95	30.1897	0.00430916	0.00477178	MTKT01000790.1	1313544	1315546	+	2003	CDL15_Pgr002453	-	-	virNOG06944	S	-	gi|720041276|ref|XP_010268858.1| PREDICTED: uncharacterized protein LOC104605699 [Nelumbo nucifera]
CDL15_Pgr002149	11.2947	0	0	0.033251	MTKT01002011.1	4326508	4328507	+	2000	CDL15_Pgr002149	-	-	virNOG08580;virNOG15902;virNOG35783	SR	-	gi|645230852|ref|XP_008222122.1| PREDICTED: L10-interacting MYB domain-containing protein-like [Prunus mume]
CDL15_Pgr007629	31.3993	0	0	0.0289064	MTKT01002214.1	7580426	7581268	+	843	CDL15_Pgr007629	GO:0016070;GO:0010467	-	virNOG05935	A	sp|Q9SHG6|STIP1_ARATH Septin and tuftelin-interacting protein 1 homolog 1 OS=Arabidopsis thaliana GN=STIPL1 PE=1 SV=1	gi|702390494|ref|XP_010065638.1| PREDICTED: septin and tuftelin-interacting protein 1 homolog 1 [Eucalyptus grandis] gi|629097460|gb|KCW63225.1| hypothetical protein EUGRSUZ_G00845 [Eucalyptus grandis]
CDL15_Pgr013945	996.155	6.9187	0.00694541	0.0157113	MTKT01004864.1	685890	686860	-	971	CDL15_Pgr013945	-	K14488	virNOG22147;virNOG24479	S	sp|Q9SGU2|SAU71_ARATH Auxin-responsive protein SAUR71 OS=Arabidopsis thaliana GN=SAUR71 PE=2 SV=1	gi|702484904|ref|XP_010034089.1| PREDICTED: uncharacterized protein LOC104423276 [Eucalyptus grandis] gi|629087625|gb|KCW53982.1| hypothetical protein EUGRSUZ_J03183 [Eucalyptus grandis]
CDL15_Pgr019318	125.916	0.235084	0.00186699	0.00769557	MTKT01002270.1	44294	45368	+	1075	CDL15_Pgr019318	GO:0042807;GO:0009705;GO:0015250;GO:0005887;GO:0034220;GO:0015254;GO:0009992	-	virNOG11420;virNOG06076;COG0580;virNOG15630	G	sp|Q41951|TIP21_ARATH Aquaporin TIP2-1 OS=Arabidopsis thaliana GN=TIP2-1 PE=1 SV=2	gi|702333090|ref|XP_010054901.1| PREDICTED: probable aquaporin TIP-type RB7-5A [Eucalyptus grandis]
CDL15_Pgr021737	34.3159	0	0	0.0497926	MTKT01003240.1	1259807	1264698	-	4892	CDL15_Pgr021737	-	-	virNOG00149;virNOG33760	T	sp|Q9FK10|Y5332_ARATH Probable inactive receptor kinase At5g53320 OS=Arabidopsis thaliana GN=At5g53320 PE=2 SV=1	gi|747060192|ref|XP_011076515.1| PREDICTED: protein STRUBBELIG-RECEPTOR FAMILY 4-like [Sesamum indicum]
CDL15_Pgr020260	1811.96	5.46886	0.0030182	0.00364352	MTKT01006319.1	5302798	5307166	-	4369	CDL15_Pgr020260	GO:0046323;GO:0005887;GO:0005355;GO:0005351;GO:0015992;GO:1904659	K08145	NOG131598;virNOG00993	RG	sp|Q3ECP7|ERDL5_ARATH Sugar transporter ERD6-like 5 OS=Arabidopsis thaliana GN=At1g54730 PE=2 SV=2	gi|702268450|ref|XP_010043108.1| PREDICTED: sugar transporter ERD6-like 5 [Eucalyptus grandis] gi|629120691|gb|KCW85181.1| hypothetical protein EUGRSUZ_B02013 [Eucalyptus grandis]
CDL15_Pgr003390	33879.2	949.735	0.028033	0.0172246	MTKT01002492.1	4168492	4170552	+	2061	CDL15_Pgr003390	GO:0008152;GO:0016758	-	virNOG07165	CG	sp|Q9AT54|SCGT_TOBAC Scopoletin glucosyltransferase OS=Nicotiana tabacum GN=TOGT1 PE=1 SV=1	gi|702459952|ref|XP_010027867.1| PREDICTED: scopoletin glucosyltransferase-like [Eucalyptus grandis] gi|629088255|gb|KCW54508.1| hypothetical protein EUGRSUZ_I00450 [Eucalyptus grandis]
CDL15_Pgr002538	5925.91	50.3996	0.00850496	0.00516483	MTKT01000790.1	1763522	1765372	-	1851	CDL15_Pgr002538	-	-	virNOG18497	H	sp|Q94ID7|GGPPS_HEVBR Geranylgeranyl pyrophosphate synthase, chloroplastic OS=Hevea brasiliensis GN=GGPS PE=1 SV=1	gi|802588353|ref|XP_012070840.1| PREDICTED: heterodimeric geranylgeranyl pyrophosphate synthase small subunit, chloroplastic-like [Jatropha curcas] gi|643731949|gb|KDP39141.1| hypothetical protein JCGZ_00898 [Jatropha curcas]
CDL15_Pgr001781	8158.94	22.3437	0.00273855	0.00260991	MTKT01002011.1	1695881	1699139	-	3259	CDL15_Pgr001781	-	-	virNOG10520	R	sp|Q9SIN1|TTL3_ARATH Inactive TPR repeat-containing thioredoxin TTL3 OS=Arabidopsis thaliana GN=TTL3 PE=1 SV=2	gi|702459863|ref|XP_010027845.1| PREDICTED: inactive TPR repeat-containing thioredoxin TTL3 [Eucalyptus grandis] gi|629088224|gb|KCW54477.1| hypothetical protein EUGRSUZ_I00425 [Eucalyptus grandis]
CDL15_Pgr014842	197.19	6.42928	0.0326046	0.0308959	MTKT01000548.1	1622534	1625488	-	2955	CDL15_Pgr014842	-	-	virNOG08789	S	-	gi|702503772|ref|XP_010039141.1| PREDICTED: uncharacterized protein LOC104427809 [Eucalyptus grandis]
CDL15_Pgr007114	6754.19	29.7739	0.00440821	0.00683756	MTKT01002214.1	4045099	4049151	-	4053	CDL15_Pgr007114	-	-	virNOG03805	S	-	gi|702383514|ref|XP_010064084.1| PREDICTED: uncharacterized protein LOC104451032 isoform X2 [Eucalyptus grandis] gi|629105925|gb|KCW71394.1| hypothetical protein EUGRSUZ_F04464 [Eucalyptus grandis]
CDL15_Pgr012560	284.228	34.1306	0.120082	0.0449926	MTKT01000661.1	570762	574048	+	3287	CDL15_Pgr012560	GO:0016021	-	virNOG05152	S	sp|Q13530|SERC3_HUMAN Serine incorporator 3 OS=Homo sapiens GN=SERINC3 PE=2 SV=2	gi|452916776|gb|AGG19193.1| maternal effect embryo arrest 55-1, partial [Dimocarpus longan] gi|456723001|gb|AGG38114.1| maternal effect embryo arrest 55-1 protein [Dimocarpus longan]
CDL15_Pgr021878	337.804	1.41078	0.00417634	0.0331884	MTKT01003240.1	2288916	2290890	+	1975	CDL15_Pgr021878	-	-	-	-	-	-
CDL15_Pgr025181	25.8032	0	0	0.00382091	MTKT01004939.1	2082598	2086351	-	3754	CDL15_Pgr025181	GO:0004252;GO:0006508;GO:0005618	-	virNOG14481	O	sp|Q8GUK4|SBT3D_ARATH Subtilisin-like protease SBT3.13 OS=Arabidopsis thaliana GN=SBT3.13 PE=2 SV=1	gi|1021043829|gb|KZN01610.1| hypothetical protein DCAR_010364 [Daucus carota subsp. sativus]
CDL15_Pgr003631	759.555	41.6139	0.0547872	0.0399757	MTKT01000797.1	540215	546978	-	6764	CDL15_Pgr003631	-	-	virNOG04275;virNOG05073;virNOG09649	R	sp|B0X1Q4|RUMI_CULQU O-glucosyltransferase rumi homolog OS=Culex quinquefasciatus GN=CPIJ013394 PE=3 SV=1	gi|702334350|ref|XP_010055153.1| PREDICTED: O-glucosyltransferase rumi homolog [Eucalyptus grandis]
CDL15_Pgr016902	9935.35	35.0637	0.00352918	0.00563687	MTKT01002534.1	1988827	1992404	-	3578	CDL15_Pgr016902	-	-	virNOG33663;virNOG06160	S	sp|Q1PEB4|Y4498_ARATH Uncharacterized protein At4g04980 OS=Arabidopsis thaliana GN=At4g04980 PE=2 SV=1	gi|1035896536|gb|OAY26138.1| hypothetical protein MANES_16G024200 [Manihot esculenta]
CDL15_Pgr010018	272.402	6.42928	0.0236022	0.0406535	MTKT01002370.1	442659	445821	-	3163	CDL15_Pgr010018	-	-	virNOG13017;virNOG26109;virNOG23321	S	-	gi|702500750|ref|XP_010038300.1| PREDICTED: uncharacterized protein LOC104426831 [Eucalyptus grandis]
CDL15_Pgr005713	89.4775	0	0	0.00671109	MTKT01004399.1	1046816	1048633	+	1818	CDL15_Pgr005713	-	-	-	-	-	-
CDL15_Pgr013405	188.276	0	0	0.00337776	MTKT01005554.1	425911	426458	-	548	CDL15_Pgr013405	-	-	-	-	-	gi|731312153|ref|XP_010672822.1| PREDICTED: protein ZGRF1-like [Beta vulgaris subsp. vulgaris]
CDL15_Pgr009995	80.3816	1.43031	0.017794	0.035075	MTKT01002370.1	197320	199608	-	2289	CDL15_Pgr009995	-	-	KOG4658;virNOG13024;virNOG23146	T	sp|O64789|DRL18_ARATH Probable disease resistance protein At1g61310 OS=Arabidopsis thaliana GN=At1g61310 PE=2 SV=1	gi|147805347|emb|CAN74100.1| hypothetical protein VITISV_028592 [Vitis vinifera]
CDL15_Pgr000901	21895.7	44.0165	0.00201028	0.00175178	MTKT01001357.1	201091	205410	-	4320	CDL15_Pgr000901	GO:0003872;GO:0046872;GO:0006002;GO:0005524;GO:0005737;GO:0061615	K00850	virNOG02541	G	sp|Q94AA4|PFKA3_ARATH ATP-dependent 6-phosphofructokinase 3 OS=Arabidopsis thaliana GN=PFK3 PE=1 SV=1	gi|1027112640|ref|XP_008242459.2| PREDICTED: ATP-dependent 6-phosphofructokinase 3 [Prunus mume]
CDL15_Pgr020214	206.457	0.725337	0.00351326	0.00170672	MTKT01006319.1	4335632	4336465	+	834	CDL15_Pgr020214	-	-	virNOG24009;virNOG17277	S	sp|Q93VR4|ML423_ARATH MLP-like protein 423 OS=Arabidopsis thaliana GN=MLP423 PE=2 SV=1	gi|449464138|ref|XP_004149786.1| PREDICTED: kirola [Cucumis sativus] gi|700202693|gb|KGN57826.1| hypothetical protein Csa_3G333840 [Cucumis sativus]
CDL15_Pgr023904	151.555	0.940338	0.00620461	0.013229	MTKT01000688.1	280374	282571	-	2198	CDL15_Pgr023904	-	-	virNOG37825	S	-	gi|1035964201|gb|OAY84619.1| hypothetical protein ACMD2_09116, partial [Ananas comosus]
CDL15_Pgr001887	17073.8	406.737	0.0238222	0.0271028	MTKT01002011.1	2481384	2487502	+	6119	CDL15_Pgr001887	-	-	virNOG10603	R	sp|Q9XSC3|WDR44_BOVIN WD repeat-containing protein 44 OS=Bos taurus GN=WDR44 PE=1 SV=1	gi|702242059|ref|XP_010047620.1| PREDICTED: uncharacterized protein LOC104436517 [Eucalyptus grandis]
CDL15_Pgr008750	25.1558	1.21503	0.0483004	0.0492707	MTKT01005615.1	300310	302470	-	2161	CDL15_Pgr008750	GO:0016020	-	virNOG20378	S	sp|Q42980|OLEO1_ORYSJ Oleosin 16 kDa OS=Oryza sativa subsp. japonica GN=OLE16 PE=2 SV=3	gi|731426253|ref|XP_002273242.2| PREDICTED: oleosin 18.2 kDa [Vitis vinifera]
CDL15_Pgr005961	4263.7	14.4835	0.00339694	0.00355579	MTKT01004399.1	3100035	3102147	+	2113	CDL15_Pgr005961	GO:0016021;GO:0016192	-	NOG48275;virNOG03877	U	sp|Q9LFP1|VA713_ARATH Vesicle-associated membrane protein 713 OS=Arabidopsis thaliana GN=VAMP713 PE=2 SV=1	gi|702349800|ref|XP_010057621.1| PREDICTED: vesicle-associated membrane protein 711-like [Eucalyptus grandis] gi|629109660|gb|KCW74806.1| hypothetical protein EUGRSUZ_E03536 [Eucalyptus grandis]
CDL15_Pgr028779	40572.1	192.588	0.00474679	0.00516469	MTKT01005739.1	3051697	3056904	-	5208	CDL15_Pgr028779	GO:0008168;GO:0016021;GO:0032259	-	virNOG05116;virNOG12483	SR	sp|Q9SZX8|PMTH_ARATH Probable methyltransferase PMT17 OS=Arabidopsis thaliana GN=At4g10440 PE=3 SV=1	gi|702339677|ref|XP_010056104.1| PREDICTED: probable methyltransferase PMT18 [Eucalyptus grandis] gi|702339683|ref|XP_010056105.1| PREDICTED: probable methyltransferase PMT18 [Eucalyptus grandis] gi|702339688|ref|XP_010056106.1| PREDICTED: probable methyltransferase PMT18 [Eucalyptus grandis] gi|629107532|gb|KCW72678.1| hypothetical protein EUGRSUZ_E01134 [Eucalyptus grandis]
CDL15_Pgr028528	50.6597	0	0	0.00460567	MTKT01005739.1	581530	582726	+	1197	CDL15_Pgr028528	-	-	virNOG12093	R	sp|C0HJG8|BSP_BOSSE Basic secretory protease (Fragments) OS=Boswellia serrata PE=1 SV=1	gi|702392065|ref|XP_010065959.1| PREDICTED: uncharacterized protein LOC104453135 [Eucalyptus grandis] gi|629097922|gb|KCW63687.1| hypothetical protein EUGRSUZ_G01336 [Eucalyptus grandis]
CDL15_Pgr019368	21258.1	482.671	0.0227053	0.0329428	MTKT01000805.1	32417	35366	-	2950	CDL15_Pgr019368	GO:0005524;GO:0004672;GO:0006468	-	virNOG04923	T	sp|Q2MHE4|HT1_ARATH Serine/threonine-protein kinase HT1 OS=Arabidopsis thaliana GN=HT1 PE=1 SV=1	gi|702444173|ref|XP_010024234.1| PREDICTED: serine/threonine-protein kinase HT1 [Eucalyptus grandis] gi|629094702|gb|KCW60697.1| hypothetical protein EUGRSUZ_H03426 [Eucalyptus grandis]
CDL15_Pgr010971	66.409	0.25489	0.00383819	0.0212756	MTKT01001090.1	849107	853818	-	4712	CDL15_Pgr010971	GO:0044699;GO:0009987;GO:0016772	-	virNOG06704	T	sp|O22267|CKI1_ARATH Histidine kinase CKI1 OS=Arabidopsis thaliana GN=CKI1 PE=1 SV=1	gi|702451939|ref|XP_010025809.1| PREDICTED: histidine kinase CKI1-like [Eucalyptus grandis]
CDL15_Pgr002105	811.585	3.39188	0.00417933	0.00386402	MTKT01002011.1	4084082	4085545	-	1464	CDL15_Pgr002105	-	-	virNOG19580	S	-	gi|645277022|ref|XP_008243567.1| PREDICTED: uncharacterized protein LOC103341792 [Prunus mume]
CDL15_Pgr015976	141.047	0.725337	0.00514251	0.00525792	MTKT01001080.1	3999503	3999754	+	252	CDL15_Pgr015976	-	-	-	-	-	-
CDL15_Pgr026062	3562.57	12.3273	0.00346023	0.00489381	MTKT01004810.1	4709982	4712896	-	2915	CDL15_Pgr026062	GO:0005774;GO:0016021;GO:0005886;GO:0015171	-	virNOG10987;COG0814	E	sp|F4IUW3|AVT1C_ARATH Amino acid transporter AVT1C OS=Arabidopsis thaliana GN=AVT1C PE=1 SV=1	gi|223529501|gb|EEF31457.1| amino acid transporter, putative [Ricinus communis]
CDL15_Pgr014257	157.004	3.41141	0.0217281	0.0193478	MTKT01004609.1	280952	281969	-	1018	CDL15_Pgr014257	-	-	virNOG21228	S	-	gi|590595296|ref|XP_007018017.1| Uncharacterized protein TCM_034382 [Theobroma cacao] gi|508723345|gb|EOY15242.1| Uncharacterized protein TCM_034382 [Theobroma cacao]
CDL15_Pgr010638	22030.3	476.099	0.0216111	0.0235347	MTKT01006106.1	571979	574136	-	2158	CDL15_Pgr010638	GO:0046872;GO:0005524;GO:0005829;GO:0006730;GO:0004478;GO:0006556	K00789	virNOG02488	H	sp|Q6SYB9|METK2_TOBAC S-adenosylmethionine synthase 2 OS=Nicotiana tabacum GN=SAMS2 PE=2 SV=1	gi|1027855804|ref|NP_001312727.1| S-adenosylmethionine synthase 2 [Nicotiana tabacum] gi|75292099|sp|Q6SYB9.1|METK2_TOBAC RecName: Full=S-adenosylmethionine synthase 2; Short=AdoMet synthase 2; AltName: Full=Methionine adenosyltransferase 2; Short=MAT 2 gi|38261499|gb|AAR15895.1| S-adenosyl-L-methionine synthetase [Nicotiana tabacum]
CDL15_Pgr024573	2775.42	62.4363	0.0224961	0.0381154	MTKT01000666.1	4156985	4159546	-	2562	CDL15_Pgr024573	GO:0008270;GO:0016021;GO:0019706	K16675	virNOG00229	R	sp|Q0WQK2|ZDHC9_ARATH Probable protein S-acyltransferase 7 OS=Arabidopsis thaliana GN=PAT07 PE=1 SV=1	gi|702278471|ref|XP_010044898.1| PREDICTED: probable protein S-acyltransferase 6 [Eucalyptus grandis] gi|702278478|ref|XP_010044899.1| PREDICTED: probable protein S-acyltransferase 6 [Eucalyptus grandis] gi|629122526|gb|KCW87016.1| hypothetical protein EUGRSUZ_B03567 [Eucalyptus grandis]
CDL15_Pgr019335	3051.98	6.17495	0.00202326	0.00210591	MTKT01002270.1	302134	303651	+	1518	CDL15_Pgr019335	GO:0046872	-	virNOG00745	R	sp|O65499|ZAT3_ARATH Zinc finger protein ZAT3 OS=Arabidopsis thaliana GN=ZAT3 PE=1 SV=1	gi|590723405|ref|XP_007052174.1| C2H2-type zinc finger family protein [Theobroma cacao] gi|508704435|gb|EOX96331.1| C2H2-type zinc finger family protein [Theobroma cacao]
CDL15_Pgr010290	18.8731	0	0	0.0118604	MTKT01005538.1	172186	172494	+	309	CDL15_Pgr010290	-	-	virNOG23983;virNOG25558	S	sp|Q1PEY6|EPFL6_ARATH EPIDERMAL PATTERNING FACTOR-like protein 6 OS=Arabidopsis thaliana GN=EPFL6 PE=1 SV=1	gi|568827675|ref|XP_006468175.1| PREDICTED: EPIDERMAL PATTERNING FACTOR-like protein 5 [Citrus sinensis]
CDL15_Pgr008426	176.262	0.235084	0.00133372	0.00116938	MTKT01003794.1	546724	549015	+	2292	CDL15_Pgr008426	GO:0019310;GO:0005506;GO:0055114;GO:0005737;GO:0050113	-	virNOG00518;NOG02810;KOG1573	SR	sp|Q8L799|MIOX1_ARATH Inositol oxygenase 1 OS=Arabidopsis thaliana GN=MIOX1 PE=2 SV=1	gi|695017580|ref|XP_009395731.1| PREDICTED: inositol oxygenase 1-like [Musa acuminata subsp. malaccensis]
CDL15_Pgr009256	5837.99	174.504	0.029891	0.0339754	MTKT01003159.1	1399273	1400496	-	1224	CDL15_Pgr009256	GO:0005488	-	virNOG16395	TU	sp|Q9FRH3|CAP13_ARATH Putative clathrin assembly protein At1g25240 OS=Arabidopsis thaliana GN=At1g25240 PE=3 SV=1	gi|985468961|ref|XP_015380622.1| PREDICTED: putative clathrin assembly protein At1g25240 [Citrus sinensis]
CDL15_Pgr029186	42.9891	0	0	0.00038881	MTKT01001946.1	205630	206193	-	564	CDL15_Pgr029186	-	-	-	-	-	-
CDL15_Pgr003661	18092.2	452.849	0.0250301	0.0421079	MTKT01000797.1	741186	748767	+	7582	CDL15_Pgr003661	GO:0004366;GO:0006655;GO:0009570	K00630	virNOG02131	I	sp|Q43307|PLSB_ARATH Glycerol-3-phosphate acyltransferase, chloroplastic OS=Arabidopsis thaliana GN=ATS1 PE=2 SV=2	gi|590679905|ref|XP_007040713.1| Phospholipid/glycerol acyltransferase family protein isoform 1 [Theobroma cacao] gi|590679909|ref|XP_007040714.1| Phospholipid/glycerol acyltransferase family protein isoform 1 [Theobroma cacao] gi|508777958|gb|EOY25214.1| Phospholipid/glycerol acyltransferase family protein isoform 1 [Theobroma cacao] gi|508777959|gb|EOY25215.1| Phospholipid/glycerol acyltransfer…
CDL15_Pgr000687	102.73	0	0	0.0285866	MTKT01005400.1	2090455	2093013	+	2559	CDL15_Pgr000687	GO:0047911;GO:0005576;GO:0016021;GO:0005975;GO:0071555;GO:0004650	K01184	virNOG00535	R	sp|P35336|PGLR_ACTDE Polygalacturonase OS=Actinidia deliciosa PE=2 SV=1	gi|702254808|ref|XP_010024123.1| PREDICTED: polygalacturonase [Eucalyptus grandis]
CDL15_Pgr019047	50.22	3.82188	0.0761028	0.0365175	MTKT01001276.1	471240	472911	-	1672	CDL15_Pgr019047	-	-	virNOG17158;virNOG25306;virNOG16986	K	sp|Q8L3W1|VRN1_ARATH B3 domain-containing transcription factor VRN1 OS=Arabidopsis thaliana GN=VRN1 PE=1 SV=1	gi|702390643|ref|XP_010065668.1| PREDICTED: B3 domain-containing protein REM13-like isoform X2 [Eucalyptus grandis]
CDL15_Pgr017382	2710.75	7.62451	0.0028127	0.00177611	MTKT01000281.1	855261	858729	-	3469	CDL15_Pgr017382	GO:0005451;GO:0012505;GO:1902600;GO:0016021;GO:0006885	-	virNOG08701	P	sp|Q9SIT5|CHX15_ARATH Cation/H(+) antiporter 15 OS=Arabidopsis thaliana GN=CHX15 PE=2 SV=1	gi|702485913|ref|XP_010034375.1| PREDICTED: cation/H(+) antiporter 15 [Eucalyptus grandis] gi|629085483|gb|KCW51840.1| hypothetical protein EUGRSUZ_J01292 [Eucalyptus grandis]
CDL15_Pgr012101	149.892	30.7482	0.205136	0.0496696	MTKT01001111.1	499449	500357	-	909	CDL15_Pgr012101	-	-	-	-	-	-
CDL15_Pgr011138	2555.58	4.76333	0.00186389	0.00450277	MTKT01001090.1	2640799	2641936	-	1138	CDL15_Pgr011138	-	-	virNOG24642	S	sp|Q9CA36|VQ8_ARATH VQ motif-containing protein 8, chloroplastic OS=Arabidopsis thaliana GN=VQ8 PE=2 SV=1	gi|1035901729|gb|OAY31329.1| hypothetical protein MANES_14G103400 [Manihot esculenta]
CDL15_Pgr027952	5768.58	78.2886	0.0135716	0.0166867	MTKT01001287.1	3655810	3656534	+	725	CDL15_Pgr027952	-	-	virNOG27155;virNOG26957	SR	-	gi|802733512|ref|XP_012086633.1| PREDICTED: uncharacterized protein LOC105645601 [Jatropha curcas] gi|643711795|gb|KDP25223.1| hypothetical protein JCGZ_20379 [Jatropha curcas]
CDL15_Pgr000357	29.759	0	0	0.0194449	MTKT01000801.1	471953	472906	-	954	CDL15_Pgr000357	-	-	-	-	-	-
CDL15_Pgr022833	29.3151	2.74465	0.093626	0.0329845	MTKT01002440.1	237495	240000	+	2506	CDL15_Pgr022833	-	-	-	-	-	gi|641848964|gb|KDO67840.1| hypothetical protein CISIN_1g0388461mg, partial [Citrus sinensis]
CDL15_Pgr019038	864.977	6.99737	0.00808966	0.00943673	MTKT01001276.1	375134	377740	+	2607	CDL15_Pgr019038	-	-	virNOG29354;virNOG02161	S	sp|P0CB23|Y4862_ARATH Uncharacterized protein At4g38062 OS=Arabidopsis thaliana GN=At4g38062 PE=4 SV=1	gi|702460343|ref|XP_010027957.1| PREDICTED: uncharacterized protein At4g38062 [Eucalyptus grandis] gi|702460345|ref|XP_010027959.1| PREDICTED: uncharacterized protein At4g38062 [Eucalyptus grandis]
CDL15_Pgr021541	18356.9	1018.05	0.055459	0.032185	MTKT01001084.1	1166805	1167203	+	399	CDL15_Pgr021541	-	-	virNOG21696	R	sp|P14009|14KD_DAUCA 14 kDa proline-rich protein DC2.15 OS=Daucus carota PE=2 SV=1	gi|920688617|gb|KOM32600.1| hypothetical protein LR48_Vigan01g215600 [Vigna angularis] gi|965659451|dbj|BAT75870.1| hypothetical protein VIGAN_01379900 [Vigna angularis var. angularis]
CDL15_Pgr011591	6434.73	26.22	0.00407476	0.00731666	MTKT01000535.1	573842	577877	-	4036	CDL15_Pgr011591	-	-	virNOG09575;KOG1954	TU	sp|Q94CF0|EHD1_ARATH EH domain-containing protein 1 OS=Arabidopsis thaliana GN=EHD1 PE=1 SV=1	gi|1021549851|ref|XP_016166323.1| PREDICTED: EH domain-containing protein 1 isoform X3 [Arachis ipaensis]
CDL15_Pgr022458	465.116	5.27283	0.0113366	0.0201403	MTKT01000813.1	527998	528492	+	495	CDL15_Pgr022458	GO:0005509	K13448	virNOG17740;virNOG18448	T	sp|Q9M8U1|CML18_ARATH Probable calcium-binding protein CML18 OS=Arabidopsis thaliana GN=CML18 PE=1 SV=1	gi|802585060|ref|XP_012070221.1| PREDICTED: probable calcium-binding protein CML18 [Jatropha curcas] gi|643732419|gb|KDP39515.1| hypothetical protein JCGZ_02535 [Jatropha curcas]
CDL15_Pgr014080	3370.96	9.97674	0.00295962	0.00346443	MTKT01004864.1	1820382	1822784	-	2403	CDL15_Pgr014080	-	-	virNOG22107;virNOG00853	S	sp|Q8VIK1|SNR25_MOUSE U11/U12 small nuclear ribonucleoprotein 25 kDa protein OS=Mus musculus GN=Snrnp25 PE=1 SV=1	gi|702380537|ref|XP_010063476.1| PREDICTED: uncharacterized protein LOC104450570 [Eucalyptus grandis] gi|629105246|gb|KCW70715.1| hypothetical protein EUGRSUZ_F03880 [Eucalyptus grandis]
CDL15_Pgr025071	1866.36	8.81918	0.00472533	0.0151485	MTKT01004939.1	1300297	1302139	+	1843	CDL15_Pgr025071	GO:0000149;GO:0005484;GO:0012505;GO:0006886;GO:0006906;GO:0048278;GO:0031201;GO:0016021	K08506	virNOG08098	U	sp|Q9SF29|SYP71_ARATH Syntaxin-71 OS=Arabidopsis thaliana GN=SYP71 PE=1 SV=1	gi|702476316|ref|XP_010032015.1| PREDICTED: syntaxin-71-like isoform X1 [Eucalyptus grandis] gi|702476319|ref|XP_010032016.1| PREDICTED: syntaxin-71-like isoform X1 [Eucalyptus grandis] gi|629085047|gb|KCW51404.1| hypothetical protein EUGRSUZ_J00941 [Eucalyptus grandis]
CDL15_Pgr020010	23.9047	0	0	0.0175008	MTKT01006319.1	1391428	1393134	+	1707	CDL15_Pgr020010	-	-	virNOG31342;virNOG03119;euNOG57378;virNOG20444	R	sp|Q84W80|FBL42_ARATH F-box/LRR-repeat protein At3g03360 OS=Arabidopsis thaliana GN=At3g03360 PE=2 SV=2	gi|702358638|ref|XP_010059353.1| PREDICTED: putative F-box/LRR-repeat protein At3g18150 [Eucalyptus grandis]
CDL15_Pgr010466	7873.96	19.0483	0.00241915	0.00496823	MTKT01000670.1	47929	50491	-	2563	CDL15_Pgr010466	GO:0005524;GO:0009738;GO:0019722;GO:0005622;GO:0009845;GO:0006468;GO:0048364;GO:0004674;GO:0016021;GO:0005886	-	virNOG03575;COG0515;virNOG31869	T	sp|Q9XI96|PERK7_ARATH Proline-rich receptor-like protein kinase PERK7 OS=Arabidopsis thaliana GN=PERK7 PE=2 SV=1	gi|595820146|ref|XP_007204613.1| hypothetical protein PRUPE_ppa002502mg [Prunus persica] gi|462400144|gb|EMJ05812.1| hypothetical protein PRUPE_ppa002502mg [Prunus persica]
CDL15_Pgr015624	670.686	89.8417	0.133955	0.0123498	MTKT01001080.1	450985	453172	-	2188	CDL15_Pgr015624	-	-	virNOG07677	R	sp|Q9M0G2|C3H49_ARATH Zinc finger CCCH domain-containing protein 49 OS=Arabidopsis thaliana GN=At4g29190 PE=2 SV=1	gi|802632676|ref|XP_012077337.1| PREDICTED: zinc finger CCCH domain-containing protein 20 [Jatropha curcas] gi|643724936|gb|KDP34137.1| hypothetical protein JCGZ_07708 [Jatropha curcas]
CDL15_Pgr011385	76.9236	0	0	0.0312095	MTKT01004486.1	1922306	1925948	-	3643	CDL15_Pgr011385	GO:0016021;GO:0071805;GO:0015079	-	virNOG14198	P	sp|Q9M7K4|POT5_ARATH Potassium transporter 5 OS=Arabidopsis thaliana GN=POT5 PE=1 SV=1	gi|702456722|ref|XP_010027070.1| PREDICTED: potassium transporter 19-like [Eucalyptus grandis] gi|629095121|gb|KCW61116.1| hypothetical protein EUGRSUZ_H03887 [Eucalyptus grandis]
CDL15_Pgr020931	9.65792	0	0	0.0192646	MTKT01000785.1	1972804	1973358	+	555	CDL15_Pgr020931	GO:0016020;GO:0061630;GO:0046872;GO:0043161	-	virNOG20782;virNOG24706;virNOG22554	O	sp|O22755|ATL44_ARATH Probable E3 ubiquitin-protein ligase ATL44 OS=Arabidopsis thaliana GN=ATL44 PE=2 SV=1	gi|731387524|ref|XP_010649280.1| PREDICTED: E3 ubiquitin-protein ligase Os03g0188200-like [Vitis vinifera] gi|147789499|emb|CAN69586.1| hypothetical protein VITISV_019796 [Vitis vinifera]
CDL15_Pgr016843	15629.1	30.3377	0.0019411	0.004975	MTKT01002534.1	1227901	1228233	+	333	CDL15_Pgr016843	GO:0009506;GO:0019722;GO:0004871	-	virNOG25149	R	sp|Q9FZA0|RLF4_ARATH Protein RALF-like 4 OS=Arabidopsis thaliana GN=RALFL4 PE=3 SV=1	gi|702318669|ref|XP_010052296.1| PREDICTED: protein RALF-like 19 [Eucalyptus grandis] gi|629111269|gb|KCW76229.1| hypothetical protein EUGRSUZ_D00610 [Eucalyptus grandis]
CDL15_Pgr016294	119.245	0	0	0.000307792	MTKT01005171.1	106246	106512	-	267	CDL15_Pgr016294	-	-	-	-	-	-
CDL15_Pgr026579	20.5813	0.980506	0.0476406	0.0257181	MTKT01003950.1	813498	817317	-	3820	CDL15_Pgr026579	-	-	virNOG12903	R	-	gi|802796455|ref|XP_012092774.1| PREDICTED: uncharacterized protein LOC105650473 [Jatropha curcas]
CDL15_Pgr017037	291.061	2.6459	0.00909054	0.0241083	MTKT01002534.1	3409266	3416161	+	6896	CDL15_Pgr017037	GO:0007018;GO:0005874;GO:0005524;GO:0003777;GO:0008017;GO:0005871;GO:0016887	K10405	virNOG03558	Z	sp|Q07970|KN14C_ARATH Kinesin-like protein KIN-14C OS=Arabidopsis thaliana GN=KIN14C PE=2 SV=1	gi|702350382|ref|XP_010057684.1| PREDICTED: kinesin-1-like [Eucalyptus grandis]
CDL15_Pgr001370	291.029	1.19634	0.00411072	0.0464499	MTKT01003953.1	2742109	2744255	+	2147	CDL15_Pgr001370	GO:0016021;GO:0015238;GO:0015297;GO:0006855	K03327	virNOG15344	R	sp|Q9LYT3|DTX41_ARATH Protein DETOXIFICATION 41 OS=Arabidopsis thaliana GN=DTX41 PE=2 SV=1	gi|702245979|ref|XP_010054210.1| PREDICTED: protein TRANSPARENT TESTA 12-like [Eucalyptus grandis]
CDL15_Pgr016128	847.738	7.15545	0.00844065	0.00425284	MTKT01002495.1	522082	526318	-	4237	CDL15_Pgr016128	GO:0008422;GO:0005975;GO:0102483	-	virNOG03787	G	sp|A5JTQ3|XYL2_MEDSV Beta-xylosidase/alpha-L-arabinofuranosidase 2 OS=Medicago sativa subsp. varia GN=Xyl2 PE=2 SV=1	gi|802659083|ref|XP_012080785.1| PREDICTED: beta-xylosidase/alpha-L-arabinofuranosidase 1 [Jatropha curcas] gi|643720273|gb|KDP30704.1| hypothetical protein JCGZ_16402 [Jatropha curcas]
CDL15_Pgr005095	17.5294	0.235084	0.0134108	0.00532882	MTKT01003711.1	43756	45144	+	1389	CDL15_Pgr005095	-	-	virNOG16285	OU	sp|Q9LHG8|ELC_ARATH Protein ELC OS=Arabidopsis thaliana GN=ELC PE=1 SV=1	gi|1035920201|gb|OAY49791.1| hypothetical protein MANES_05G083600 [Manihot esculenta]
CDL15_Pgr026866	81.443	0.705253	0.00865947	0.0124133	MTKT01003950.1	3245206	3247618	+	2413	CDL15_Pgr026866	GO:0046914;GO:0030001;GO:0005737;GO:0046916	-	virNOG21379;virNOG20082	P	sp|Q9FJH5|HIP3_ARATH Heavy metal-associated isoprenylated plant protein 3 OS=Arabidopsis thaliana GN=HIPP03 PE=1 SV=1	gi|729344643|ref|XP_010541313.1| PREDICTED: mediator of RNA polymerase II transcription subunit 12-like [Tarenaya hassleriana]
CDL15_Pgr005538	1866.08	3.31321	0.00177549	0.00276513	MTKT01003181.1	1065985	1067628	-	1644	CDL15_Pgr005538	-	-	virNOG06585	S	sp|Q9LRW1|LBD22_ARATH LOB domain-containing protein 22 OS=Arabidopsis thaliana GN=LBD22 PE=2 SV=1	gi|702487421|ref|XP_010034810.1| PREDICTED: LOB domain-containing protein 22-like [Eucalyptus grandis]
CDL15_Pgr009071	12116.6	24.9714	0.00206093	0.00138444	MTKT01005615.1	2536524	2539462	+	2939	CDL15_Pgr009071	GO:0004553;GO:0005975	-	virNOG09822	G	sp|Q5Z9Z0|BGL24_ORYSJ Beta-glucosidase 24 OS=Oryza sativa subsp. japonica GN=BGLU24 PE=2 SV=1	gi|629118697|gb|KCW83187.1| hypothetical protein EUGRSUZ_B00136, partial [Eucalyptus grandis]
CDL15_Pgr012467	163.057	0.470447	0.00288516	0.00788535	MTKT01002520.1	863861	866060	+	2200	CDL15_Pgr012467	-	-	-	-	-	gi|641818632|gb|KDO39328.1| hypothetical protein CISIN_1g041788mg, partial [Citrus sinensis]
CDL15_Pgr024548	1237.6	1.68548	0.0013619	0.000942065	MTKT01000666.1	3912100	3914688	-	2589	CDL15_Pgr024548	-	K07195	KOG2344;virNOG04961	U	sp|Q9FGH9|E70B1_ARATH Exocyst complex component EXO70B1 OS=Arabidopsis thaliana GN=EXO70B1 PE=1 SV=1	gi|702278258|ref|XP_010044855.1| PREDICTED: exocyst complex component EXO70B1 [Eucalyptus grandis]
CDL15_Pgr003223	293.632	0	0	4.8285e-05	MTKT01002492.1	2926848	2927678	+	831	CDL15_Pgr003223	GO:0055114;GO:0016491	-	virNOG08267;virNOG00703	Q	sp|H9BFQ0|TPRL1_ERYCB Tropinone reductase-like 1 OS=Erythroxylum coca PE=2 SV=1	gi|702493191|ref|XP_010036428.1| PREDICTED: tropinone reductase-like 1 [Eucalyptus grandis] gi|629081533|gb|KCW47978.1| hypothetical protein EUGRSUZ_K01709 [Eucalyptus grandis]
CDL15_Pgr013260	63.8112	0.470447	0.00737248	0.00769203	MTKT01003779.1	592961	598817	+	5857	CDL15_Pgr013260	GO:0050664;GO:0005509;GO:0098869;GO:0004601;GO:0016021;GO:0055114	K13447	virNOG03386	QP	sp|O81211|RBOHE_ARATH Respiratory burst oxidase homolog protein E OS=Arabidopsis thaliana GN=RBOHE PE=2 SV=2	gi|702292108|ref|XP_010047445.1| PREDICTED: respiratory burst oxidase homolog protein E [Eucalyptus grandis] gi|702292113|ref|XP_010047446.1| PREDICTED: respiratory burst oxidase homolog protein E [Eucalyptus grandis] gi|702292118|ref|XP_010047447.1| PREDICTED: respiratory burst oxidase homolog protein E [Eucalyptus grandis] gi|702292123|ref|XP_010047448.1| PREDICTED: respiratory burst oxidase ho…
CDL15_Pgr028011	390.959	7.19479	0.0184029	0.041984	MTKT01001287.1	4171573	4172853	-	1281	CDL15_Pgr028011	-	-	strNOG24435;virNOG24940	S	-	gi|947079053|gb|KRH27842.1| hypothetical protein GLYMA_11G017600 [Glycine max]
CDL15_Pgr015070	559.368	4.17552	0.00746472	0.0218582	MTKT01002501.1	1996521	1998341	-	1821	CDL15_Pgr015070	GO:0016020	-	virNOG03889	S	-	gi|702372622|ref|XP_010061938.1| PREDICTED: uncharacterized protein LOC104449468 [Eucalyptus grandis] gi|629103516|gb|KCW68985.1| hypothetical protein EUGRSUZ_F02546 [Eucalyptus grandis]
CDL15_Pgr018933	948.733	0.705531	0.000743656	0.00104983	MTKT01003945.1	583732	585135	-	1404	CDL15_Pgr018933	-	-	virNOG24829;virNOG23860	SR	sp|Q1PF35|RIC6_ARATH CRIB domain-containing protein RIC6 OS=Arabidopsis thaliana GN=RIC6 PE=1 SV=1	gi|657961508|ref|XP_008372347.1| PREDICTED: CRIB domain-containing protein RIC6-like [Malus domestica]
CDL15_Pgr029200	1236.65	43.7677	0.0353922	0.0186352	MTKT01001946.1	417003	418797	+	1795	CDL15_Pgr029200	-	-	virNOG13749	O	sp|P53349|M3K1_MOUSE Mitogen-activated protein kinase kinase kinase 1 OS=Mus musculus GN=Map3k1 PE=1 SV=3	gi|225429924|ref|XP_002281202.1| PREDICTED: mitogen-activated protein kinase kinase kinase 1 [Vitis vinifera]
CDL15_Pgr024283	552.697	0.725059	0.00131186	0.00364977	MTKT01000666.1	1815179	1815874	+	696	CDL15_Pgr024283	GO:0016021	-	virNOG12474	S	sp|O80493|DMP8_ARATH Protein DMP8 OS=Arabidopsis thaliana GN=DMP8 PE=2 SV=1	gi|1009154349|ref|XP_015895121.1| PREDICTED: uncharacterized protein LOC107429017 [Ziziphus jujuba]
CDL15_Pgr019924	19.63	0.235084	0.0119757	0.0115642	MTKT01006319.1	315492	316439	+	948	CDL15_Pgr019924	-	-	-	-	-	-
CDL15_Pgr021106	3028.3	3.84308	0.00126905	0.00119867	MTKT01003978.1	42109	42330	+	222	CDL15_Pgr021106	GO:0016021	-	virNOG25158;virNOG23708	S	-	gi|567923338|ref|XP_006453675.1| hypothetical protein CICLE_v10010389mg [Citrus clementina] gi|557556901|gb|ESR66915.1| hypothetical protein CICLE_v10010389mg [Citrus clementina] gi|641840471|gb|KDO59391.1| hypothetical protein CISIN_1g045567mg [Citrus sinensis]
CDL15_Pgr004058	21.6854	0	0	0.0035329	MTKT01001810.1	646451	650125	+	3675	CDL15_Pgr004058	GO:0004252;GO:0006508;GO:0010074	-	virNOG04619	O	sp|F4JXC5|SBT54_ARATH Subtilisin-like protease SBT5.4 OS=Arabidopsis thaliana GN=SBT5.4 PE=1 SV=1	gi|657984400|ref|XP_008384293.1| PREDICTED: LOW QUALITY PROTEIN: subtilisin-like protease [Malus domestica]
CDL15_Pgr027103	134.175	2.39212	0.0178284	0.00838036	MTKT01001633.1	611484	615430	+	3947	CDL15_Pgr027103	GO:0016020;GO:0006508;GO:0004185	-	virNOG14733;COG2939	OE	sp|Q9C7Z9|SCP18_ARATH Serine carboxypeptidase-like 18 OS=Arabidopsis thaliana GN=SCPL18 PE=2 SV=2	gi|702289266|ref|XP_010046973.1| PREDICTED: serine carboxypeptidase-like 18 [Eucalyptus grandis] gi|629114019|gb|KCW78694.1| hypothetical protein EUGRSUZ_C00146 [Eucalyptus grandis]
CDL15_Pgr028588	29.4767	0	0	0.0155655	MTKT01005739.1	1136892	1138145	-	1254	CDL15_Pgr028588	-	K09422	virNOG14626	K	sp|A0A178VEK7|DUO1_ARATH Transcription factor DUO1 OS=Arabidopsis thaliana GN=DUO1 PE=1 SV=1	gi|1009140365|ref|XP_015887610.1| PREDICTED: transcription factor MYB57-like [Ziziphus jujuba]
CDL15_Pgr005292	9861.69	24.1095	0.00244476	0.00174905	MTKT01001941.1	275383	276888	+	1506	CDL15_Pgr005292	-	-	virNOG19532	O	-	gi|255560129|ref|XP_002521082.1| PREDICTED: uncharacterized protein LOC8264942 isoform X2 [Ricinus communis] gi|1000961509|ref|XP_015575961.1| PREDICTED: uncharacterized protein LOC8264942 isoform X2 [Ricinus communis] gi|1000961512|ref|XP_015575963.1| PREDICTED: uncharacterized protein LOC8264942 isoform X2 [Ricinus communis] gi|1000961517|ref|XP_015575964.1| PREDICTED: uncharacterized protein L…
CDL15_Pgr003248	252.913	2.39129	0.00945499	0.0266979	MTKT01002492.1	3043704	3049556	-	5853	CDL15_Pgr003248	GO:0007018;GO:0005524;GO:0008017;GO:0005871;GO:0008574	K10398	virNOG03122	Z	sp|O23826|KN5C_TOBAC Kinesin-like protein KIN-5C OS=Nicotiana tabacum GN=KIN5C PE=1 SV=1	gi|702494176|ref|XP_010036666.1| PREDICTED: 125 kDa kinesin-related protein-like isoform X2 [Eucalyptus grandis] gi|629081849|gb|KCW48294.1| hypothetical protein EUGRSUZ_K02024 [Eucalyptus grandis]
CDL15_Pgr018831	1453.76	29.7759	0.0204819	0.0475534	MTKT01005815.1	1501692	1504658	+	2967	CDL15_Pgr018831	GO:0016021	-	virNOG01941	S	-	gi|566162397|ref|XP_002303601.2| hypothetical protein POPTR_0003s13070g [Populus trichocarpa] gi|118484679|gb|ABK94210.1| unknown [Populus trichocarpa] gi|550343068|gb|EEE78580.2| hypothetical protein POPTR_0003s13070g [Populus trichocarpa]
CDL15_Pgr025506	91.0819	1.92195	0.0211014	0.0145317	MTKT01004810.1	80994	81928	-	935	CDL15_Pgr025506	-	-	virNOG17293	S	sp|Q9SKP0|ECP63_ARATH Late embryogenesis abundant protein ECP63 OS=Arabidopsis thaliana GN=ECP63 PE=2 SV=1	gi|658045084|ref|XP_008358215.1| PREDICTED: embryonic protein DC-8-like, partial [Malus domestica]
CDL15_Pgr009808	340.288	5.52828	0.0162459	0.0057117	MTKT01003224.1	3186690	3187792	+	1103	CDL15_Pgr009808	-	-	virNOG08785	I	sp|Q9STM6|GDL57_ARATH GDSL esterase/lipase At3g48460 OS=Arabidopsis thaliana GN=At3g48460 PE=2 SV=1	gi|1026099476|ref|XP_016548802.1| PREDICTED: GDSL esterase/lipase At3g48460-like [Capsicum annuum]
CDL15_Pgr005301	613.817	7.38804	0.0120362	0.0240595	MTKT01001941.1	358887	366164	-	7278	CDL15_Pgr005301	-	-	KOG4658;virNOG13024	T	sp|O64973|RPS5_ARATH Disease resistance protein RPS5 OS=Arabidopsis thaliana GN=RPS5 PE=1 SV=2	gi|731402258|ref|XP_002277748.3| PREDICTED: probable disease resistance protein At5g63020 [Vitis vinifera]
CDL15_Pgr006340	26.3385	0.235084	0.00892552	0.0479401	MTKT01004892.1	434536	439050	+	4515	CDL15_Pgr006340	-	-	virNOG31507;virNOG16053	R	sp|B2RXR6|ANR44_MOUSE Serine/threonine-protein phosphatase 6 regulatory ankyrin repeat subunit B OS=Mus musculus GN=Ankrd44 PE=1 SV=1	gi|645259447|ref|XP_008235365.1| PREDICTED: serine/threonine-protein phosphatase 6 regulatory ankyrin repeat subunit B-like [Prunus mume]
CDL15_Pgr006322	42021	100.718	0.00239686	0.00256096	MTKT01004892.1	168506	170362	+	1857	CDL15_Pgr006322	GO:0008270;GO:0046029;GO:0055114	K00083	virNOG02079	Q	sp|P93257|MTDH_MESCR Probable mannitol dehydrogenase OS=Mesembryanthemum crystallinum GN=ELI3 PE=2 SV=1	gi|703096590|ref|XP_010095885.1| putative mannitol dehydrogenase [Morus notabilis] gi|587873240|gb|EXB62435.1| putative mannitol dehydrogenase [Morus notabilis]
CDL15_Pgr005643	6902.22	118.847	0.0172187	0.0292816	MTKT01004399.1	574121	577848	-	3728	CDL15_Pgr005643	GO:0016021	-	virNOG10878	S	sp|Q9LK31|Y3272_ARATH Kelch repeat-containing protein At3g27220 OS=Arabidopsis thaliana GN=At3g27220 PE=2 SV=1	gi|702464875|ref|XP_010029030.1| PREDICTED: kelch repeat-containing protein At3g27220-like [Eucalyptus grandis]
CDL15_Pgr026612	22.9508	0.706087	0.0307652	0.020833	MTKT01003950.1	1031959	1033645	-	1687	CDL15_Pgr026612	-	-	virNOG08131	R	-	gi|568832894|ref|XP_006470659.1| PREDICTED: uncharacterized protein LOC102614996 isoform X3 [Citrus sinensis]
CDL15_Pgr020243	65758.2	0.725337	1.10304e-05	2.74308e-05	MTKT01006319.1	4876723	4881645	+	4923	CDL15_Pgr020243	GO:0016020;GO:0046872;GO:0016491	-	virNOG27779	Q	sp|P93149|C93B1_GLYEC Licodione synthase OS=Glycyrrhiza echinata GN=CYP93B1 PE=1 SV=2	gi|702271823|ref|XP_010043602.1| PREDICTED: licodione synthase-like [Eucalyptus grandis]
CDL15_Pgr022778	224.65	23.31	0.103761	0.0411816	MTKT01000813.1	2888565	2890768	-	2204	CDL15_Pgr022778	-	-	virNOG17678	S	-	gi|702473330|ref|XP_010031303.1| PREDICTED: uncharacterized protein LOC104421149 [Eucalyptus grandis] gi|629084206|gb|KCW50563.1| hypothetical protein EUGRSUZ_J00279 [Eucalyptus grandis]
CDL15_Pgr017985	15.7411	0	0	0.0106462	MTKT01004293.1	2631734	2632545	+	812	CDL15_Pgr017985	-	-	-	-	-	-
CDL15_Pgr003864	1195.07	4.15516	0.00347693	0.00313773	MTKT01000797.1	2176790	2179122	+	2333	CDL15_Pgr003864	GO:0005524;GO:0006468;GO:0004702;GO:0005737	-	virNOG05049	T	sp|Q39008|M3K1_ARATH Mitogen-activated protein kinase kinase kinase 1 OS=Arabidopsis thaliana GN=MEKK1 PE=1 SV=2	gi|641862110|gb|KDO80797.1| hypothetical protein CISIN_1g007486mg [Citrus sinensis] gi|641862111|gb|KDO80798.1| hypothetical protein CISIN_1g007486mg [Citrus sinensis]
CDL15_Pgr027734	13331.7	47.687	0.00357697	0.00513239	MTKT01001287.1	2068182	2070030	+	1849	CDL15_Pgr027734	GO:0032440;GO:0030276;GO:0048268;GO:0030136;GO:0005545;GO:0055114	-	virNOG12656	F	sp|Q9SA65|CAP4_ARATH Putative clathrin assembly protein At1g03050 OS=Arabidopsis thaliana GN=At1g03050 PE=2 SV=1	gi|702468775|ref|XP_010030073.1| PREDICTED: putative clathrin assembly protein At1g03050 [Eucalyptus grandis] gi|629090780|gb|KCW57033.1| hypothetical protein EUGRSUZ_I02696 [Eucalyptus grandis]
CDL15_Pgr025050	171.557	0.25489	0.00148575	0.0268464	MTKT01004939.1	1160285	1168209	+	7925	CDL15_Pgr025050	GO:0050664;GO:0005509;GO:0098869;GO:0004601;GO:0016021;GO:0055114	-	virNOG13020	QP	sp|Q9FJD6|RBOHH_ARATH Putative respiratory burst oxidase homolog protein H OS=Arabidopsis thaliana GN=RBOHH PE=3 SV=1	gi|629086399|gb|KCW52756.1| hypothetical protein EUGRSUZ_J02107 [Eucalyptus grandis]
CDL15_Pgr024117	201.1	2.41165	0.0119923	0.0059771	MTKT01000666.1	588444	592588	-	4145	CDL15_Pgr024117	-	-	virNOG15300	K	sp|Q9FPE8|HHO3_ARATH Transcription factor HHO3 OS=Arabidopsis thaliana GN=HHO3 PE=2 SV=1	gi|743784202|ref|XP_011021741.1| PREDICTED: probable transcription factor GLK2 [Populus euphratica]
CDL15_Pgr021818	28.9522	0.470169	0.0162395	0.0056363	MTKT01003240.1	1839780	1846205	+	6426	CDL15_Pgr021818	GO:0032440;GO:0005634;GO:0003677;GO:0006355;GO:0003700;GO:0055114;GO:0046983	-	virNOG27766;virNOG08927	K	sp|Q9FIS1|AGL42_ARATH MADS-box protein AGL42 OS=Arabidopsis thaliana GN=AGL42 PE=1 SV=1	gi|702488338|ref|XP_010035074.1| PREDICTED: MADS-box protein SOC1-like [Eucalyptus grandis] gi|629079909|gb|KCW46354.1| hypothetical protein EUGRSUZ_K00204 [Eucalyptus grandis] gi|629079910|gb|KCW46355.1| hypothetical protein EUGRSUZ_K00204 [Eucalyptus grandis]
CDL15_Pgr005125	5649.06	9.85827	0.00174512	0.000583051	MTKT01003711.1	564342	566240	+	1899	CDL15_Pgr005125	-	-	virNOG06939	S	-	gi|702471645|ref|XP_010030881.1| PREDICTED: uncharacterized protein LOC104420798 [Eucalyptus grandis] gi|629090536|gb|KCW56789.1| hypothetical protein EUGRSUZ_I02458 [Eucalyptus grandis]
CDL15_Pgr007639	1130.32	1.21559	0.00107544	0.00107672	MTKT01002214.1	7643601	7645072	-	1472	CDL15_Pgr007639	GO:0033178;GO:0015991;GO:0005773;GO:0046961	K02150	virNOG01389	C	sp|Q9SWE7|VATE_CITLI V-type proton ATPase subunit E OS=Citrus limon GN=VATE PE=2 SV=1	gi|645221329|ref|XP_008244558.1| PREDICTED: V-type proton ATPase subunit E2 [Prunus mume] gi|1027091172|ref|XP_016646821.1| PREDICTED: V-type proton ATPase subunit E2 [Prunus mume]
CDL15_Pgr008876	17.0101	0	0	0.00590352	MTKT01005615.1	1206134	1208084	+	1951	CDL15_Pgr008876	GO:0016020;GO:0009664;GO:0005618;GO:0005576	-	virNOG07797	R	sp|O80622|EXP15_ARATH Expansin-A15 OS=Arabidopsis thaliana GN=EXPA15 PE=2 SV=2	gi|720007455|ref|XP_010258310.1| PREDICTED: expansin-A1 isoform X1 [Nelumbo nucifera]
CDL15_Pgr029094	1738.05	4.37072	0.00251473	0.00378767	MTKT01001158.1	1130079	1131011	+	933	CDL15_Pgr029094	-	-	-	-	-	gi|719990499|ref|XP_010252975.1| PREDICTED: uncharacterized protein LOC104594382 isoform X1 [Nelumbo nucifera]
CDL15_Pgr025262	609.552	1.66595	0.00273308	0.00131785	MTKT01004939.1	2599641	2601167	-	1527	CDL15_Pgr025262	-	K21844	virNOG12877	T	sp|Q6P121|HYCCI_DANRE Hyccin OS=Danio rerio GN=fam126a PE=2 SV=1	gi|802562478|ref|XP_012066390.1| PREDICTED: uncharacterized protein LOC105629408 [Jatropha curcas] gi|643736618|gb|KDP42908.1| hypothetical protein JCGZ_23850 [Jatropha curcas]
CDL15_Pgr026119	3560.63	3.62641	0.00101847	0.00127102	MTKT01004810.1	5257858	5263400	+	5543	CDL15_Pgr026119	GO:0016021;GO:0015012;GO:0006024	-	virNOG08936	WMG	sp|Q84WB7|GT645_ARATH Glycosyltransferase family protein 64 protein C5 OS=Arabidopsis thaliana GN=At5g04500 PE=2 SV=1	gi|645224091|ref|XP_008218942.1| PREDICTED: glycosyltransferase family protein 64 protein C5 isoform X1 [Prunus mume]
CDL15_Pgr027082	12966.2	27.8527	0.00214809	0.00374758	MTKT01001633.1	374008	378001	-	3994	CDL15_Pgr027082	-	-	virNOG33229;virNOG29194;virNOG07082	IR	sp|Q9FK75|GDL82_ARATH GDSL esterase/lipase At5g45670 OS=Arabidopsis thaliana GN=At5g45670 PE=2 SV=1	gi|702289201|ref|XP_010046960.1| PREDICTED: GDSL esterase/lipase At5g45670-like [Eucalyptus grandis] gi|629114004|gb|KCW78679.1| hypothetical protein EUGRSUZ_C00136 [Eucalyptus grandis]
CDL15_Pgr024403	22.4032	0	0	0.036152	MTKT01000666.1	2805130	2806244	-	1115	CDL15_Pgr024403	GO:0048481;GO:0005634;GO:0009944	-	virNOG17915	K	sp|Q9LDT3|YAB4_ARATH Axial regulator YABBY 4 OS=Arabidopsis thaliana GN=YAB4 PE=1 SV=2	gi|823135276|ref|XP_012467409.1| PREDICTED: axial regulator YABBY 4 isoform X4 [Gossypium raimondii]
CDL15_Pgr010625	212.266	0.490253	0.00230961	0.00893892	MTKT01006106.1	469441	470469	+	1029	CDL15_Pgr010625	-	-	-	-	-	-
CDL15_Pgr009859	2714.4	319.527	0.117716	0.0296178	MTKT01003224.1	3519070	3523085	+	4016	CDL15_Pgr009859	-	-	virNOG13813	R	sp|Q9FZK1|FBX6_ARATH F-box only protein 6 OS=Arabidopsis thaliana GN=FBX6 PE=2 SV=1	gi|702449558|ref|XP_010025309.1| PREDICTED: F-box only protein 6 [Eucalyptus grandis] gi|629095942|gb|KCW61937.1| hypothetical protein EUGRSUZ_H04635 [Eucalyptus grandis]
CDL15_Pgr005631	211.979	1.41051	0.006654	0.00925109	MTKT01004399.1	472571	472777	-	207	CDL15_Pgr005631	-	-	-	-	-	-
CDL15_Pgr024204	24.9305	0.25489	0.010224	0.0195548	MTKT01000666.1	1311763	1313157	+	1395	CDL15_Pgr024204	-	-	virNOG08714	S	sp|Q93Z37|BIG1E_ARATH Protein BIG GRAIN 1-like E OS=Arabidopsis thaliana GN=At1g69160 PE=2 SV=1	gi|1035929761|gb|OAY59347.1| hypothetical protein MANES_01G025900 [Manihot esculenta]
CDL15_Pgr023150	91.8044	0	0	0.00340791	MTKT01002440.1	2684749	2685135	-	387	CDL15_Pgr023150	-	-	virNOG02538	R	sp|Q9FFQ7|FACT_ARATH Fatty alcohol:caffeoyl-CoA acyltransferase OS=Arabidopsis thaliana GN=FACT PE=2 SV=1	gi|702253369|ref|XP_010067779.1| PREDICTED: omega-hydroxypalmitate O-feruloyl transferase-like [Eucalyptus grandis]
CDL15_Pgr023768	866.725	0.941171	0.00108589	0.00330043	MTKT01003389.1	476777	479707	-	2931	CDL15_Pgr023768	GO:0016310;GO:0005524;GO:0016301;GO:0016021	-	virNOG05300	S	-	gi|641849637|gb|KDO68511.1| hypothetical protein CISIN_1g044777mg, partial [Citrus sinensis]
CDL15_Pgr026548	25.0786	0.960422	0.0382965	0.0100022	MTKT01003950.1	510100	513072	+	2973	CDL15_Pgr026548	GO:0016020;GO:0016310;GO:0000166;GO:0004672	-	virNOG06319	T	sp|A2XQD3|LERK2_ORYSI G-type lectin S-receptor-like serine/threonine-protein kinase LECRK2 OS=Oryza sativa subsp. indica GN=LECRK2 PE=2 SV=1	gi|702278903|ref|XP_010044982.1| PREDICTED: G-type lectin S-receptor-like serine/threonine-protein kinase RLK1 [Eucalyptus grandis]
CDL15_Pgr018018	1106.58	8.83816	0.00798688	0.011876	MTKT01004293.1	3053500	3055988	+	2489	CDL15_Pgr018018	GO:0016310;GO:0016301	-	virNOG05074	T	sp|P25848|PHY1_CERPU Light-sensor Protein kinase OS=Ceratodon purpureus GN=PHY1 PE=3 SV=3	gi|702323562|ref|XP_010053169.1| PREDICTED: uncharacterized protein LOC104441681 [Eucalyptus grandis]
CDL15_Pgr024077	3332.04	75.4689	0.0226495	0.035536	MTKT01000666.1	307319	311170	+	3852	CDL15_Pgr024077	GO:0016021	-	virNOG04295	R	sp|Q6AWW5|Y5262_ARATH Ankyrin repeat-containing protein At5g02620 OS=Arabidopsis thaliana GN=At5g02620 PE=1 SV=1	gi|1009115545|ref|XP_015874286.1| PREDICTED: ankyrin repeat-containing protein At5g02620 [Ziziphus jujuba]
CDL15_Pgr021459	4797.54	58.5625	0.0122068	0.0153452	MTKT01001084.1	226742	228509	-	1768	CDL15_Pgr021459	GO:0005509	K06268	virNOG06819	T	sp|Q7XC27|CNBL1_ORYSJ Calcineurin B-like protein 1 OS=Oryza sativa subsp. japonica GN=CBL1 PE=2 SV=2	gi|702325894|ref|XP_010053547.1| PREDICTED: calcineurin B-like protein 1 [Eucalyptus grandis] gi|629112900|gb|KCW77860.1| hypothetical protein EUGRSUZ_D02136 [Eucalyptus grandis]
CDL15_Pgr020500	158.144	4.33305	0.0273994	0.0233102	MTKT01005809.1	1240861	1242315	+	1455	CDL15_Pgr020500	GO:0043231;GO:0080043;GO:0080044;GO:0009813;GO:0052696	-	NOG127618;virNOG05850	SCG	sp|Q9SGA8|U83A1_ARATH UDP-glycosyltransferase 83A1 OS=Arabidopsis thaliana GN=UGT83A1 PE=2 SV=1	gi|567877387|ref|XP_006431283.1| hypothetical protein CICLE_v10013686mg [Citrus clementina] gi|557533340|gb|ESR44523.1| hypothetical protein CICLE_v10013686mg [Citrus clementina]
CDL15_Pgr015278	62.2438	0	0	0.000517642	MTKT01005556.1	1116645	1119544	+	2900	CDL15_Pgr015278	GO:0006351	-	virNOG09625	K	sp|Q94AN4|AP2L1_ARATH AP2-like ethylene-responsive transcription factor At1g16060 OS=Arabidopsis thaliana GN=At1g16060 PE=2 SV=1	gi|731407846|ref|XP_010656633.1| PREDICTED: AP2-like ethylene-responsive transcription factor At1g16060 [Vitis vinifera]
CDL15_Pgr017559	30.6851	0	0	0.00341132	MTKT01005369.1	584662	585735	+	1074	CDL15_Pgr017559	-	-	poaNOG22762;virNOG36363	S	sp|O82368|Y2988_ARATH Uncharacterized protein At2g29880 OS=Arabidopsis thaliana GN=At2g29880 PE=2 SV=1	gi|823138138|ref|XP_012468917.1| PREDICTED: uncharacterized protein At2g29880-like [Gossypium raimondii]
CDL15_Pgr014340	5146.37	12.6028	0.00244888	0.00429474	MTKT01004609.1	813390	816355	-	2966	CDL15_Pgr014340	GO:0005216;GO:0034220;GO:0016021	K05391	virNOG09228	P	sp|Q9LEQ3|CNG18_ARATH Cyclic nucleotide-gated ion channel 18 OS=Arabidopsis thaliana GN=CNGC18 PE=1 SV=1	gi|702486781|ref|XP_010034630.1| PREDICTED: putative cyclic nucleotide-gated ion channel 18 [Eucalyptus grandis]
CDL15_Pgr005432	4678.39	81.7025	0.0174638	0.0177806	MTKT01003181.1	111134	116065	+	4932	CDL15_Pgr005432	GO:1902358;GO:0016021;GO:0008271	K17471	virNOG09083	P	sp|Q9LW86|SUT34_ARATH Probable sulfate transporter 3.4 OS=Arabidopsis thaliana GN=SULTR3;4 PE=2 SV=1	gi|702484061|ref|XP_010033888.1| PREDICTED: probable sulfate transporter 3.4 [Eucalyptus grandis] gi|629087386|gb|KCW53743.1| hypothetical protein EUGRSUZ_J02996 [Eucalyptus grandis]
CDL15_Pgr021832	4362.92	33.2871	0.00762956	0.0115315	MTKT01003240.1	1971595	1977630	-	6036	CDL15_Pgr021832	-	-	virNOG16370	S	sp|F4I2H7|TPX2_ARATH Protein TPX2 OS=Arabidopsis thaliana GN=TPX2 PE=1 SV=1	gi|702488091|ref|XP_010035000.1| PREDICTED: protein TPX2-like isoform X3 [Eucalyptus grandis]
CDL15_Pgr003061	19.5766	0.490253	0.0250428	0.021876	MTKT01002492.1	1925840	1932616	-	6777	CDL15_Pgr003061	-	-	virNOG01069	S	-	gi|920691153|gb|KOM34378.1| hypothetical protein LR48_Vigan02g052800 [Vigna angularis]
CDL15_Pgr028248	48554.6	123.976	0.00255334	0.00188988	MTKT01003207.1	791718	804007	+	12290	CDL15_Pgr028248	-	K11000	virNOG05233	M	sp|Q3B724|CALS5_ARATH Callose synthase 5 OS=Arabidopsis thaliana GN=CALS5 PE=1 SV=1	gi|658015074|ref|XP_008342869.1| PREDICTED: callose synthase 5-like [Malus domestica] gi|658015076|ref|XP_008342870.1| PREDICTED: callose synthase 5-like [Malus domestica] gi|658015078|ref|XP_008342871.1| PREDICTED: callose synthase 5-like [Malus domestica]
CDL15_Pgr009835	81653.6	168.349	0.00206174	0.0017825	MTKT01003224.1	3337345	3340030	+	2686	CDL15_Pgr009835	GO:0016021	-	virNOG05140	E	sp|Q9FKS8|LHT1_ARATH Lysine histidine transporter 1 OS=Arabidopsis thaliana GN=LHT1 PE=1 SV=1	gi|702449719|ref|XP_010025349.1| PREDICTED: lysine histidine transporter-like 2 [Eucalyptus grandis] gi|629095990|gb|KCW61985.1| hypothetical protein EUGRSUZ_H04668 [Eucalyptus grandis]
CDL15_Pgr017826	7158.56	16.7357	0.00233786	0.00330143	MTKT01004293.1	1250941	1253157	+	2217	CDL15_Pgr017826	GO:0016787	-	virNOG05065	O	sp|O65351|SBT17_ARATH Subtilisin-like protease SBT1.7 OS=Arabidopsis thaliana GN=SBT1.7 PE=1 SV=1	gi|702324854|ref|XP_010053378.1| PREDICTED: subtilisin-like protease SDD1 [Eucalyptus grandis]
CDL15_Pgr018398	11.5235	0	0	0.0126269	MTKT01005483.1	217975	218214	+	240	CDL15_Pgr018398	-	-	-	-	-	-
CDL15_Pgr001250	67.8225	2.66599	0.0393083	0.0414755	MTKT01003953.1	1706926	1710737	-	3812	CDL15_Pgr001250	GO:0016020	-	virNOG03125	S	sp|P38279|YPQ3_YEAST Probable vacuolar amino acid transporter YPQ3 OS=Saccharomyces cerevisiae (strain ATCC 204508 / S288c) GN=RTC2 PE=1 SV=1	gi|702254588|ref|XP_010023553.1| PREDICTED: lysosomal amino acid transporter 1 homolog [Eucalyptus grandis]
CDL15_Pgr020358	15586.5	23.1069	0.0014825	0.00212798	MTKT01005809.1	370051	370907	-	857	CDL15_Pgr020358	GO:0016020;GO:0012505;GO:0005509	K13448	virNOG23825	T	sp|O81092|ALL3_OLEEU Polcalcin Ole e 3 OS=Olea europaea GN=OLE3 PE=1 SV=1	gi|1035418729|ref|XP_016902555.1| PREDICTED: polcalcin Ole e 3 [Cucumis melo]
CDL15_Pgr025348	579.818	99.8776	0.172257	0.0446733	MTKT01004939.1	3047122	3049226	+	2105	CDL15_Pgr025348	GO:0000989;GO:0005634;GO:0006355	-	virNOG07575	K	sp|Q9LPR8|SCL3_ARATH Scarecrow-like protein 3 OS=Arabidopsis thaliana GN=SCL3 PE=1 SV=1	gi|590584475|ref|XP_007015187.1| Scarecrow-like 3 [Theobroma cacao] gi|508785550|gb|EOY32806.1| Scarecrow-like 3 [Theobroma cacao]
CDL15_Pgr002205	27.2753	0.25489	0.00934509	0.0161167	MTKT01002011.1	4681261	4684253	-	2993	CDL15_Pgr002205	GO:0080019;GO:0055114	K13356	virNOG07071	I	sp|Q08891|FACR2_ARATH Fatty acyl-CoA reductase 2 OS=Arabidopsis thaliana GN=FAR2 PE=1 SV=2	gi|590637384|ref|XP_007029101.1| Jojoba acyl CoA reductase-related male sterility protein [Theobroma cacao] gi|508717706|gb|EOY09603.1| Jojoba acyl CoA reductase-related male sterility protein [Theobroma cacao]
CDL15_Pgr020293	1416	2.39129	0.00168876	0.000855137	MTKT01006319.1	5870494	5871772	+	1279	CDL15_Pgr020293	-	-	virNOG00309	S	sp|Q9LJ97|LEA31_ARATH Late embryogenesis abundant protein 31 OS=Arabidopsis thaliana GN=RAB28 PE=1 SV=1	gi|1009147636|ref|XP_015891517.1| PREDICTED: late embryogenesis abundant protein D-34 [Ziziphus jujuba]
CDL15_Pgr005485	37660.7	168.359	0.00447041	0.00665271	MTKT01003181.1	443595	445375	-	1781	CDL15_Pgr005485	GO:0005938;GO:0042989;GO:0015629;GO:0003785	K05759	virNOG18195;virNOG18407	Z	sp|Q9XF38|PROF_PYRCO Profilin OS=Pyrus communis PE=1 SV=1	gi|14423871|sp|Q9XF38.1|PROF_PYRCO RecName: Full=Profilin; AltName: Full=Allergen Pyr c 3; AltName: Allergen=Pyr c 4 gi|4761580|gb|AAD29410.1| profilin [Pyrus communis]
CDL15_Pgr005384	107.955	0	0	0.0169304	MTKT01001941.1	1762537	1763456	+	920	CDL15_Pgr005384	-	-	virNOG04878	C	sp|Q9SE51|SURF1_ARATH Surfeit locus protein 1 OS=Arabidopsis thaliana GN=SURF1 PE=2 SV=1	gi|922486532|ref|XP_013583675.1| PREDICTED: surfeit locus protein 1 isoform X2 [Brassica oleracea var. oleracea]
CDL15_Pgr007602	2223.88	4.93927	0.00222102	0.00735446	MTKT01002214.1	7378387	7379727	-	1341	CDL15_Pgr007602	GO:0016021	-	virNOG15312	S	sp|Q9CAX1|TBL8_ARATH Protein trichome birefringence-like 8 OS=Arabidopsis thaliana GN=TBL8 PE=2 SV=1	gi|965609613|dbj|BAT96104.1| hypothetical protein VIGAN_08298700, partial [Vigna angularis var. angularis]
CDL15_Pgr021254	37302.9	86.6614	0.00232318	0.00327728	MTKT01003414.1	330406	331486	+	1081	CDL15_Pgr021254	-	-	-	-	-	-
CDL15_Pgr025637	10.2117	0	0	0.018258	MTKT01004810.1	1146596	1147598	-	1003	CDL15_Pgr025637	-	-	virNOG08580;virNOG15902;virNOG35783;euNOG43519	SR	-	gi|645230852|ref|XP_008222122.1| PREDICTED: L10-interacting MYB domain-containing protein-like [Prunus mume]
CDL15_Pgr024961	6599.69	127.208	0.0192748	0.0193892	MTKT01004939.1	614940	616688	+	1749	CDL15_Pgr024961	-	K14686	virNOG23019	P	sp|Q8GWP3|COPT6_ARATH Copper transporter 6 OS=Arabidopsis thaliana GN=COPT6 PE=2 SV=1	gi|224104365|ref|XP_002313412.1| copper transporter family protein [Populus trichocarpa] gi|222849820|gb|EEE87367.1| copper transporter family protein [Populus trichocarpa]
CDL15_Pgr010188	3744.32	9.73888	0.00260097	0.00375474	MTKT01000826.1	184574	189470	+	4897	CDL15_Pgr010188	GO:0016021	K21989	virNOG05194	S	sp|Q9SY14|CSCL2_ARATH CSC1-like protein At4g02900 OS=Arabidopsis thaliana GN=At4g02900 PE=3 SV=1	gi|702500003|ref|XP_010038117.1| PREDICTED: CSC1-like protein At4g02900 [Eucalyptus grandis] gi|629083484|gb|KCW49929.1| hypothetical protein EUGRSUZ_K03391 [Eucalyptus grandis]
CDL15_Pgr018963	1287.13	2.58648	0.0020095	0.00677173	MTKT01003945.1	1049116	1049959	+	844	CDL15_Pgr018963	-	K13945	virNOG18381	S	sp|Q9M2J7|LBD29_ARATH LOB domain-containing protein 29 OS=Arabidopsis thaliana GN=LBD29 PE=2 SV=1	gi|147775931|emb|CAN75719.1| hypothetical protein VITISV_037620 [Vitis vinifera]
CDL15_Pgr001982	212.57	7.86126	0.0369821	0.0134974	MTKT01002011.1	3126438	3127872	+	1435	CDL15_Pgr001982	-	-	virNOG20984;virNOG24451;virNOG24323	S	-	gi|703141574|ref|XP_010107536.1| hypothetical protein L484_024389 [Morus notabilis] gi|587929043|gb|EXC16218.1| hypothetical protein L484_024389 [Morus notabilis]
CDL15_Pgr016925	9003.06	19.441	0.00215938	0.00118039	MTKT01002534.1	2281614	2283480	-	1867	CDL15_Pgr016925	GO:0000149;GO:0005484;GO:0012505;GO:0006886;GO:0006906;GO:0016021;GO:0048278;GO:0031201;GO:0005886;GO:0006887	K08486	virNOG00955	U	sp|O64791|SY124_ARATH Syntaxin-124 OS=Arabidopsis thaliana GN=SYP124 PE=2 SV=1	gi|659067947|ref|XP_008442020.1| PREDICTED: syntaxin-124 [Cucumis melo]
CDL15_Pgr001424	15858.2	117.023	0.00737938	0.00780623	MTKT01003953.1	3249896	3253494	+	3599	CDL15_Pgr001424	GO:0009225;GO:0008460	K12450	virNOG01464	G	sp|Q9SYM5|RHM1_ARATH Trifunctional UDP-glucose 4,6-dehydratase/UDP-4-keto-6-deoxy-D-glucose 3,5-epimerase/UDP-4-keto-L-rhamnose-reductase RHM1 OS=Arabidopsis thaliana GN=RHM1 PE=1 SV=1	gi|702491249|ref|XP_010035897.1| PREDICTED: probable rhamnose biosynthetic enzyme 1 [Eucalyptus grandis] gi|629080956|gb|KCW47401.1| hypothetical protein EUGRSUZ_K01196 [Eucalyptus grandis]
CDL15_Pgr003977	10211.3	622.064	0.0609191	0.00434471	MTKT01003769.1	295818	303246	+	7429	CDL15_Pgr003977	GO:0004672;GO:0006468	-	virNOG12596	T	sp|Q9LV48|PERK1_ARATH Proline-rich receptor-like protein kinase PERK1 OS=Arabidopsis thaliana GN=PERK1 PE=2 SV=1	gi|702366763|ref|XP_010060882.1| PREDICTED: inactive protein kinase SELMODRAFT_444075-like isoform X1 [Eucalyptus grandis] gi|629102300|gb|KCW67769.1| hypothetical protein EUGRSUZ_F01501 [Eucalyptus grandis]
CDL15_Pgr009068	1480.43	121.794	0.0822697	0.0333571	MTKT01005615.1	2499998	2502155	-	2158	CDL15_Pgr009068	-	-	virNOG29808;virNOG17405	S	-	gi|731426747|ref|XP_002279421.2| PREDICTED: uncharacterized protein LOC100244084 [Vitis vinifera]
CDL15_Pgr005614	2816.02	6.95943	0.00247137	0.000513845	MTKT01004399.1	377279	378278	+	1000	CDL15_Pgr005614	-	-	virNOG11331	S	sp|Q9C7F9|MT127_ARATH Probable methyltransferase At1g27930 OS=Arabidopsis thaliana GN=At1g27930 PE=1 SV=1	gi|702464774|ref|XP_010028995.1| PREDICTED: glucuronoxylan 4-O-methyltransferase 2-like [Eucalyptus grandis] gi|629089574|gb|KCW55827.1| hypothetical protein EUGRSUZ_I01644 [Eucalyptus grandis]
CDL15_Pgr017774	489.691	0.960144	0.00196071	0.00319148	MTKT01004293.1	784759	785757	+	999	CDL15_Pgr017774	GO:0008146	-	virNOG08523	R	sp|Q9M1V2|SOT5_ARATH Cytosolic sulfotransferase 5 OS=Arabidopsis thaliana GN=SOT5 PE=1 SV=1	gi|702286508|ref|XP_010046610.1| PREDICTED: cytosolic sulfotransferase 12-like [Eucalyptus grandis] gi|629121967|gb|KCW86457.1| hypothetical protein EUGRSUZ_B03124 [Eucalyptus grandis]
CDL15_Pgr011083	69.9683	0.960977	0.0137345	0.00660708	MTKT01001090.1	2083268	2091492	+	8225	CDL15_Pgr011083	-	-	virNOG02606	S	sp|Q9FKC8|MT799_ARATH Probable S-adenosylmethionine-dependent methyltransferase At5g37990 OS=Arabidopsis thaliana GN=At5g37990 PE=3 SV=2	gi|658033324|ref|XP_008352177.1| PREDICTED: probable S-adenosylmethionine-dependent methyltransferase At5g37990 [Malus domestica]
CDL15_Pgr007567	84.9731	0.235362	0.00276985	0.0265695	MTKT01002214.1	7119418	7121553	+	2136	CDL15_Pgr007567	GO:0006810;GO:0016021;GO:0005215	-	virNOG17061	P	sp|Q9FNL7|PTR3_ARATH Protein NRT1/ PTR FAMILY 5.2 OS=Arabidopsis thaliana GN=NPF5.2 PE=2 SV=1	gi|255571236|ref|XP_002526568.1| PREDICTED: protein NRT1/ PTR FAMILY 5.2 [Ricinus communis] gi|223534129|gb|EEF35846.1| oligopeptide transporter, putative [Ricinus communis]
CDL15_Pgr003575	1733.23	3.52849	0.00203579	0.00208545	MTKT01000797.1	111304	112077	-	774	CDL15_Pgr003575	-	-	virNOG21368	S	sp|Q9ZVD2|NHL13_ARATH NDR1/HIN1-like protein 13 OS=Arabidopsis thaliana GN=NHL13 PE=2 SV=1	gi|702333839|ref|XP_010055051.1| PREDICTED: protein YLS9-like [Eucalyptus grandis] gi|702333846|ref|XP_010055052.1| PREDICTED: protein YLS9-like [Eucalyptus grandis] gi|702333849|ref|XP_010055053.1| PREDICTED: protein YLS9-like [Eucalyptus grandis] gi|702333856|ref|XP_010055054.1| PREDICTED: protein YLS9-like [Eucalyptus grandis] gi|702333860|ref|XP_010055055.1| PREDICTED: protein YLS9-like [Euca…
CDL15_Pgr005285	7537.5	13.778	0.00182793	0.00120285	MTKT01001941.1	201192	204786	+	3595	CDL15_Pgr005285	GO:0004674;GO:0005524;GO:0006468	-	virNOG11915	T	sp|Q9SFT7|PBL26_ARATH Probable serine/threonine-protein kinase PBL26 OS=Arabidopsis thaliana GN=PBL26 PE=2 SV=1	gi|702513595|ref|XP_010041315.1| PREDICTED: serine/threonine-protein kinase At3g07070-like [Eucalyptus grandis]
CDL15_Pgr010437	2035.43	5.74328	0.00282165	0.00323005	MTKT01005538.1	1269092	1271569	-	2478	CDL15_Pgr010437	GO:0016021	-	virNOG09282	WMG	sp|O81072|GT11_ARATH Probable xyloglucan galactosyltransferase GT11 OS=Arabidopsis thaliana GN=GT11 PE=2 SV=1	gi|590589244|ref|XP_007016393.1| Exostosin family protein [Theobroma cacao] gi|508786756|gb|EOY34012.1| Exostosin family protein [Theobroma cacao]
CDL15_Pgr000391	635.388	0.960144	0.00151111	0.00366805	MTKT01000801.1	934534	936331	-	1798	CDL15_Pgr000391	-	-	-	-	-	-
CDL15_Pgr000918	2034	265.707	0.130632	0.0182305	MTKT01001357.1	369479	370853	+	1375	CDL15_Pgr000918	-	-	virNOG22155;virNOG24891	K	-	gi|590619560|ref|XP_007024331.1| Oxidative stress 3, putative isoform 1 [Theobroma cacao] gi|508779697|gb|EOY26953.1| Oxidative stress 3, putative isoform 1 [Theobroma cacao]
CDL15_Pgr019679	601.814	7.90032	0.0131275	0.0413832	MTKT01002229.1	1402991	1403638	+	648	CDL15_Pgr019679	-	-	-	-	-	-
CDL15_Pgr011370	510.45	0.705531	0.00138217	0.00225046	MTKT01004486.1	1751860	1752405	+	546	CDL15_Pgr011370	-	K05770	virNOG21054;virNOG35491	ST	sp|O82245|TSPO_ARATH Translocator protein homolog OS=Arabidopsis thaliana GN=TSPO PE=1 SV=1	gi|629119993|gb|KCW84483.1| hypothetical protein EUGRSUZ_B01312, partial [Eucalyptus grandis]
CDL15_Pgr002408	3942.81	349.199	0.0885659	0.016015	MTKT01000790.1	961472	962952	+	1481	CDL15_Pgr002408	-	K09286	virNOG15868;virNOG23697	K	sp|O80340|ERF78_ARATH Ethylene-responsive transcription factor 4 OS=Arabidopsis thaliana GN=ERF4 PE=1 SV=1	gi|702365252|ref|XP_010060618.1| PREDICTED: ethylene-responsive transcription factor 4 [Eucalyptus grandis] gi|629101929|gb|KCW67398.1| hypothetical protein EUGRSUZ_F01164 [Eucalyptus grandis]
CDL15_Pgr004709	1006.63	5.5665	0.00552982	0.00509416	MTKT01005034.1	403543	406019	+	2477	CDL15_Pgr004709	GO:0006511;GO:0016874	-	virNOG17546	O	sp|Q9FHW7|SKP1B_ARATH SKP1-like protein 1B OS=Arabidopsis thaliana GN=SKP1B PE=1 SV=1	gi|1011995116|ref|XP_015954606.1| PREDICTED: SKP1-like protein 1B [Arachis duranensis] gi|1012125720|ref|XP_015963584.1| PREDICTED: SKP1-like protein 1B [Arachis duranensis] gi|1021515925|ref|XP_016201435.1| PREDICTED: SKP1-like protein 1B [Arachis ipaensis]
CDL15_Pgr027087	23.8271	0	0	0.0314925	MTKT01001633.1	425718	428264	-	2547	CDL15_Pgr027087	-	-	virNOG29194	R	sp|Q9C7N5|GDL14_ARATH GDSL esterase/lipase At1g29660 OS=Arabidopsis thaliana GN=At1g29660 PE=1 SV=1	gi|702289201|ref|XP_010046960.1| PREDICTED: GDSL esterase/lipase At5g45670-like [Eucalyptus grandis] gi|629114004|gb|KCW78679.1| hypothetical protein EUGRSUZ_C00136 [Eucalyptus grandis]
CDL15_Pgr004170	36.0802	0	0	0.000120176	MTKT01001810.1	2021794	2022219	+	426	CDL15_Pgr004170	-	-	-	-	-	-
CDL15_Pgr024901	8278.02	126.084	0.0152311	0.0318752	MTKT01004939.1	106041	108597	+	2557	CDL15_Pgr024901	-	-	virNOG04275	R	sp|B0X1Q4|RUMI_CULQU O-glucosyltransferase rumi homolog OS=Culex quinquefasciatus GN=CPIJ013394 PE=3 SV=1	gi|702480170|ref|XP_010032976.1| PREDICTED: O-glucosyltransferase rumi [Eucalyptus grandis] gi|629086126|gb|KCW52483.1| hypothetical protein EUGRSUZ_J01883 [Eucalyptus grandis]
CDL15_Pgr012822	25072.8	562.315	0.0224273	0.0315899	MTKT01001932.1	1591104	1594008	+	2905	CDL15_Pgr012822	GO:0005094;GO:0050790;GO:0005737	K12462	virNOG04553	T	sp|Q9SFC6|GDIR_ARATH Rho GDP-dissociation inhibitor 1 OS=Arabidopsis thaliana GN=GDI1 PE=1 SV=1	gi|702351357|ref|XP_010057843.1| PREDICTED: rho GDP-dissociation inhibitor 1-like [Eucalyptus grandis] gi|629110030|gb|KCW75176.1| hypothetical protein EUGRSUZ_E03927 [Eucalyptus grandis]
CDL15_Pgr015170	178555	405.708	0.00227217	0.00100497	MTKT01005556.1	327361	332531	-	5171	CDL15_Pgr015170	GO:0016021	K15378	virNOG03948	G	sp|Q39231|SUC2_ARATH Sucrose transport protein SUC2 OS=Arabidopsis thaliana GN=SUC2 PE=1 SV=2	gi|702382034|ref|XP_010063780.1| PREDICTED: sucrose transport protein SUC8-like [Eucalyptus grandis]
CDL15_Pgr004851	89.4508	0.470169	0.00525617	0.0012616	MTKT01005034.1	1743889	1744194	+	306	CDL15_Pgr004851	GO:0030246;GO:0004674;GO:0005524;GO:0016021;GO:0006468	-	virNOG05373	T	sp|Q9FHG4|LRKS7_ARATH Probable L-type lectin-domain containing receptor kinase S.7 OS=Arabidopsis thaliana GN=LECRKS7 PE=2 SV=1	gi|1029133312|ref|XP_016744850.1| PREDICTED: probable L-type lectin-domain containing receptor kinase S.5 [Gossypium hirsutum]
CDL15_Pgr016969	695.801	3.09738	0.00445153	0.00244116	MTKT01002534.1	2762624	2762959	+	336	CDL15_Pgr016969	GO:0005509	-	virNOG23444	ZD	sp|Q9ZPX9|KIC_ARATH Calcium-binding protein KIC OS=Arabidopsis thaliana GN=KIC PE=1 SV=2	gi|657959382|ref|XP_008371240.1| PREDICTED: calcium-binding protein PBP1-like [Malus domestica] gi|658056722|ref|XP_008364120.1| PREDICTED: calcium-binding protein PBP1-like [Malus domestica]
CDL15_Pgr003651	599.618	1.17598	0.00196121	0.00314145	MTKT01000797.1	660187	661409	+	1223	CDL15_Pgr003651	-	-	virNOG23897	R	sp|Q58FX0|BAP2_ARATH BON1-associated protein 2 OS=Arabidopsis thaliana GN=BAP2 PE=1 SV=1	gi|657950290|ref|XP_008347165.1| PREDICTED: BON1-associated protein 2-like [Malus domestica]
CDL15_Pgr006545	4770.41	104.92	0.0219938	0.0173276	MTKT01000553.1	1555592	1560991	+	5400	CDL15_Pgr006545	GO:0015035;GO:0009055;GO:0005622;GO:0035556;GO:0055114;GO:0045454	-	virNOG03857	O	sp|Q9HU55|GLRX_PSEAE Glutaredoxin OS=Pseudomonas aeruginosa (strain ATCC 15692 / DSM 22644 / CIP 104116 / JCM 14847 / LMG 12228 / 1C / PRS 101 / PAO1) GN=grx PE=3 SV=1	gi|702383181|ref|XP_010064017.1| PREDICTED: uncharacterized protein LOC104450971 [Eucalyptus grandis]
CDL15_Pgr017421	4048.01	9.54341	0.00235756	0.00209725	MTKT01000281.1	1215325	1215939	-	615	CDL15_Pgr017421	GO:0016021;GO:0003333;GO:0005886;GO:0015171	-	virNOG02870	E	sp|Q38967|AAP2_ARATH Amino acid permease 2 OS=Arabidopsis thaliana GN=AAP2 PE=1 SV=1	gi|702451618|ref|XP_010025744.1| PREDICTED: amino acid permease 4-like [Eucalyptus grandis] gi|702451622|ref|XP_010025745.1| PREDICTED: amino acid permease 4-like [Eucalyptus grandis] gi|629096478|gb|KCW62473.1| hypothetical protein EUGRSUZ_H05115 [Eucalyptus grandis] gi|629096479|gb|KCW62474.1| hypothetical protein EUGRSUZ_H05115 [Eucalyptus grandis]
CDL15_Pgr020182	745.568	157.294	0.210972	0.021172	MTKT01006319.1	3854979	3856628	-	1650	CDL15_Pgr020182	GO:0016757	K18819	virNOG00448	G	sp|C7G304|GOLS2_SOLLC Galactinol synthase 2 OS=Solanum lycopersicum GN=GOLS2 PE=2 SV=1	gi|566203730|ref|XP_002320958.2| putative galactinol synthase family protein [Populus trichocarpa] gi|530761621|gb|AGT50334.1| galactinol synthase 6 [Populus trichocarpa] gi|550323975|gb|EEE99273.2| putative galactinol synthase family protein [Populus trichocarpa]
CDL15_Pgr018354	914.933	0.960422	0.00104972	0.00508376	MTKT01004293.1	5759303	5759738	+	436	CDL15_Pgr018354	-	-	-	-	-	-
CDL15_Pgr025359	317.052	1.21587	0.00383492	0.0358065	MTKT01004939.1	3137951	3138774	-	824	CDL15_Pgr025359	-	-	virNOG23259;virNOG20339	R	sp|O23257|FBL72_ARATH Putative F-box/LRR-repeat protein At4g13960 OS=Arabidopsis thaliana GN=At4g13960 PE=4 SV=1	gi|604342828|gb|EYU41852.1| hypothetical protein MIMGU_mgv1a020064mg, partial [Erythranthe guttata]
CDL15_Pgr028996	766.438	2.15621	0.00281328	0.00195806	MTKT01001158.1	188419	191121	+	2703	CDL15_Pgr028996	GO:0016021	-	KOG1823;virNOG02180;virNOG16461	RV	-	gi|645247756|ref|XP_008229984.1| PREDICTED: uncharacterized protein LOC103329312 [Prunus mume] gi|645247761|ref|XP_008229986.1| PREDICTED: uncharacterized protein LOC103329313 [Prunus mume]
CDL15_Pgr021520	5376.33	13.7975	0.00256634	0.00182677	MTKT01001084.1	878255	880623	+	2369	CDL15_Pgr021520	GO:0016020	-	virNOG04988	S	sp|Q9FGL0|WTR44_ARATH WAT1-related protein At5g47470 OS=Arabidopsis thaliana GN=At5g47470 PE=3 SV=1	gi|595847310|ref|XP_007209298.1| hypothetical protein PRUPE_ppa007800mg [Prunus persica] gi|462405033|gb|EMJ10497.1| hypothetical protein PRUPE_ppa007800mg [Prunus persica]
CDL15_Pgr001936	3990.69	8.8401	0.00221518	0.00118466	MTKT01002011.1	2834808	2836298	+	1491	CDL15_Pgr001936	GO:0046872;GO:0006470;GO:0004722	-	virNOG05369	T	sp|Q9LHJ9|P2C38_ARATH Probable protein phosphatase 2C 38 OS=Arabidopsis thaliana GN=PP2C38 PE=1 SV=1	gi|848862323|ref|XP_012831947.1| PREDICTED: probable protein phosphatase 2C 38 [Erythranthe guttata] gi|848862326|ref|XP_012831948.1| PREDICTED: probable protein phosphatase 2C 38 [Erythranthe guttata] gi|848862328|ref|XP_012831949.1| PREDICTED: probable protein phosphatase 2C 38 [Erythranthe guttata] gi|848862331|ref|XP_012831950.1| PREDICTED: probable protein phosphatase 2C 38 [Erythranthe gutt…
CDL15_Pgr028835	334.196	10.4297	0.0312083	0.0171074	MTKT01002590.1	74012	74763	+	752	CDL15_Pgr028835	-	-	virNOG21866	S	-	gi|590724705|ref|XP_007052544.1| Uncharacterized protein TCM_005893 [Theobroma cacao] gi|508704805|gb|EOX96701.1| Uncharacterized protein TCM_005893 [Theobroma cacao]
CDL15_Pgr015916	42.4518	0	0	0.00182043	MTKT01001080.1	3389743	3394153	-	4411	CDL15_Pgr015916	-	-	virNOG04781	S	sp|F4IK92|TORL2_ARATH TORTIFOLIA1-like protein 2 OS=Arabidopsis thaliana GN=TOR1L2 PE=4 SV=1	gi|764586804|ref|XP_004301389.2| PREDICTED: microtubule-associated protein TORTIFOLIA1 [Fragaria vesca subsp. vesca]
CDL15_Pgr020910	57.1778	0.705253	0.0123344	0.0160491	MTKT01000785.1	1704151	1706059	-	1909	CDL15_Pgr020910	GO:0008643;GO:0055085;GO:0016021;GO:0022891	-	virNOG03715	R	sp|Q7EZD7|MST3_ORYSJ Sugar transport protein MST3 OS=Oryza sativa subsp. japonica GN=MST3 PE=2 SV=1	gi|1035907856|gb|OAY37453.1| hypothetical protein MANES_11G102900 [Manihot esculenta]
CDL15_Pgr007029	2802.52	54.8727	0.0195798	0.019098	MTKT01002214.1	3408040	3411163	-	3124	CDL15_Pgr007029	GO:0003849;GO:0009073	K01626	virNOG05672	E	sp|P27608|AROF_TOBAC Phospho-2-dehydro-3-deoxyheptonate aldolase 1, chloroplastic OS=Nicotiana tabacum GN=DHAPS-1 PE=2 SV=1	gi|567882777|ref|XP_006433947.1| hypothetical protein CICLE_v10000835mg [Citrus clementina] gi|557536069|gb|ESR47187.1| hypothetical protein CICLE_v10000835mg [Citrus clementina]
CDL15_Pgr014437	38.9912	0	0	0.0159197	MTKT01004609.1	1563801	1564055	-	255	CDL15_Pgr014437	GO:0000145;GO:0006887	-	virNOG12662	U	-	gi|590596945|ref|XP_007018477.1| Exocyst subunit exo70 family protein G1 [Theobroma cacao] gi|508723805|gb|EOY15702.1| Exocyst subunit exo70 family protein G1 [Theobroma cacao]
CDL15_Pgr020202	11068.4	22.8507	0.00206449	0.00203581	MTKT01006319.1	4159493	4160272	-	780	CDL15_Pgr020202	-	-	virNOG24656;virNOG25410;virNOG33990	S	-	gi|702283991|ref|XP_010046072.1| PREDICTED: uncharacterized protein LOC104434925 [Eucalyptus grandis]
CDL15_Pgr010299	2598.38	4.97889	0.00191615	0.002673	MTKT01005538.1	239307	242023	+	2717	CDL15_Pgr010299	GO:0016020;GO:0055085;GO:0006812	-	virNOG08701;virNOG29034;virNOG12452	P	sp|Q9SIT5|CHX15_ARATH Cation/H(+) antiporter 15 OS=Arabidopsis thaliana GN=CHX15 PE=2 SV=1	gi|702287145|ref|XP_010046750.1| PREDICTED: cation/H(+) antiporter 15-like [Eucalyptus grandis]
CDL15_Pgr002814	1956.62	42.7533	0.0218506	0.0211062	MTKT01002492.1	473455	475562	+	2108	CDL15_Pgr002814	GO:0016020;GO:0044444	-	virNOG02535;virNOG16347	SU	sp|Q9SKU1|CLC1_ARATH Clathrin light chain 1 OS=Arabidopsis thaliana GN=At2g20760 PE=2 SV=1	gi|645246077|ref|XP_008229183.1| PREDICTED: clathrin light chain 1 [Prunus mume]
CDL15_Pgr017706	7020.41	99.8316	0.0142202	0.0213558	MTKT01004293.1	75270	82512	-	7243	CDL15_Pgr017706	-	K20456	virNOG02689	T	sp|Q940Y1|ORP2A_ARATH Oxysterol-binding protein-related protein 2A OS=Arabidopsis thaliana GN=ORP2A PE=2 SV=1	gi|590676983|ref|XP_007039893.1| OSBP(oxysterol binding protein)-related protein 2A isoform 4 [Theobroma cacao] gi|508777138|gb|EOY24394.1| OSBP(oxysterol binding protein)-related protein 2A isoform 4 [Theobroma cacao]
CDL15_Pgr000897	650.404	1.41078	0.00216909	0.001291	MTKT01001357.1	148339	148662	-	324	CDL15_Pgr000897	-	-	-	-	-	-
CDL15_Pgr019023	4331.46	12.3491	0.00285101	0.00534032	MTKT01001276.1	288184	292568	+	4385	CDL15_Pgr019023	GO:0005634;GO:0004674;GO:0005524;GO:0051020;GO:0006468;GO:0005737	-	virNOG12497	T	sp|Q8RXC8|RBK2_ARATH Receptor-like cytosolic serine/threonine-protein kinase RBK2 OS=Arabidopsis thaliana GN=RBK2 PE=1 SV=1	gi|702448622|ref|XP_010025133.1| PREDICTED: receptor-like cytosolic serine/threonine-protein kinase RBK2 [Eucalyptus grandis]
CDL15_Pgr022881	294.566	8.95838	0.0304122	0.00606367	MTKT01002440.1	609222	610442	-	1221	CDL15_Pgr022881	GO:0009505;GO:0009506	-	virNOG04158	R	sp|Q9FHM9|EXOL3_ARATH Protein EXORDIUM-like 3 OS=Arabidopsis thaliana GN=EXL3 PE=2 SV=1	gi|747105710|ref|XP_011101128.1| PREDICTED: protein EXORDIUM-like 3 [Sesamum indicum]
CDL15_Pgr003212	65.0776	1.64615	0.0252951	0.00961975	MTKT01002492.1	2879892	2884485	+	4594	CDL15_Pgr003212	GO:0016799;GO:0009691	K22522	virNOG14668	S	sp|Q8GW29|LOG7_ARATH Cytokinin riboside 5&apos;-monophosphate phosphoribohydrolase LOG7 OS=Arabidopsis thaliana GN=LOG7 PE=1 SV=2	gi|590632760|ref|XP_007027931.1| Lysine decarboxylase family protein, putative [Theobroma cacao] gi|508716536|gb|EOY08433.1| Lysine decarboxylase family protein, putative [Theobroma cacao]
CDL15_Pgr020601	2255.89	11.3906	0.00504926	0.0153815	MTKT01005809.1	1831805	1834225	+	2421	CDL15_Pgr020601	-	-	virNOG07171	S	sp|F4HSD5|TRM32_ARATH Protein TRM32 OS=Arabidopsis thaliana GN=TRM32 PE=2 SV=1	gi|1027088443|ref|XP_016647569.1| PREDICTED: uncharacterized protein LOC103340900 [Prunus mume]
CDL15_Pgr012885	12533.2	10.923	0.000871528	0.000207772	MTKT01001932.1	2356437	2358244	+	1808	CDL15_Pgr012885	GO:0016020;GO:0055085;GO:0065007	-	euNOG00578;virNOG01156	P	sp|Q5E930|SLAH1_ARATH S-type anion channel SLAH1 OS=Arabidopsis thaliana GN=SLAH1 PE=2 SV=1	gi|702351769|ref|XP_010057909.1| PREDICTED: S-type anion channel SLAH1-like [Eucalyptus grandis]
CDL15_Pgr014061	53.5696	2.43174	0.045394	0.00177133	MTKT01004864.1	1618313	1619503	+	1191	CDL15_Pgr014061	-	-	virNOG20827;virNOG25924	S	-	gi|802601955|ref|XP_012073101.1| PREDICTED: uncharacterized protein LOC105634795 [Jatropha curcas] gi|643729148|gb|KDP37028.1| hypothetical protein JCGZ_06084 [Jatropha curcas]
CDL15_Pgr004020	929.135	14.6618	0.01578	0.0105102	MTKT01001810.1	144780	147399	-	2620	CDL15_Pgr004020	-	-	virNOG13663	K	sp|Q84TK1|BH010_ARATH Transcription factor bHLH10 OS=Arabidopsis thaliana GN=BHLH10 PE=1 SV=1	gi|731420200|ref|XP_010661301.1| PREDICTED: transcription factor bHLH91-like [Vitis vinifera]
CDL15_Pgr027325	485.985	7.48651	0.0154048	0.0418134	MTKT01004624.1	112423	113746	-	1324	CDL15_Pgr027325	-	-	virNOG23431;virNOG40790	S	-	gi|568876541|ref|XP_006491336.1| PREDICTED: uncharacterized protein LOC102613131 [Citrus sinensis]
CDL15_Pgr014373	2191.33	3.33135	0.00152024	0.00209404	MTKT01004609.1	1046469	1049081	-	2613	CDL15_Pgr014373	GO:0006810;GO:0016021;GO:0005215	-	virNOG02595	E	sp|Q9LFR1|PTR50_ARATH Protein NRT1/ PTR FAMILY 5.8 OS=Arabidopsis thaliana GN=NPF5.8 PE=2 SV=1	gi|823167732|ref|XP_012483755.1| PREDICTED: protein NRT1/ PTR FAMILY 5.9 [Gossypium raimondii] gi|823167735|ref|XP_012483756.1| PREDICTED: protein NRT1/ PTR FAMILY 5.9 [Gossypium raimondii] gi|823167738|ref|XP_012483757.1| PREDICTED: protein NRT1/ PTR FAMILY 5.9 [Gossypium raimondii] gi|763766508|gb|KJB33723.1| hypothetical protein B456_006G027600 [Gossypium raimondii] gi|763766509|gb|KJB33724.1|…
CDL15_Pgr023111	34566.3	1350.68	0.039075	0.0414163	MTKT01002440.1	2382608	2388763	+	6156	CDL15_Pgr023111	GO:0030246;GO:0005524;GO:0004672;GO:0016021;GO:0006468	-	virNOG14429	T	sp|Q9FHG4|LRKS7_ARATH Probable L-type lectin-domain containing receptor kinase S.7 OS=Arabidopsis thaliana GN=LECRKS7 PE=2 SV=1	gi|702240585|ref|XP_010045325.1| PREDICTED: probable L-type lectin-domain containing receptor kinase S.7 [Eucalyptus grandis]
CDL15_Pgr028407	1877.78	1.88095	0.00100169	0.0039595	MTKT01005384.1	946333	948007	+	1675	CDL15_Pgr028407	GO:0016985;GO:0046355	-	virNOG06591	G	sp|Q6YM50|MAN5_SOLLC Mannan endo-1,4-beta-mannosidase 5 OS=Solanum lycopersicum GN=MAN5 PE=2 SV=1	gi|702386802|ref|XP_010064850.1| PREDICTED: mannan endo-1,4-beta-mannosidase 5-like [Eucalyptus grandis] gi|629104025|gb|KCW69494.1| hypothetical protein EUGRSUZ_F02943 [Eucalyptus grandis]
CDL15_Pgr010613	25.8273	0	0	0.0370855	MTKT01006106.1	347248	348541	-	1294	CDL15_Pgr010613	-	-	-	-	-	-
CDL15_Pgr009963	297639	644.721	0.00216612	0.00184819	MTKT01003224.1	4202690	4204674	+	1985	CDL15_Pgr009963	GO:0009505;GO:0016722;GO:0009506;GO:0005507;GO:0055114	K00423	virNOG05512	Q	sp|Q00624|ASOL_BRANA L-ascorbate oxidase homolog OS=Brassica napus GN=Bp10 PE=2 SV=1	gi|702278557|ref|XP_010044914.1| PREDICTED: L-ascorbate oxidase homolog [Eucalyptus grandis] gi|629122544|gb|KCW87034.1| hypothetical protein EUGRSUZ_B03581 [Eucalyptus grandis]
CDL15_Pgr008848	10163.2	412.116	0.0405497	0.0460501	MTKT01005615.1	1001623	1005247	+	3625	CDL15_Pgr008848	GO:0004674;GO:0005524;GO:0006468	-	NOG128778;virNOG13594	T	sp|F4ICB6|IBS1_ARATH Protein IMPAIRED IN BABA-INDUCED STERILITY 1 OS=Arabidopsis thaliana GN=IBS1 PE=3 SV=1	gi|702258370|ref|XP_010030365.1| PREDICTED: probable serine/threonine-protein kinase At1g54610 [Eucalyptus grandis] gi|629119180|gb|KCW83670.1| hypothetical protein EUGRSUZ_B00551 [Eucalyptus grandis]
CDL15_Pgr015747	285.189	4.82303	0.0169117	0.0381941	MTKT01001080.1	1695832	1696059	-	228	CDL15_Pgr015747	-	-	-	-	-	-
CDL15_Pgr004085	8196.17	8.07515	0.000985235	0.00175207	MTKT01001810.1	891789	893509	+	1721	CDL15_Pgr004085	GO:0046872;GO:0009790;GO:0030001	-	virNOG26510	S	sp|Q39138|LEA6_ARATH Late embryogenesis abundant protein 6 OS=Arabidopsis thaliana GN=LEA6 PE=2 SV=1	gi|225454064|ref|XP_002264509.1| PREDICTED: uncharacterized protein LOC100258590 [Vitis vinifera] gi|297744828|emb|CBI38096.3| unnamed protein product [Vitis vinifera]
CDL15_Pgr015219	104.624	0	0	0.0204468	MTKT01005556.1	728653	728913	+	261	CDL15_Pgr015219	-	-	-	-	-	-
CDL15_Pgr020336	5096.44	33.757	0.00662365	0.00708694	MTKT01005809.1	172680	182179	-	9500	CDL15_Pgr020336	GO:0005249;GO:0016021;GO:0071805	K21867	virNOG06457	P	sp|Q9M8S6|SKOR_ARATH Potassium channel SKOR OS=Arabidopsis thaliana GN=SKOR PE=1 SV=1	gi|702513243|ref|XP_010041226.1| PREDICTED: potassium channel SKOR-like isoform X1 [Eucalyptus grandis] gi|702513246|ref|XP_010041227.1| PREDICTED: potassium channel SKOR-like isoform X1 [Eucalyptus grandis] gi|702513250|ref|XP_010041228.1| PREDICTED: potassium channel SKOR-like isoform X1 [Eucalyptus grandis]
CDL15_Pgr005052	1927.51	30.3043	0.015722	0.0137062	MTKT01005548.1	160950	162578	+	1629	CDL15_Pgr005052	GO:0006457;GO:0051082	K09510	virNOG08150	O	sp|Q9D832|DNJB4_MOUSE DnaJ homolog subfamily B member 4 OS=Mus musculus GN=Dnajb4 PE=1 SV=1	gi|590579281|ref|XP_007013743.1| DNAJ heat shock family protein [Theobroma cacao] gi|508784106|gb|EOY31362.1| DNAJ heat shock family protein [Theobroma cacao]
CDL15_Pgr000800	73.0747	0.25489	0.00348808	0.0332405	MTKT01005400.1	3025281	3026148	-	868	CDL15_Pgr000800	GO:0045735;GO:0005576;GO:0030145	-	virNOG01631	R	sp|Q9FID0|GL114_ARATH Germin-like protein subfamily 1 member 14 OS=Arabidopsis thaliana GN=At5g39110 PE=3 SV=1	gi|720006007|ref|XP_010257844.1| PREDICTED: putative germin-like protein 2-1 [Nelumbo nucifera]
CDL15_Pgr024918	676.04	2.3514	0.0034782	0.00223486	MTKT01004939.1	286279	287925	-	1647	CDL15_Pgr024918	-	K17479	virNOG17681	O	sp|Q9FLE8|Y5986_ARATH Uncharacterized protein At5g39865 OS=Arabidopsis thaliana GN=At5g39865 PE=2 SV=1	gi|590591205|ref|XP_007016949.1| Glutaredoxin family protein, putative [Theobroma cacao] gi|508787312|gb|EOY34568.1| Glutaredoxin family protein, putative [Theobroma cacao]
CDL15_Pgr026283	181.57	0.490253	0.00270007	0.0133346	MTKT01000676.1	335470	336638	+	1169	CDL15_Pgr026283	-	-	-	-	-	gi|147811498|emb|CAN74272.1| hypothetical protein VITISV_036796 [Vitis vinifera]
CDL15_Pgr019549	65.9914	0.489975	0.00742483	0.0202803	MTKT01002229.1	293937	294764	+	828	CDL15_Pgr019549	-	-	virNOG35783;virNOG27669;NOG205640;euNOG43519	S	-	gi|645306255|ref|XP_008246059.1| PREDICTED: L10-interacting MYB domain-containing protein-like [Prunus mume]
CDL15_Pgr021882	37.6794	0	0	0.0175372	MTKT01003240.1	2314705	2316027	-	1323	CDL15_Pgr021882	-	-	virNOG01028	L	sp|Q5XF07|APE1L_ARATH DNA-(apurinic or apyrimidinic site) lyase OS=Arabidopsis thaliana GN=APE1L PE=1 SV=1	gi|694358236|ref|XP_009359506.1| PREDICTED: DNA-(apurinic or apyrimidinic site) lyase isoform X1 [Pyrus x bretschneideri] gi|694358239|ref|XP_009359507.1| PREDICTED: DNA-(apurinic or apyrimidinic site) lyase isoform X2 [Pyrus x bretschneideri]
CDL15_Pgr024512	2690.43	98.8746	0.0367504	0.00297342	MTKT01000666.1	3599298	3600659	-	1362	CDL15_Pgr024512	-	-	virNOG02290	R	sp|Q9FYF9|FB76_ARATH F-box protein At1g67340 OS=Arabidopsis thaliana GN=At1g67340 PE=1 SV=1	gi|802724297|ref|XP_012085679.1| PREDICTED: F-box protein At1g67340 [Jatropha curcas] gi|643714138|gb|KDP26803.1| hypothetical protein JCGZ_17961 [Jatropha curcas]
CDL15_Pgr002440	2435.64	8.07487	0.0033153	0.00547406	MTKT01000790.1	1192300	1195231	+	2932	CDL15_Pgr002440	-	-	virNOG00386	Q	sp|Q9SZR9|AB9G_ARATH ABC transporter G family member 9 OS=Arabidopsis thaliana GN=ABCG9 PE=3 SV=2	gi|1025038068|ref|XP_016444410.1| PREDICTED: ABC transporter G family member 9-like [Nicotiana tabacum]
CDL15_Pgr017850	250.45	3.35171	0.0133828	0.0361413	MTKT01004293.1	1448666	1454407	-	5742	CDL15_Pgr017850	-	-	virNOG19641;virNOG08927	K	sp|O82743|AGL19_ARATH Agamous-like MADS-box protein AGL19 OS=Arabidopsis thaliana GN=AGL19 PE=1 SV=1	gi|568847046|ref|XP_006477351.1| PREDICTED: agamous-like MADS-box protein AGL19 isoform X1 [Citrus sinensis] gi|568847048|ref|XP_006477352.1| PREDICTED: agamous-like MADS-box protein AGL19 isoform X1 [Citrus sinensis] gi|568847050|ref|XP_006477353.1| PREDICTED: agamous-like MADS-box protein AGL19 isoform X1 [Citrus sinensis] gi|568847052|ref|XP_006477354.1| PREDICTED: agamous-like MADS-box protei…
CDL15_Pgr001065	118564	234.399	0.00197697	0.00263395	MTKT01003953.1	8576	11965	+	3390	CDL15_Pgr001065	GO:0019904	-	virNOG14013;COG5040;virNOG01353	OT	sp|Q96452|1433C_SOYBN 14-3-3-like protein C OS=Glycine max GN=GF14C PE=2 SV=1	gi|593792812|ref|XP_007159445.1| hypothetical protein PHAVU_002G238300g [Phaseolus vulgaris] gi|593792814|ref|XP_007159446.1| hypothetical protein PHAVU_002G238300g [Phaseolus vulgaris] gi|593792816|ref|XP_007159447.1| hypothetical protein PHAVU_002G238300g [Phaseolus vulgaris] gi|543176520|gb|AGV54283.1| 14-3-3 protein [Phaseolus vulgaris] gi|561032860|gb|ESW31439.1| hypothetical protein PHAVU_0…
CDL15_Pgr022241	21804.1	98.2937	0.00450804	0.0103459	MTKT01003937.1	317987	320661	-	2675	CDL15_Pgr022241	GO:0030246;GO:0004034;GO:0019318	K01785	virNOG03167	G	sp|Q9GKX6|GALM_PIG Aldose 1-epimerase OS=Sus scrofa GN=GALM PE=2 SV=1	gi|702477644|ref|XP_010032358.1| PREDICTED: aldose 1-epimerase-like [Eucalyptus grandis] gi|629085404|gb|KCW51761.1| hypothetical protein EUGRSUZ_J01219 [Eucalyptus grandis]
CDL15_Pgr022618	147.299	0	0	0.000437914	MTKT01000813.1	1728928	1729621	-	694	CDL15_Pgr022618	-	-	-	-	-	-
CDL15_Pgr005365	208.891	0	0	0.0132691	MTKT01001941.1	1440248	1442456	-	2209	CDL15_Pgr005365	GO:0055085;GO:0016021;GO:0022857	-	virNOG09531	R	sp|Q9CAT6|OCT1_ARATH Organic cation/carnitine transporter 1 OS=Arabidopsis thaliana GN=OCT1 PE=2 SV=1	gi|643711477|gb|KDP25005.1| hypothetical protein JCGZ_23988 [Jatropha curcas]
CDL15_Pgr020211	83.9492	1.94121	0.0231236	0.0363303	MTKT01006319.1	4303504	4304862	-	1359	CDL15_Pgr020211	-	-	-	-	-	-
CDL15_Pgr016161	262.133	0.940616	0.00358832	0.0179148	MTKT01002495.1	747550	752844	-	5295	CDL15_Pgr016161	GO:0016021	K21989	virNOG00373	S	sp|F4JCY2|CSCL8_ARATH CSC1-like protein At3g54510 OS=Arabidopsis thaliana GN=At3g54510 PE=3 SV=1	gi|629100172|gb|KCW65937.1| hypothetical protein EUGRSUZ_G03247 [Eucalyptus grandis]
CDL15_Pgr019799	31300.8	131.481	0.00420055	0.00129739	MTKT01002229.1	2318955	2321242	+	2288	CDL15_Pgr019799	GO:0008299;GO:0050661;GO:0004420;GO:0016021;GO:0015936;GO:0005789;GO:0055114	K00021	virNOG07933;COG1257	I	sp|O64967|HMDH2_GOSHI 3-hydroxy-3-methylglutaryl-coenzyme A reductase 2 OS=Gossypium hirsutum GN=HMG2 PE=3 SV=1	gi|629089440|gb|KCW55693.1| hypothetical protein EUGRSUZ_I01544 [Eucalyptus grandis]
CDL15_Pgr013766	17.7501	0.470447	0.0265039	0.0255565	MTKT01005554.1	3656633	3662635	+	6003	CDL15_Pgr013766	GO:0055085;GO:0005524;GO:0016021;GO:0042626	K05658	virNOG10893	Q	sp|Q9LJX0|AB19B_ARATH ABC transporter B family member 19 OS=Arabidopsis thaliana GN=ABCB19 PE=1 SV=1	gi|702487105|ref|XP_010034721.1| PREDICTED: ABC transporter B family member 19-like [Eucalyptus grandis] gi|629087027|gb|KCW53384.1| hypothetical protein EUGRSUZ_J02615 [Eucalyptus grandis]
CDL15_Pgr003449	120.903	0	0	1.61549e-05	MTKT01002492.1	4624136	4625891	-	1756	CDL15_Pgr003449	GO:0005506;GO:0055114;GO:0051213	-	virNOG08920	Q	sp|Q9FFF6|DIOX5_ARATH Probable 2-oxoglutarate-dependent dioxygenase At5g05600 OS=Arabidopsis thaliana GN=At5g05600 PE=2 SV=1	gi|566166671|ref|XP_006384464.1| putative oxidoreductase-like family protein [Populus trichocarpa] gi|550341082|gb|ERP62261.1| putative oxidoreductase-like family protein [Populus trichocarpa]
CDL15_Pgr026760	33.8002	0	0	0.0307962	MTKT01003950.1	2041962	2042417	-	456	CDL15_Pgr026760	-	-	-	-	-	-
CDL15_Pgr022585	7738.29	128.19	0.0165656	0.0170453	MTKT01000813.1	1443465	1451086	+	7622	CDL15_Pgr022585	-	-	virNOG10608	O	sp|O22283|RHC2A_ARATH Probable E3 ubiquitin-protein ligase RHC2A OS=Arabidopsis thaliana GN=RHC2A PE=2 SV=1	gi|502137712|ref|XP_004503159.1| PREDICTED: E3 ubiquitin-protein ligase RING1 [Cicer arietinum]
CDL15_Pgr013135	1319	14.5806	0.0110543	0.0242986	MTKT01004581.1	201314	202201	+	888	CDL15_Pgr013135	GO:0045735;GO:0050162;GO:0005576;GO:0055114;GO:0030145	-	virNOG01631	R	sp|P92997|GL113_ARATH Germin-like protein subfamily 1 member 13 OS=Arabidopsis thaliana GN=GLP6 PE=2 SV=2	gi|1000941602|ref|XP_015582589.1| PREDICTED: germin-like protein subfamily 1 member 13 [Ricinus communis]
CDL15_Pgr001181	3565.56	41.1465	0.01154	0.0157766	MTKT01003953.1	1006273	1008808	-	2536	CDL15_Pgr001181	GO:0005634;GO:0004721;GO:0006470	K18999	virNOG09068;virNOG13125	JK	sp|Q00IB6|CPL4_ARATH RNA polymerase II C-terminal domain phosphatase-like 4 OS=Arabidopsis thaliana GN=CPL4 PE=1 SV=1	gi|629116539|gb|KCW81214.1| hypothetical protein EUGRSUZ_C02587 [Eucalyptus grandis]
CDL15_Pgr005452	22.4896	0.705809	0.0313838	0.0223205	MTKT01003181.1	234956	236953	+	1998	CDL15_Pgr005452	GO:0043547;GO:0005089	-	virNOG06508	T	sp|Q9CA89|ROGFC_ARATH Rop guanine nucleotide exchange factor 12 OS=Arabidopsis thaliana GN=ROPGEF12 PE=1 SV=1	gi|702483956|ref|XP_010033864.1| PREDICTED: rop guanine nucleotide exchange factor 12-like [Eucalyptus grandis]
CDL15_Pgr024392	6644.76	19.9914	0.0030086	0.00168864	MTKT01000666.1	2713406	2716709	+	3304	CDL15_Pgr024392	GO:0004674;GO:0005524;GO:0016021;GO:0006468	-	virNOG07229;virNOG39349;COG0515	T	sp|Q9ZUE0|PEK12_ARATH Proline-rich receptor-like protein kinase PERK12 OS=Arabidopsis thaliana GN=PERK12 PE=2 SV=2	gi|702277088|ref|XP_010044616.1| PREDICTED: proline-rich receptor-like protein kinase PERK13 [Eucalyptus grandis]
CDL15_Pgr019684	128.6	0.470169	0.00365605	0.0164027	MTKT01002229.1	1429879	1430610	-	732	CDL15_Pgr019684	-	-	-	-	-	-
CDL15_Pgr025532	8.38526	0	0	0.0329206	MTKT01004810.1	269632	272532	-	2901	CDL15_Pgr025532	-	-	virNOG12333	R	sp|F4I9E1|NFD4_ARATH Protein NUCLEAR FUSION DEFECTIVE 4 OS=Arabidopsis thaliana GN=NFD4 PE=3 SV=1	gi|1009160716|ref|XP_015898499.1| PREDICTED: uncharacterized protein LOC107431968 [Ziziphus jujuba]
CDL15_Pgr027687	6300.78	16.2666	0.00258169	0.00215471	MTKT01001287.1	1817221	1819112	+	1892	CDL15_Pgr027687	GO:0006457;GO:0051082	K09519	virNOG14836	O	sp|P59910|DJB13_HUMAN DnaJ homolog subfamily B member 13 OS=Homo sapiens GN=DNAJB13 PE=1 SV=1	gi|643731605|gb|KDP38849.1| hypothetical protein JCGZ_05006 [Jatropha curcas]
CDL15_Pgr001088	475.682	49.9947	0.105101	0.00946126	MTKT01003953.1	247811	249607	-	1797	CDL15_Pgr001088	-	-	virNOG19255	S	-	gi|743911826|ref|XP_010999777.1| PREDICTED: uncharacterized protein LOC105107522 [Populus euphratica]
CDL15_Pgr002108	85.4888	0.235084	0.00274989	0.0110794	MTKT01002011.1	4093863	4094205	-	343	CDL15_Pgr002108	GO:0016021	-	virNOG26253	S	-	gi|970052096|ref|XP_015087646.1| PREDICTED: uncharacterized protein LOC107030944 [Solanum pennellii]
CDL15_Pgr017972	271.086	0	0	0.000106054	MTKT01004293.1	2526076	2529385	-	3310	CDL15_Pgr017972	GO:0009835;GO:0030245;GO:0008810	-	virNOG11914	G	sp|P22503|GUN_PHAVU Endoglucanase OS=Phaseolus vulgaris PE=2 SV=2	gi|1039431|gb|AAC78504.1| cellulase [Phaseolus vulgaris]
CDL15_Pgr018397	28.401	0.235362	0.00828713	0.032307	MTKT01005483.1	200043	200958	+	916	CDL15_Pgr018397	-	-	-	-	-	-
CDL15_Pgr017987	323.267	1.88151	0.00582029	0.0227307	MTKT01004293.1	2637820	2643259	-	5440	CDL15_Pgr017987	-	-	virNOG14534	P	sp|Q9FE38|POT3_ARATH Potassium transporter 3 OS=Arabidopsis thaliana GN=POT3 PE=1 SV=1	gi|1035926836|gb|OAY56423.1| hypothetical protein MANES_02G015200 [Manihot esculenta]
CDL15_Pgr012779	18.0859	0.235362	0.0130136	0.019275	MTKT01001932.1	1029798	1030834	-	1037	CDL15_Pgr012779	-	-	-	-	-	-
CDL15_Pgr007154	991.582	59.3368	0.0598405	0.0346142	MTKT01002214.1	4304730	4308380	-	3651	CDL15_Pgr007154	GO:0004674;GO:0005524;GO:0016021;GO:0006468	-	virNOG08091	T	sp|Q9ZWC8|BRL1_ARATH Serine/threonine-protein kinase BRI1-like 1 OS=Arabidopsis thaliana GN=BRL1 PE=1 SV=1	gi|566195999|ref|XP_006378015.1| hypothetical protein POPTR_0011s17240g, partial [Populus trichocarpa] gi|550328621|gb|ERP55812.1| hypothetical protein POPTR_0011s17240g, partial [Populus trichocarpa]
CDL15_Pgr004836	159.765	0.235084	0.00147144	0.00555603	MTKT01005034.1	1641830	1644272	+	2443	CDL15_Pgr004836	-	-	virNOG06802	S	sp|F4HWB6|PILS1_ARATH Protein PIN-LIKES 1 OS=Arabidopsis thaliana GN=PILS1 PE=2 SV=1	gi|1009126043|ref|XP_015879937.1| PREDICTED: uncharacterized transporter YBR287W-like [Ziziphus jujuba] gi|1009126045|ref|XP_015879938.1| PREDICTED: uncharacterized transporter YBR287W-like [Ziziphus jujuba] gi|1009126047|ref|XP_015879939.1| PREDICTED: uncharacterized transporter YBR287W-like [Ziziphus jujuba]
CDL15_Pgr024224	12581.8	256.558	0.0203912	0.0300376	MTKT01000666.1	1461838	1463936	-	2099	CDL15_Pgr024224	-	-	virNOG01353	O	sp|Q9C5W6|14312_ARATH 14-3-3-like protein GF14 iota OS=Arabidopsis thaliana GN=GRF12 PE=2 SV=1	gi|723698577|ref|XP_010320874.1| PREDICTED: 14-3-3-like protein GF14 iota [Solanum lycopersicum]
CDL15_Pgr012326	11602.8	22.8136	0.00196621	0.00195343	MTKT01000169.1	65346	67410	-	2065	CDL15_Pgr012326	-	-	virNOG07429	R	-	gi|702452007|ref|XP_010025827.1| PREDICTED: uncharacterized protein LOC104416087 [Eucalyptus grandis]
CDL15_Pgr003385	1299.47	102.737	0.0790609	0.0377519	MTKT01002492.1	4144712	4145498	+	787	CDL15_Pgr003385	GO:0008152;GO:0016758	-	NOG122964;virNOG07165	CRG	sp|Q9AT54|SCGT_TOBAC Scopoletin glucosyltransferase OS=Nicotiana tabacum GN=TOGT1 PE=1 SV=1	gi|802745836|ref|XP_012087491.1| PREDICTED: scopoletin glucosyltransferase-like [Jatropha curcas]
CDL15_Pgr024106	1771.84	29.5466	0.0166757	0.0279589	MTKT01000666.1	508669	510181	+	1513	CDL15_Pgr024106	GO:0017089;GO:0005634;GO:0051861;GO:0046836;GO:0005737	-	virNOG12001	S	sp|Q8L7U7|ACDH_ARATH ACD11 homolog protein OS=Arabidopsis thaliana GN=At4g39670 PE=2 SV=1	gi|702420912|ref|XP_010066731.1| PREDICTED: glycolipid transfer protein-like [Eucalyptus grandis]
CDL15_Pgr028559	209.236	9.23243	0.0441245	0.0353013	MTKT01005739.1	860306	869340	+	9035	CDL15_Pgr028559	GO:0016020	-	virNOG01159	S	sp|Q3E6Y3|Y1869_ARATH Uncharacterized protein At1g28695 OS=Arabidopsis thaliana GN=At1g28695 PE=2 SV=1	gi|702321316|ref|XP_010052780.1| PREDICTED: uncharacterized protein At1g28695-like [Eucalyptus grandis]
CDL15_Pgr003399	14784.5	40.1179	0.00271351	0.00236394	MTKT01002492.1	4223743	4227031	+	3289	CDL15_Pgr003399	-	-	virNOG01642	R	sp|C0LGI2|Y1677_ARATH Probable LRR receptor-like serine/threonine-protein kinase At1g67720 OS=Arabidopsis thaliana GN=At1g67720 PE=2 SV=1	gi|702462688|ref|XP_010028479.1| PREDICTED: probable LRR receptor-like serine/threonine-protein kinase At1g67720 isoform X1 [Eucalyptus grandis] gi|629088968|gb|KCW55221.1| hypothetical protein EUGRSUZ_I01156 [Eucalyptus grandis]
CDL15_Pgr023110	17.532	0.235362	0.0134247	0.0256127	MTKT01002440.1	2376551	2379207	+	2657	CDL15_Pgr023110	GO:0016021;GO:0071805;GO:0015079	-	virNOG14198	P	sp|Q9M7K4|POT5_ARATH Potassium transporter 5 OS=Arabidopsis thaliana GN=POT5 PE=1 SV=1	gi|702456722|ref|XP_010027070.1| PREDICTED: potassium transporter 19-like [Eucalyptus grandis] gi|629095121|gb|KCW61116.1| hypothetical protein EUGRSUZ_H03887 [Eucalyptus grandis]
CDL15_Pgr018531	285.026	2.35168	0.00825076	0.00993003	MTKT01002507.1	1550250	1551202	-	953	CDL15_Pgr018531	GO:0006950	-	euNOG12140;virNOG17399	S	sp|Q8LGG8|USPAL_ARATH Universal stress protein A-like protein OS=Arabidopsis thaliana GN=At3g01520 PE=1 SV=2	gi|727473083|ref|XP_010518486.1| PREDICTED: universal stress protein A-like protein [Camelina sativa]
CDL15_Pgr006701	10.3979	0	0	0.0139905	MTKT01002214.1	952753	953257	-	505	CDL15_Pgr006701	-	-	-	-	-	gi|640938553|gb|AIA57508.1| NAC domain-containing protein [Boehmeria nivea]
CDL15_Pgr025756	4292.85	8.95663	0.00208641	0.00319216	MTKT01004810.1	2114820	2117466	+	2647	CDL15_Pgr025756	GO:0016020;GO:0055085;GO:0006812	-	virNOG00053	P	sp|Q9SIT5|CHX15_ARATH Cation/H(+) antiporter 15 OS=Arabidopsis thaliana GN=CHX15 PE=2 SV=1	gi|629099965|gb|KCW65730.1| hypothetical protein EUGRSUZ_G03102, partial [Eucalyptus grandis]
CDL15_Pgr027470	14.6617	0	0	0.00777729	MTKT01001287.1	437281	438726	-	1446	CDL15_Pgr027470	GO:0016021	-	virNOG06296	S	sp|Q9LFT0|TBL19_ARATH Protein trichome birefringence-like 19 OS=Arabidopsis thaliana GN=TBL19 PE=3 SV=1	gi|702466470|ref|XP_010029464.1| PREDICTED: protein trichome birefringence-like 19 [Eucalyptus grandis]
CDL15_Pgr003636	3486.32	10.7409	0.00308086	0.0090559	MTKT01000797.1	587620	588807	+	1188	CDL15_Pgr003636	GO:0008270	-	virNOG01435	ZT	sp|Q500W4|PLI2C_ARATH LIM domain-containing protein PLIM2c OS=Arabidopsis thaliana GN=PLIM2C PE=1 SV=1	gi|1009142268|ref|XP_015888631.1| PREDICTED: LIM domain-containing protein PLIM2b isoform X2 [Ziziphus jujuba]
CDL15_Pgr014645	146.833	8.19371	0.055803	0.0487609	MTKT01000548.1	241152	245708	-	4557	CDL15_Pgr014645	-	K11274	virNOG07430	R	sp|O13046|WDHD1_XENLA WD repeat and HMG-box DNA-binding protein 1 OS=Xenopus laevis GN=wdhd1 PE=1 SV=1	gi|702496771|ref|XP_010037319.1| PREDICTED: WD repeat and HMG-box DNA-binding protein 1 [Eucalyptus grandis] gi|629082575|gb|KCW49020.1| hypothetical protein EUGRSUZ_K02631 [Eucalyptus grandis]
CDL15_Pgr006312	1708.04	25.4249	0.0148855	0.0257601	MTKT01004892.1	87945	90146	-	2202	CDL15_Pgr006312	-	-	KOG0017	R	-	gi|571475287|ref|XP_006586558.1| PREDICTED: uncharacterized protein LOC102661920 [Glycine max]
CDL15_Pgr002192	461.675	1.72482	0.00373599	0.00152985	MTKT01002011.1	4611919	4612581	-	663	CDL15_Pgr002192	-	-	virNOG00011;virNOG29990	V	sp|Q9FG13|CXE15_ARATH Probable carboxylesterase 15 OS=Arabidopsis thaliana GN=CXE15 PE=2 SV=1	gi|802777431|ref|XP_012090883.1| PREDICTED: probable carboxylesterase 15 [Jatropha curcas] gi|643705388|gb|KDP21934.1| hypothetical protein JCGZ_03072 [Jatropha curcas]
CDL15_Pgr024930	11556.7	11.8825	0.00102819	0.000338432	MTKT01004939.1	367435	376571	-	9137	CDL15_Pgr024930	GO:0006810;GO:0005524;GO:0016021;GO:0016887	-	virNOG02670	Q	sp|Q7PC88|AB31G_ARATH ABC transporter G family member 31 OS=Arabidopsis thaliana GN=ABCG31 PE=1 SV=1	gi|702480292|ref|XP_010033009.1| PREDICTED: LOW QUALITY PROTEIN: ABC transporter G family member 31-like [Eucalyptus grandis]
CDL15_Pgr018351	2701.28	14.3314	0.00530539	0.00765927	MTKT01004293.1	5747116	5748815	+	1700	CDL15_Pgr018351	-	-	virNOG11693	ZD	sp|Q5J907|TCTP_ELAGV Translationally-controlled tumor protein homolog OS=Elaeis guineensis var. tenera GN=TCTP PE=2 SV=1	gi|349891716|gb|AEQ20639.1| translationally controlled tumor protein [Hevea brasiliensis]
CDL15_Pgr017754	137.597	15.523	0.112815	0.0346905	MTKT01004293.1	588079	588692	-	614	CDL15_Pgr017754	-	-	-	-	-	-
CDL15_Pgr019479	14.1043	0	0	0.00581871	MTKT01005965.1	245014	245927	-	914	CDL15_Pgr019479	-	-	KOG0255;virNOG01041	R	sp|O64515|OCT2_ARATH Organic cation/carnitine transporter 2 OS=Arabidopsis thaliana GN=OCT2 PE=2 SV=1	gi|970028949|ref|XP_015075799.1| PREDICTED: organic cation/carnitine transporter 3-like [Solanum pennellii]
CDL15_Pgr020991	215.887	0.235084	0.00108893	0.00130065	MTKT01000544.1	364883	366240	-	1358	CDL15_Pgr020991	-	-	virNOG21895	S	sp|Q8H960|TOM2B_ARATH Tobamovirus multiplication protein 2B OS=Arabidopsis thaliana GN=TOM2B PE=2 SV=2	gi|567888504|ref|XP_006436774.1| hypothetical protein CICLE_v10033051mg [Citrus clementina] gi|568864042|ref|XP_006485419.1| PREDICTED: tobamovirus multiplication protein 2B isoform X2 [Citrus sinensis] gi|557538970|gb|ESR50014.1| hypothetical protein CICLE_v10033051mg [Citrus clementina]
CDL15_Pgr018948	6981.62	10.6022	0.00151859	0.00311214	MTKT01003945.1	748712	750701	+	1990	CDL15_Pgr018948	-	-	virNOG15946	I	sp|Q94C59|PATL4_ARATH Patellin-4 OS=Arabidopsis thaliana GN=PATL4 PE=1 SV=2	gi|225438121|ref|XP_002273072.1| PREDICTED: patellin-4 [Vitis vinifera] gi|297744152|emb|CBI37122.3| unnamed protein product [Vitis vinifera]
CDL15_Pgr003002	29.8454	0.235084	0.00787674	0.0061805	MTKT01002492.1	1575980	1579401	-	3422	CDL15_Pgr003002	-	-	virNOG24202	S	sp|Q39846|SBP65_SOYBN Seed biotin-containing protein SBP65 OS=Glycine max GN=SBP65 PE=2 SV=1	gi|702502156|ref|XP_010038686.1| PREDICTED: seed biotin-containing protein SBP65-like [Eucalyptus grandis]
CDL15_Pgr015979	216.576	0.235084	0.00108546	0.000431708	MTKT01001080.1	4011084	4014051	-	2968	CDL15_Pgr015979	-	-	virNOG11158	R	sp|O64566|PIRL6_ARATH Plant intracellular Ras-group-related LRR protein 6 OS=Arabidopsis thaliana GN=PIRL6 PE=2 SV=1	gi|1009105941|ref|XP_015899264.1| PREDICTED: plant intracellular Ras-group-related LRR protein 6-like [Ziziphus jujuba]
CDL15_Pgr007238	4505.9	18.0723	0.00401082	0.00764702	MTKT01002214.1	4902195	4904369	+	2175	CDL15_Pgr007238	-	-	virNOG06944	S	-	gi|1035899026|gb|OAY28627.1| hypothetical protein MANES_15G082500 [Manihot esculenta]
CDL15_Pgr012753	267.846	0.235362	0.000878721	0.0174205	MTKT01001932.1	733869	734180	+	312	CDL15_Pgr012753	-	-	-	-	-	-
CDL15_Pgr010799	20359.6	48.8352	0.00239863	0.00181048	MTKT01005370.1	943697	947642	+	3946	CDL15_Pgr010799	GO:0004674;GO:0005524;GO:0046777	-	virNOG00743	T	sp|F4IS56|ILK1_ARATH Integrin-linked protein kinase 1 OS=Arabidopsis thaliana GN=ILK1 PE=1 SV=1	gi|702438096|ref|XP_010070425.1| PREDICTED: LOW QUALITY PROTEIN: serine/threonine-protein kinase TNNI3K-like [Eucalyptus grandis]
CDL15_Pgr014178	4274.1	404.293	0.0945915	0.0141794	MTKT01001322.1	612646	615958	-	3313	CDL15_Pgr014178	GO:0016020	K20858	virNOG05653	S	sp|Q1PE15|MCU1_ARATH Calcium uniporter protein 1, mitochondrial OS=Arabidopsis thaliana GN=At4g36820 PE=2 SV=1	gi|1035904322|gb|OAY33921.1| hypothetical protein MANES_13G135900 [Manihot esculenta]
CDL15_Pgr026284	27.8399	0.25489	0.00915557	0.0264847	MTKT01000676.1	337272	338444	+	1173	CDL15_Pgr026284	-	-	-	-	-	gi|147795467|emb|CAN65853.1| hypothetical protein VITISV_004966 [Vitis vinifera]
CDL15_Pgr004561	14.6298	0	0	0.016259	MTKT01003433.1	479481	480803	+	1323	CDL15_Pgr004561	-	-	KOG1721;virNOG19118;NOG168275	KR	-	gi|645249990|ref|XP_008230999.1| PREDICTED: zinc finger protein 197 [Prunus mume]
CDL15_Pgr002504	16.0306	0	0	0.0315971	MTKT01000790.1	1603301	1603897	-	597	CDL15_Pgr002504	-	-	virNOG34605;virNOG27047	R	sp|Q39649|2SS_CUCMA 2S albumin OS=Cucurbita maxima PE=1 SV=1	gi|28207731|gb|AAO32314.1| putative allergen I1 [Carya illinoinensis]
CDL15_Pgr010125	43.9996	0	0	0.00145956	MTKT01005811.1	50353	51747	+	1395	CDL15_Pgr010125	GO:0008757;GO:0008171;GO:0019438	K16040	virNOG01933	R	sp|B6VJS4|ROMT_VITVI Trans-resveratrol di-O-methyltransferase OS=Vitis vinifera GN=ROMT PE=1 SV=2	gi|225446491|ref|XP_002278211.1| PREDICTED: trans-resveratrol di-O-methyltransferase [Vitis vinifera]
CDL15_Pgr026502	127.439	1.88206	0.0147683	0.00261193	MTKT01003950.1	127776	128884	-	1109	CDL15_Pgr026502	-	-	virNOG10499	S	sp|Q5UNY4|YL728_MIMIV Uncharacterized protein L728 OS=Acanthamoeba polyphaga mimivirus GN=MIMI_L728 PE=4 SV=1	gi|922356376|ref|XP_003614124.2| plant/T31B5-30 protein [Medicago truncatula] gi|657384792|gb|AES97082.2| plant/T31B5-30 protein [Medicago truncatula]
CDL15_Pgr005130	13.6822	0	0	0.0295265	MTKT01003711.1	591410	594344	-	2935	CDL15_Pgr005130	GO:0003676	-	NOG07730;virNOG30570	SL	sp|Q6AVI0|RSLE2_ORYSJ Zinc finger BED domain-containing protein RICESLEEPER 2 OS=Oryza sativa subsp. japonica GN=Os03g0733400 PE=2 SV=1	gi|595887375|ref|XP_007213385.1| hypothetical protein PRUPE_ppa026473mg [Prunus persica] gi|462409250|gb|EMJ14584.1| hypothetical protein PRUPE_ppa026473mg [Prunus persica]
CDL15_Pgr020092	341.888	0.940893	0.00275205	0.00250178	MTKT01006319.1	2253501	2257852	-	4352	CDL15_Pgr020092	-	-	virNOG13910	K	sp|Q01593|ABI3_ARATH B3 domain-containing transcription factor ABI3 OS=Arabidopsis thaliana GN=ABI3 PE=1 SV=1	gi|1035903156|gb|OAY32755.1| hypothetical protein MANES_13G043500 [Manihot esculenta]
CDL15_Pgr001246	943.386	10.3892	0.0110127	0.0277392	MTKT01003953.1	1678116	1679205	-	1090	CDL15_Pgr001246	GO:0003824	-	COG1104;virNOG05364	E	sp|O49543|MNIF1_ARATH Cysteine desulfurase, mitochondrial OS=Arabidopsis thaliana GN=NIFS1 PE=1 SV=1	gi|720092087|ref|XP_010245621.1| PREDICTED: cysteine desulfurase 1, mitochondrial [Nelumbo nucifera]
CDL15_Pgr000113	1271.87	2.41082	0.00189549	0.00525907	MTKT01000299.1	323246	323798	-	553	CDL15_Pgr000113	-	-	virNOG01738	R	sp|B6VJS4|ROMT_VITVI Trans-resveratrol di-O-methyltransferase OS=Vitis vinifera GN=ROMT PE=1 SV=2	gi|255538966|ref|XP_002510548.1| PREDICTED: thaumatin-like protein 1b [Ricinus communis] gi|223551249|gb|EEF52735.1| Zeamatin precursor, putative [Ricinus communis]
CDL15_Pgr006836	45.0923	0	0	0.0254293	MTKT01002214.1	2010845	2012627	-	1783	CDL15_Pgr006836	-	-	virNOG17077	R	sp|Q9FZ70|FDL1_ARATH F-box/FBD/LRR-repeat protein At1g13570 OS=Arabidopsis thaliana GN=At1g13570 PE=2 SV=1	gi|802592775|ref|XP_012071763.1| PREDICTED: F-box/FBD/LRR-repeat protein At1g13570-like isoform X1 [Jatropha curcas] gi|643731115|gb|KDP38453.1| hypothetical protein JCGZ_04378 [Jatropha curcas]
CDL15_Pgr016556	4412.59	7.89782	0.00178984	0.0011296	MTKT01003957.1	412770	414507	-	1738	CDL15_Pgr016556	GO:0016020	K20368	virNOG19887;virNOG24229;NOG140825	SOTU	sp|Q84W04|CNIH4_ARATH Protein cornichon homolog 4 OS=Arabidopsis thaliana GN=At1g12390 PE=1 SV=1	gi|225470289|ref|XP_002266561.1| PREDICTED: protein cornichon homolog 4 [Vitis vinifera] gi|297742670|emb|CBI34819.3| unnamed protein product [Vitis vinifera]
CDL15_Pgr026523	173.018	1.90215	0.0109939	0.0188633	MTKT01003950.1	300902	303171	+	2270	CDL15_Pgr026523	GO:0071554;GO:0016413;GO:0005794;GO:0016021	-	virNOG07297	S	sp|Q9LHL6|TBL1_ARATH Protein trichome birefringence-like 1 OS=Arabidopsis thaliana GN=TBL1 PE=2 SV=1	gi|702278840|ref|XP_010044971.1| PREDICTED: protein trichome birefringence-like 1 [Eucalyptus grandis] gi|629122617|gb|KCW87107.1| hypothetical protein EUGRSUZ_B03636 [Eucalyptus grandis]
CDL15_Pgr011467	6098.45	1142.24	0.1873	0.0454484	MTKT01004486.1	2714847	2715368	+	522	CDL15_Pgr011467	-	-	virNOG19305	S	-	gi|970066397|ref|XP_015060189.1| PREDICTED: uncharacterized protein LOC107006057 [Solanum pennellii] gi|970066399|ref|XP_015060190.1| PREDICTED: uncharacterized protein LOC107006057 [Solanum pennellii]
CDL15_Pgr022040	733.504	2.62665	0.00358096	0.0011657	MTKT01006103.1	315302	316773	-	1472	CDL15_Pgr022040	-	-	virNOG20394	S	-	gi|702441794|ref|XP_010023814.1| PREDICTED: uncharacterized protein LOC104414412 isoform X2 [Eucalyptus grandis] gi|629094185|gb|KCW60180.1| hypothetical protein EUGRSUZ_H02904 [Eucalyptus grandis]
CDL15_Pgr020174	423.486	0.470447	0.00111089	0.00299728	MTKT01006319.1	3743548	3744666	+	1119	CDL15_Pgr020174	-	-	virNOG36330;virNOG37825	S	sp|Q9SRX1|Y1277_ARATH UPF0725 protein At1g02770 OS=Arabidopsis thaliana GN=At1g02770 PE=2 SV=1	gi|1035941710|gb|OAY67696.1| hypothetical protein ACMD2_17706 [Ananas comosus]
CDL15_Pgr021664	84537.7	179.578	0.00212424	0.00136244	MTKT01003240.1	750314	751426	-	1113	CDL15_Pgr021664	-	-	virNOG38219	S	-	gi|225455169|ref|XP_002268691.1| PREDICTED: neurobeachin [Vitis vinifera] gi|302144006|emb|CBI23111.3| unnamed protein product [Vitis vinifera]
CDL15_Pgr019893	102.253	0.745143	0.00728724	0.00488528	MTKT01005396.1	467777	469032	+	1256	CDL15_Pgr019893	-	-	virNOG29242;virNOG19748	O	sp|O49691|ATL29_ARATH RING-H2 finger protein ATL29 OS=Arabidopsis thaliana GN=ATL29 PE=3 SV=1	gi|702326317|ref|XP_010053620.1| PREDICTED: RING-H2 finger protein ATL29 [Eucalyptus grandis]
CDL15_Pgr013393	133.127	1.41051	0.0105952	0.0108669	MTKT01005554.1	332110	337564	-	5455	CDL15_Pgr013393	GO:0005634;GO:0003677;GO:0006355;GO:0003700;GO:0046983	K09264	virNOG04380;COG5068	K	sp|Q9SZJ6|AGL21_ARATH Agamous-like MADS-box protein AGL21 OS=Arabidopsis thaliana GN=AGL21 PE=1 SV=1	gi|719995796|ref|XP_010254615.1| PREDICTED: MADS-box transcription factor 23 isoform X1 [Nelumbo nucifera]
CDL15_Pgr014003	3812.78	60.7505	0.0159334	0.0272449	MTKT01004864.1	1137388	1143573	-	6186	CDL15_Pgr014003	GO:0005524;GO:0004672;GO:0006468	K08835	virNOG02713	T	sp|Q551H4|FRAY2_DICDI Serine/threonine-protein kinase fray2 OS=Dictyostelium discoideum GN=fray2 PE=3 SV=1	gi|702381225|ref|XP_010063624.1| PREDICTED: LOW QUALITY PROTEIN: serine/threonine-protein kinase BLUS1 [Eucalyptus grandis]
CDL15_Pgr000143	30.8856	1.17598	0.0380753	0.0389895	MTKT01000299.1	663998	666233	-	2236	CDL15_Pgr000143	-	-	KOG4658;euNOG17446;euNOG34231;virNOG30351	ST	-	gi|702268655|ref|XP_010043146.1| PREDICTED: uncharacterized protein LOC104432366 [Eucalyptus grandis]
CDL15_Pgr021414	118.28	0	0	0.000635175	MTKT01003414.1	1766203	1768362	-	2160	CDL15_Pgr021414	-	-	virNOG21024;virNOG18720	KR	sp|Q9FRL5|ZHD5_ARATH Zinc-finger homeodomain protein 5 OS=Arabidopsis thaliana GN=ZHD5 PE=1 SV=1	gi|659087951|ref|XP_008444722.1| PREDICTED: zinc-finger homeodomain protein 2 [Cucumis melo]
CDL15_Pgr025112	33.4227	0.235084	0.00703367	0.0461036	MTKT01004939.1	1569624	1571384	+	1761	CDL15_Pgr025112	-	-	virNOG12378;virNOG24041	S	sp|Q0WTB8|SGO2_ARATH SHUGOSHIN 2 OS=Arabidopsis thaliana GN=SGO2 PE=2 SV=1	gi|1035908492|gb|OAY38089.1| hypothetical protein MANES_11G151800 [Manihot esculenta]
CDL15_Pgr025303	1681.71	4.52769	0.00269231	0.00592019	MTKT01004939.1	2812706	2814884	+	2179	CDL15_Pgr025303	-	K21777	virNOG03363	D	sp|P34800|CCN1_ANTMA G2/mitotic-specific cyclin-1 OS=Antirrhinum majus PE=2 SV=1	gi|702474919|ref|XP_010031690.1| PREDICTED: G2/mitotic-specific cyclin S13-7 isoform X1 [Eucalyptus grandis] gi|702474922|ref|XP_010031691.1| PREDICTED: G2/mitotic-specific cyclin S13-7 isoform X1 [Eucalyptus grandis] gi|702474927|ref|XP_010031692.1| PREDICTED: G2/mitotic-specific cyclin S13-7 isoform X2 [Eucalyptus grandis] gi|702474930|ref|XP_010031693.1| PREDICTED: G2/mitotic-specific cyclin S…
CDL15_Pgr025320	7581.36	17.463	0.00230341	0.0041523	MTKT01004939.1	2900140	2901360	-	1221	CDL15_Pgr025320	-	-	virNOG25866	S	-	gi|590584726|ref|XP_007015258.1| RPM1-interacting protein 4 (RIN4) family protein, putative [Theobroma cacao] gi|508785621|gb|EOY32877.1| RPM1-interacting protein 4 (RIN4) family protein, putative [Theobroma cacao]
CDL15_Pgr006552	17.3459	0	0	0.0397194	MTKT01000553.1	1652722	1653374	+	653	CDL15_Pgr006552	-	-	virNOG23748	S	-	gi|566157081|ref|XP_002302275.2| hypothetical protein POPTR_0002s09260g [Populus trichocarpa] gi|550344625|gb|EEE81548.2| hypothetical protein POPTR_0002s09260g [Populus trichocarpa]
CDL15_Pgr010934	2780.42	68.1974	0.0245277	0.0395197	MTKT01001090.1	515132	517462	+	2331	CDL15_Pgr010934	-	-	virNOG11133	R	sp|Q3E6P4|FB95_ARATH F-box protein At2g02240 OS=Arabidopsis thaliana GN=At2g02240 PE=2 SV=1	gi|255543080|ref|XP_002512603.1| PREDICTED: F-box protein At2g02240 [Ricinus communis] gi|223548564|gb|EEF50055.1| conserved hypothetical protein [Ricinus communis]
CDL15_Pgr006939	148.413	0.235362	0.00158586	0.000378273	MTKT01002214.1	2800577	2800927	-	351	CDL15_Pgr006939	GO:0009733	-	virNOG24751;virNOG23111	S	sp|O65695|SAU50_ARATH Auxin-responsive protein SAUR50 OS=Arabidopsis thaliana GN=SAUR50 PE=1 SV=1	gi|1029084300|ref|XP_016702358.1| PREDICTED: auxin-induced protein 15A-like [Gossypium hirsutum]
CDL15_Pgr023401	106.601	0	0	0.00270105	MTKT01000420.1	825221	829450	+	4230	CDL15_Pgr023401	GO:0009058;GO:0006520;GO:0008483;GO:0030170	K14271	virNOG07929	E	sp|Q9ST02|NAATA_HORVU Nicotianamine aminotransferase A OS=Hordeum vulgare GN=naat-A PE=1 SV=2	gi|604343161|gb|EYU42144.1| hypothetical protein MIMGU_mgv1a006516mg [Erythranthe guttata]
CDL15_Pgr006865	7028.92	13.8165	0.00196566	0.00182798	MTKT01002214.1	2237544	2239596	+	2053	CDL15_Pgr006865	-	-	virNOG06939	S	-	gi|702451819|ref|XP_010025781.1| PREDICTED: uncharacterized protein LOC104416034 [Eucalyptus grandis]
CDL15_Pgr018375	715.581	0.725615	0.00101402	0.000282953	MTKT01004280.1	104028	105327	-	1300	CDL15_Pgr018375	GO:0005774;GO:0016021	-	virNOG14022	S	sp|Q9SVL6|CRPM2_ARATH Cold-regulated 413 plasma membrane protein 2 OS=Arabidopsis thaliana GN=COR413PM2 PE=2 SV=1	gi|802641055|ref|XP_012079124.1| PREDICTED: cold-regulated 413 plasma membrane protein 2-like [Jatropha curcas] gi|802641060|ref|XP_012079125.1| PREDICTED: cold-regulated 413 plasma membrane protein 2-like [Jatropha curcas] gi|643721955|gb|KDP31834.1| hypothetical protein JCGZ_12295 [Jatropha curcas]
CDL15_Pgr010511	120.012	8.50607	0.070877	0.00981404	MTKT01000670.1	511955	513208	-	1254	CDL15_Pgr010511	GO:0048046;GO:0004553;GO:0016762;GO:0005618;GO:0010411;GO:0042546;GO:0071555	K08235	virNOG07037;virNOG06281	R	sp|Q38910|XTH23_ARATH Probable xyloglucan endotransglucosylase/hydrolase protein 23 OS=Arabidopsis thaliana GN=XTH23 PE=2 SV=1	gi|1035902250|gb|OAY31850.1| hypothetical protein MANES_14G145700 [Manihot esculenta] gi|1035902251|gb|OAY31851.1| hypothetical protein MANES_14G145800 [Manihot esculenta]
CDL15_Pgr024503	424.448	0.470447	0.00110837	0.00231078	MTKT01000666.1	3530493	3530819	-	327	CDL15_Pgr024503	-	-	virNOG13168	R	sp|Q9CAG8|FBK28_ARATH F-box/kelch-repeat protein At1g67480 OS=Arabidopsis thaliana GN=At1g67480 PE=2 SV=1	gi|641806209|gb|KDO36091.1| hypothetical protein CISIN_1g028925mg [Citrus sinensis]
CDL15_Pgr016132	133.052	1.90048	0.0142837	0.00136652	MTKT01002495.1	551839	556210	-	4372	CDL15_Pgr016132	GO:0004180;GO:0016020	K16297	virNOG03615	O	sp|Q0WRX3|SCP40_ARATH Serine carboxypeptidase-like 40 OS=Arabidopsis thaliana GN=SCPL40 PE=2 SV=2	gi|255553418|ref|XP_002517750.1| PREDICTED: serine carboxypeptidase-like 40 [Ricinus communis] gi|223543022|gb|EEF44557.1| serine carboxypeptidase, putative [Ricinus communis]
CDL15_Pgr026129	20.9598	0.235084	0.011216	0.0476895	MTKT01004810.1	5328674	5331055	+	2382	CDL15_Pgr026129	GO:0006810;GO:0016020;GO:0022857	-	virNOG03715	R	sp|Q9LT15|STP10_ARATH Sugar transport protein 10 OS=Arabidopsis thaliana GN=STP10 PE=2 SV=1	gi|1035907856|gb|OAY37453.1| hypothetical protein MANES_11G102900 [Manihot esculenta]
CDL15_Pgr013467	236.671	2.64618	0.0111809	0.00636967	MTKT01005554.1	1075656	1076366	-	711	CDL15_Pgr013467	-	-	virNOG12525	S	sp|Q9SZ06|EF109_ARATH Ethylene-responsive transcription factor ERF109 OS=Arabidopsis thaliana GN=ERF109 PE=1 SV=1	gi|1009145088|ref|XP_015890142.1| PREDICTED: ethylene-responsive transcription factor ERF109-like [Ziziphus jujuba]
CDL15_Pgr007963	12841.8	23.4784	0.00182827	0.00190165	MTKT01002214.1	9835530	9838189	+	2660	CDL15_Pgr007963	-	-	virNOG01405	T	sp|Q9LJY0|PRK4_ARATH Pollen receptor-like kinase 4 OS=Arabidopsis thaliana GN=PRK4 PE=1 SV=1	gi|225443433|ref|XP_002267926.1| PREDICTED: probable LRR receptor-like serine/threonine-protein kinase RLK [Vitis vinifera]
CDL15_Pgr021936	3517.2	4.07677	0.0011591	0.00159849	MTKT01001596.1	47217	64755	-	17539	CDL15_Pgr021936	GO:0003779;GO:0005524;GO:0003774;GO:0016459	-	virNOG00897	Z	sp|F4HWY6|MYO11_ARATH Myosin-11 OS=Arabidopsis thaliana GN=XI-E PE=3 SV=1	gi|720060379|ref|XP_010274858.1| PREDICTED: myosin-9-like [Nelumbo nucifera]
CDL15_Pgr018798	48116.1	117.015	0.00243193	0.00192011	MTKT01005815.1	1203079	1204843	-	1765	CDL15_Pgr018798	GO:0008270	-	virNOG01435	ZT	sp|Q1ECF5|PLI2B_ARATH LIM domain-containing protein PLIM2b OS=Arabidopsis thaliana GN=PLIM2B PE=1 SV=1	gi|702332828|ref|XP_010054850.1| PREDICTED: pollen-specific protein SF3-like [Eucalyptus grandis] gi|629113084|gb|KCW78044.1| hypothetical protein EUGRSUZ_D02268 [Eucalyptus grandis]
CDL15_Pgr008438	426.241	3.11607	0.00731059	0.00972775	MTKT01003794.1	672454	674400	-	1947	CDL15_Pgr008438	GO:0016020	-	virNOG09491	U	sp|B9DHD7|VAP22_ARATH Vesicle-associated protein 2-2 OS=Arabidopsis thaliana GN=PVA22 PE=1 SV=1	gi|734319355|gb|KHN03395.1| Vesicle-associated protein 2-2 [Glycine soja]
CDL15_Pgr028435	8086.89	189.442	0.0234258	0.0316216	MTKT01005384.1	1230470	1237327	-	6858	CDL15_Pgr028435	GO:0009846;GO:0016760;GO:0005794;GO:0030244;GO:0016021;GO:0071555	K20924	virNOG14508	R	sp|Q9SZL9|CSLD4_ARATH Cellulose synthase-like protein D4 OS=Arabidopsis thaliana GN=CSLD4 PE=2 SV=1	gi|702451201|ref|XP_010025659.1| PREDICTED: cellulose synthase-like protein D4 [Eucalyptus grandis] gi|629096376|gb|KCW62371.1| hypothetical protein EUGRSUZ_H05010 [Eucalyptus grandis]
CDL15_Pgr027986	12.9394	0.25489	0.0196988	0.00378654	MTKT01001287.1	4007064	4009303	-	2240	CDL15_Pgr027986	-	-	virNOG04600	S	sp|Q9M3A3|ABIL2_ARATH Protein ABIL2 OS=Arabidopsis thaliana GN=ABIL2 PE=2 SV=1	gi|702337559|ref|XP_010055743.1| PREDICTED: protein ABIL2-like isoform X4 [Eucalyptus grandis]
CDL15_Pgr017393	3388.23	4.70336	0.00138815	0.00342302	MTKT01000281.1	964519	965941	-	1423	CDL15_Pgr017393	-	-	virNOG24908	S	-	gi|702458060|ref|XP_010027438.1| PREDICTED: uncharacterized protein LOC104417951 [Eucalyptus grandis]
CDL15_Pgr027896	884.009	60.1832	0.0680799	0.0164439	MTKT01001287.1	3237059	3238317	-	1259	CDL15_Pgr027896	-	-	virNOG23071;virNOG22466	O	sp|Q8L649|BB_ARATH E3 ubiquitin ligase BIG BROTHER OS=Arabidopsis thaliana GN=BB PE=1 SV=1	gi|702387412|ref|XP_010065007.1| PREDICTED: E3 ubiquitin ligase BIG BROTHER-related [Eucalyptus grandis] gi|629105164|gb|KCW70633.1| hypothetical protein EUGRSUZ_F03807 [Eucalyptus grandis]
CDL15_Pgr003966	11751.9	26.5175	0.00225644	0.00393809	MTKT01003769.1	219703	221961	-	2259	CDL15_Pgr003966	GO:0005199;GO:0005634	-	virNOG00195	R	sp|Q9XIL9|PLRX3_ARATH Pollen-specific leucine-rich repeat extensin-like protein 3 OS=Arabidopsis thaliana GN=PEX3 PE=2 SV=1	gi|702383769|ref|XP_010064140.1| PREDICTED: pollen-specific leucine-rich repeat extensin-like protein 3 [Eucalyptus grandis]
CDL15_Pgr017823	2240.19	4.99758	0.00223087	0.00481997	MTKT01004293.1	1221935	1223677	+	1743	CDL15_Pgr017823	GO:0016020;GO:0016787	-	COG1404;virNOG11541;virNOG05065	O	sp|Q9LVJ1|SBT14_ARATH Subtilisin-like protease SBT1.4 OS=Arabidopsis thaliana GN=SBT1.4 PE=2 SV=1	gi|1021047051|gb|KZN04831.1| hypothetical protein DCAR_005668 [Daucus carota subsp. sativus]
CDL15_Pgr018508	26159.6	1138.95	0.0435385	0.0429488	MTKT01002507.1	1314803	1315435	-	633	CDL15_Pgr018508	GO:0016021	-	COG0451;virNOG00500	MG	sp|Q9LZI2|UXS2_ARATH UDP-glucuronic acid decarboxylase 2 OS=Arabidopsis thaliana GN=UXS2 PE=1 SV=1	gi|659108689|ref|XP_008454336.1| PREDICTED: UDP-glucuronic acid decarboxylase 2 [Cucumis melo]
CDL15_Pgr023700	3521.41	67.1375	0.0190655	0.038074	MTKT01001132.1	329805	334845	+	5041	CDL15_Pgr023700	-	-	virNOG00679	S	sp|Q947D2|PRAF1_ARATH PH, RCC1 and FYVE domains-containing protein 1 OS=Arabidopsis thaliana GN=PRAF1 PE=1 SV=1	gi|702432088|ref|XP_010069123.1| PREDICTED: uncharacterized protein LOC104456095 [Eucalyptus grandis]
CDL15_Pgr010635	1298.96	7.9589	0.00612713	0.0181745	MTKT01006106.1	538961	539638	-	678	CDL15_Pgr010635	-	-	virNOG25096	S	-	gi|743910973|ref|XP_010999338.1| PREDICTED: uncharacterized protein LOC105107199 [Populus euphratica]
CDL15_Pgr022476	11.5307	0	0	0.0237737	MTKT01000813.1	642686	646576	-	3891	CDL15_Pgr022476	GO:0052692;GO:0005975;GO:0005773	K07407	virNOG06615	G	sp|Q8VXZ7|AGAL3_ARATH Alpha-galactosidase 3 OS=Arabidopsis thaliana GN=AGAL3 PE=1 SV=1	gi|645256268|ref|XP_008233873.1| PREDICTED: alpha-galactosidase 3 [Prunus mume]
CDL15_Pgr026714	982.368	1.90187	0.00193601	0.00264318	MTKT01003950.1	1767184	1767948	-	765	CDL15_Pgr026714	-	-	-	-	-	-
CDL15_Pgr009666	169.647	23.4905	0.138467	0.0104961	MTKT01003224.1	2185473	2186794	+	1322	CDL15_Pgr009666	-	-	virNOG22884	K	sp|Q9FG05|GIS2_ARATH Zinc finger protein GIS2 OS=Arabidopsis thaliana GN=GIS2 PE=2 SV=1	gi|596294873|ref|XP_007226910.1| hypothetical protein PRUPE_ppa016136mg [Prunus persica] gi|462423846|gb|EMJ28109.1| hypothetical protein PRUPE_ppa016136mg [Prunus persica]
CDL15_Pgr000613	8430.95	655.693	0.0777721	0.037509	MTKT01005400.1	1485732	1487743	-	2012	CDL15_Pgr000613	-	-	virNOG24249;virNOG26102	S	-	gi|629083072|gb|KCW49517.1| hypothetical protein EUGRSUZ_K03042 [Eucalyptus grandis]
CDL15_Pgr003484	26268.7	56.6747	0.0021575	0.00274995	MTKT01002492.1	4855420	4856487	-	1068	CDL15_Pgr003484	GO:0000165;GO:0000166;GO:0004702;GO:0005622	-	virNOG12101	T	sp|Q54R82|MKKA_DICDI Mitogen-activated protein kinase kinase kinase A OS=Dictyostelium discoideum GN=mkkA PE=1 SV=2	gi|694329362|ref|XP_009355446.1| PREDICTED: mitogen-activated protein kinase kinase kinase NPK1-like [Pyrus x bretschneideri]
CDL15_Pgr006120	1254.32	12.4484	0.0099244	0.0135097	MTKT01005880.1	1785294	1786215	-	922	CDL15_Pgr006120	-	-	virNOG27174	S	-	gi|1009177694|ref|XP_015870113.1| PREDICTED: uncharacterized protein LOC107407357 [Ziziphus jujuba]
CDL15_Pgr003451	49659.8	137.171	0.00276222	0.00437753	MTKT01002492.1	4636527	4638896	-	2370	CDL15_Pgr003451	-	-	virNOG00195;euNOG00106	R	sp|Q9LJ64|PLRX1_ARATH Pollen-specific leucine-rich repeat extensin-like protein 1 OS=Arabidopsis thaliana GN=PEX1 PE=2 SV=1	gi|743923186|ref|XP_011005677.1| PREDICTED: pollen-specific leucine-rich repeat extensin-like protein 3 [Populus euphratica]
[truncated: 225 more rows]
